# Supplementary material for: Exogenous Melatonin Attenuates Post-Harvest Decay by Increasing Antioxidant Activity in Wax Apple (Syzygium samarangense)
Source: Front Plant Sci. 2020 Sep 11;11:569779. doi: 10.3389/fpls.2020.569779 (PMC7517787; doi:10.3389/fpls.2020.569779)
Supplement: Supplementary file 1 [file DataSheet_1.zip]

Archive with 7 entries (6 files):
- Supplementary Materials/Supplementary Figure S1. Expression pattern of significantly DEGs.ppt
- Supplementary Materials/Supplementary Table S1. Primers used for qRT-PCR assay.xls
- Supplementary Materials/Supplementary Table S2. Summary of sequencing data.xls
- Supplementary Materials/Supplementary Table S3. Assembly statistics of RNA-seq reads.xls
- Supplementary Materials/Supplementary Table S4. List of DEGs enriched in each GO term.xls
- Supplementary Materials/Supplementary Table S5. Expression data of the significantly DEGs.xls
- Supplementary Materials/
