# Supplementary material for: Exogenous Melatonin Attenuates Post-Harvest Decay by Increasing Antioxidant Activity in Wax Apple (Syzygium samarangense)
Source: Front Plant Sci. 2020 Sep 11;11:569779. doi: 10.3389/fpls.2020.569779 (PMC7517787; doi:10.3389/fpls.2020.569779)
Supplement: Supplementary file 1 [file DataSheet_1.zip › Supplementary Materials/Supplementary Table S1. Primers used for qRT-PCR assay.xls]

## Sheet: Sheet1
Supplementary Table S1. Primers used for qRT-PCR assay.
Gene ID	Gene name	Forward primer	Reverse primer
TRINITY_DN22538_c0_g5	SsPG1	CAGCAACATCCAGATCAACG	TTGATGGAGAAAGCCTGGAC
TRINITY_DN22115_c0_g2	Sscel61a	CGAACTTGGAGTCGAGGGTA	CCAGTGCTTCAACATCGAGA
TRINITY_DN22115_c0_g10	Sscel61b	CGTTCTTGTGGCAGTTGATG	ACGAGATTGACGGTGCCTAC
TRINITY_DN30780_c0_g3	SsLOX1.5	GGGACTGCCGAATATGAAGA	CTGGAACGCTTGTTTTGGTT
TRINITY_DN9369_c0_g1	SsSod	TAATCCTGCTGGCAAGGAAC	CAACAGTACGTCCCACGATG
TRINITY_DN27818_c0_g1	SsCAT1	GCTTGCATTTAACCCTGCAT	TCATGAAACCATCCCAGTGA
TRINITY_DN31932_c0_g1	SsTrx-2	GGCTGGAGCGAAGTTAGTTG	ACTCCATGGCAATGTCTTCA
TRINITY_DN16369_c0_g1	SsTXN2	TTGAAACTGTGGTCGGTGAA	ATCCATGCGCGAATCTTATC
TRINITY_DN30957_c0_g3	SsGdh	CTTAGCACGTCAAGCTGCTG	TGTCGAAGAAACGAGGGTCT
TRINITY_DN17461_c0_g1	SsSOD2	CATTGGAGGGTAGCACAGGT	GCAGCATAACGGTTGGAGAT
TRINITY_DN25066_c0_g3	SsSKIP16	GGAACCTCCACTCTGTTCCA	AGTCGTAGGGCATTCCATTG
