# Supplementary material for: Exogenous Melatonin Attenuates Post-Harvest Decay by Increasing Antioxidant Activity in Wax Apple (Syzygium samarangense)
Source: Front Plant Sci. 2020 Sep 11;11:569779. doi: 10.3389/fpls.2020.569779 (PMC7517787; doi:10.3389/fpls.2020.569779)
Supplement: Supplementary file 1 [file DataSheet_1.zip › Supplementary Materials/Supplementary Table S2. Summary of sequencing data.xls]

## Sheet: Sheet1
Supplementary Table S2. Summary of sequencing data.
Samples	Raw reads number	Raw bases number	Valid reads number	Valid bases number	Valid%	Q20%	Q30%	GC%
CK1_D5	58654858	8.27G	57786994	8.05G	98.52	97.92	94.02	50.27
CK2_D5	51212478	7.22G	50404258	7.01G	98.42	97.84	93.94	50.69
CK3_D5	54209474	7.64G	53388782	7.44G	98.49	97.84	93.88	50.56
MT1_D5	53393032	7.53G	52546670	7.32G	98.41	97.82	93.85	50.77
MT2_D5	53880938	7.60G	53026378	7.38G	98.41	97.81	93.85	50.28
MT3_D5	58507962	8.25G	57565256	8.01G	98.39	97.81	93.86	50.66
