# Supplementary material for: Exogenous Melatonin Attenuates Post-Harvest Decay by Increasing Antioxidant Activity in Wax Apple (Syzygium samarangense)
Source: Front Plant Sci. 2020 Sep 11;11:569779. doi: 10.3389/fpls.2020.569779 (PMC7517787; doi:10.3389/fpls.2020.569779)
Supplement: Supplementary file 1 [file DataSheet_1.zip › Supplementary Materials/Supplementary Table S3. Assembly statistics of RNA-seq reads.xls]

## Sheet: Sheet1
Supplementary Table S3. Assembly statistics of RNA-seq reads.
Index	All	GC%	Min Length	Median Length	Max Length	Total Assembled Bases	N50
Transcript	100980	46.2	201	640	15308	101574522	1643
Gene	46137	46.81	201	468	15308	41707486	1640
