# Supplementary material for: Exogenous Melatonin Attenuates Post-Harvest Decay by Increasing Antioxidant Activity in Wax Apple (Syzygium samarangense)
Source: Front Plant Sci. 2020 Sep 11;11:569779. doi: 10.3389/fpls.2020.569779 (PMC7517787; doi:10.3389/fpls.2020.569779)
Supplement: Supplementary file 1 [file DataSheet_1.zip › Supplementary Materials/Supplementary Table S4. List of DEGs enriched in each GO term.xls]

## Sheet: Sheet1
Supplementary Table S4. List of DEGs enriched in each GO term.
GO categories	GO ID	GO term	Gene ID	Gene number	P-value	FDR
Biological process	GO:0002181	cytoplasmic translation	TRINITY_DN101_c0_g1;TRINITY_DN1138_c0_g1;TRINITY_DN12485_c0_g1;TRINITY_DN1323_c0_g1;TRINITY_DN13448_c0_g1;TRINITY_DN1405_c0_g1;TRINITY_DN14816_c0_g1;TRINITY_DN15063_c0_g1;TRINITY_DN16208_c0_g1;TRINITY_DN16770_c0_g1;TRINITY_DN16839_c0_g1;TRINITY_DN16930_c0_g1;TRINITY_DN16970_c0_g1;TRINITY_DN17025_c0_g1;TRINITY_DN17272_c0_g1;TRINITY_DN1841_c0_g1;TRINITY_DN18452_c0_g2;TRINITY_DN18546_c0_g1;TRINITY_D…	106	1.60612e-61	5.89926e-58
	GO:1901564	organonitrogen compound metabolic process	TRINITY_DN101_c0_g1;TRINITY_DN102_c0_g1;TRINITY_DN10456_c0_g1;TRINITY_DN10908_c0_g2;TRINITY_DN11120_c0_g1;TRINITY_DN1114_c0_g1;TRINITY_DN1133_c0_g1;TRINITY_DN1138_c0_g1;TRINITY_DN11470_c0_g1;TRINITY_DN11721_c0_g1;TRINITY_DN12041_c0_g1;TRINITY_DN12131_c0_g1;TRINITY_DN12247_c0_g1;TRINITY_DN12380_c0_g1;TRINITY_DN12485_c0_g1;TRINITY_DN12562_c0_g1;TRINITY_DN12825_c0_g1;TRINITY_DN13096_c0_g1;TRINITY_DN…	421	4.12568e-60	7.57682e-57
	GO:0046034	ATP metabolic process	TRINITY_DN102_c0_g1;TRINITY_DN1114_c0_g1;TRINITY_DN11470_c0_g1;TRINITY_DN12041_c0_g1;TRINITY_DN12247_c0_g1;TRINITY_DN12380_c0_g1;TRINITY_DN13096_c0_g1;TRINITY_DN14474_c0_g1;TRINITY_DN15466_c0_g1;TRINITY_DN15527_c0_g1;TRINITY_DN15557_c0_g1;TRINITY_DN15790_c0_g1;TRINITY_DN16088_c0_g1;TRINITY_DN16229_c0_g1;TRINITY_DN17128_c0_g1;TRINITY_DN17289_c0_g1;TRINITY_DN17302_c0_g1;TRINITY_DN17354_c0_g1;TRINIT…	118	4.79976e-55	5.87651e-52
	GO:0009205	purine ribonucleoside triphosphate metabolic process	TRINITY_DN102_c0_g1;TRINITY_DN1114_c0_g1;TRINITY_DN11470_c0_g1;TRINITY_DN12041_c0_g1;TRINITY_DN12247_c0_g1;TRINITY_DN12380_c0_g1;TRINITY_DN13096_c0_g1;TRINITY_DN14474_c0_g1;TRINITY_DN15466_c0_g1;TRINITY_DN15527_c0_g1;TRINITY_DN15557_c0_g1;TRINITY_DN15790_c0_g1;TRINITY_DN16088_c0_g1;TRINITY_DN16229_c0_g1;TRINITY_DN17128_c0_g1;TRINITY_DN17289_c0_g1;TRINITY_DN17302_c0_g1;TRINITY_DN17354_c0_g1;TRINIT…	118	9.23136e-55	8.4767e-52
	GO:0009144	purine nucleoside triphosphate metabolic process	TRINITY_DN102_c0_g1;TRINITY_DN1114_c0_g1;TRINITY_DN11470_c0_g1;TRINITY_DN12041_c0_g1;TRINITY_DN12247_c0_g1;TRINITY_DN12380_c0_g1;TRINITY_DN13096_c0_g1;TRINITY_DN14474_c0_g1;TRINITY_DN15466_c0_g1;TRINITY_DN15527_c0_g1;TRINITY_DN15557_c0_g1;TRINITY_DN15790_c0_g1;TRINITY_DN16088_c0_g1;TRINITY_DN16229_c0_g1;TRINITY_DN17128_c0_g1;TRINITY_DN17289_c0_g1;TRINITY_DN17302_c0_g1;TRINITY_DN17354_c0_g1;TRINIT…	118	2.43939e-54	1.49331e-51
	GO:0009199	ribonucleoside triphosphate metabolic process	TRINITY_DN102_c0_g1;TRINITY_DN1114_c0_g1;TRINITY_DN11470_c0_g1;TRINITY_DN12041_c0_g1;TRINITY_DN12247_c0_g1;TRINITY_DN12380_c0_g1;TRINITY_DN13096_c0_g1;TRINITY_DN14474_c0_g1;TRINITY_DN15466_c0_g1;TRINITY_DN15527_c0_g1;TRINITY_DN15557_c0_g1;TRINITY_DN15790_c0_g1;TRINITY_DN16088_c0_g1;TRINITY_DN16229_c0_g1;TRINITY_DN17128_c0_g1;TRINITY_DN17289_c0_g1;TRINITY_DN17302_c0_g1;TRINITY_DN17354_c0_g1;TRINIT…	118	2.43939e-54	1.49331e-51
	GO:0009141	nucleoside triphosphate metabolic process	TRINITY_DN102_c0_g1;TRINITY_DN1114_c0_g1;TRINITY_DN11470_c0_g1;TRINITY_DN12041_c0_g1;TRINITY_DN12247_c0_g1;TRINITY_DN12380_c0_g1;TRINITY_DN13096_c0_g1;TRINITY_DN14474_c0_g1;TRINITY_DN15466_c0_g1;TRINITY_DN15527_c0_g1;TRINITY_DN15557_c0_g1;TRINITY_DN15790_c0_g1;TRINITY_DN16088_c0_g1;TRINITY_DN16229_c0_g1;TRINITY_DN17128_c0_g1;TRINITY_DN17289_c0_g1;TRINITY_DN17302_c0_g1;TRINITY_DN17354_c0_g1;TRINIT…	119	1.61302e-52	8.46376e-50
	GO:0009126	purine nucleoside monophosphate metabolic process	TRINITY_DN102_c0_g1;TRINITY_DN1114_c0_g1;TRINITY_DN1133_c0_g1;TRINITY_DN11470_c0_g1;TRINITY_DN12041_c0_g1;TRINITY_DN12247_c0_g1;TRINITY_DN12380_c0_g1;TRINITY_DN13096_c0_g1;TRINITY_DN14474_c0_g1;TRINITY_DN14895_c0_g2;TRINITY_DN15180_c0_g2;TRINITY_DN15466_c0_g1;TRINITY_DN15527_c0_g1;TRINITY_DN15557_c0_g1;TRINITY_DN15790_c0_g1;TRINITY_DN16088_c0_g1;TRINITY_DN16229_c0_g1;TRINITY_DN17128_c0_g1;TRINITY…	123	4.77424e-51	1.94842e-48
	GO:0009167	purine ribonucleoside monophosphate metabolic process	TRINITY_DN102_c0_g1;TRINITY_DN1114_c0_g1;TRINITY_DN1133_c0_g1;TRINITY_DN11470_c0_g1;TRINITY_DN12041_c0_g1;TRINITY_DN12247_c0_g1;TRINITY_DN12380_c0_g1;TRINITY_DN13096_c0_g1;TRINITY_DN14474_c0_g1;TRINITY_DN14895_c0_g2;TRINITY_DN15180_c0_g2;TRINITY_DN15466_c0_g1;TRINITY_DN15527_c0_g1;TRINITY_DN15557_c0_g1;TRINITY_DN15790_c0_g1;TRINITY_DN16088_c0_g1;TRINITY_DN16229_c0_g1;TRINITY_DN17128_c0_g1;TRINITY…	123	4.77424e-51	1.94842e-48
	GO:0009161	ribonucleoside monophosphate metabolic process	TRINITY_DN102_c0_g1;TRINITY_DN1114_c0_g1;TRINITY_DN1133_c0_g1;TRINITY_DN11470_c0_g1;TRINITY_DN12041_c0_g1;TRINITY_DN12247_c0_g1;TRINITY_DN12380_c0_g1;TRINITY_DN13096_c0_g1;TRINITY_DN14474_c0_g1;TRINITY_DN14895_c0_g2;TRINITY_DN15180_c0_g2;TRINITY_DN15466_c0_g1;TRINITY_DN15527_c0_g1;TRINITY_DN15557_c0_g1;TRINITY_DN15790_c0_g1;TRINITY_DN16088_c0_g1;TRINITY_DN16229_c0_g1;TRINITY_DN17128_c0_g1;TRINITY…	124	5.46297e-50	2.00655e-47
	GO:0009123	nucleoside monophosphate metabolic process	TRINITY_DN102_c0_g1;TRINITY_DN1114_c0_g1;TRINITY_DN1133_c0_g1;TRINITY_DN11470_c0_g1;TRINITY_DN12041_c0_g1;TRINITY_DN12247_c0_g1;TRINITY_DN12380_c0_g1;TRINITY_DN13096_c0_g1;TRINITY_DN14474_c0_g1;TRINITY_DN14895_c0_g2;TRINITY_DN15180_c0_g2;TRINITY_DN15466_c0_g1;TRINITY_DN15527_c0_g1;TRINITY_DN15557_c0_g1;TRINITY_DN15790_c0_g1;TRINITY_DN16088_c0_g1;TRINITY_DN16229_c0_g1;TRINITY_DN17128_c0_g1;TRINITY…	124	3.46539e-49	1.15712e-46
	GO:0046128	purine ribonucleoside metabolic process	TRINITY_DN102_c0_g1;TRINITY_DN1114_c0_g1;TRINITY_DN1133_c0_g1;TRINITY_DN11470_c0_g1;TRINITY_DN12041_c0_g1;TRINITY_DN12247_c0_g1;TRINITY_DN12380_c0_g1;TRINITY_DN13096_c0_g1;TRINITY_DN14474_c0_g1;TRINITY_DN14895_c0_g2;TRINITY_DN15466_c0_g1;TRINITY_DN15527_c0_g1;TRINITY_DN15557_c0_g1;TRINITY_DN15790_c0_g1;TRINITY_DN16088_c0_g1;TRINITY_DN16229_c0_g1;TRINITY_DN17128_c0_g1;TRINITY_DN17289_c0_g1;TRINITY…	124	9.64314e-48	2.9516e-45
	GO:0042278	purine nucleoside metabolic process	TRINITY_DN102_c0_g1;TRINITY_DN1114_c0_g1;TRINITY_DN1133_c0_g1;TRINITY_DN11470_c0_g1;TRINITY_DN12041_c0_g1;TRINITY_DN12247_c0_g1;TRINITY_DN12380_c0_g1;TRINITY_DN13096_c0_g1;TRINITY_DN14474_c0_g1;TRINITY_DN14895_c0_g2;TRINITY_DN15466_c0_g1;TRINITY_DN15527_c0_g1;TRINITY_DN15557_c0_g1;TRINITY_DN15790_c0_g1;TRINITY_DN16088_c0_g1;TRINITY_DN16229_c0_g1;TRINITY_DN17128_c0_g1;TRINITY_DN17289_c0_g1;TRINITY…	124	2.61354e-47	7.38427e-45
	GO:0009150	purine ribonucleotide metabolic process	TRINITY_DN102_c0_g1;TRINITY_DN1114_c0_g1;TRINITY_DN1133_c0_g1;TRINITY_DN11470_c0_g1;TRINITY_DN12041_c0_g1;TRINITY_DN12247_c0_g1;TRINITY_DN12380_c0_g1;TRINITY_DN13096_c0_g1;TRINITY_DN14474_c0_g1;TRINITY_DN14895_c0_g2;TRINITY_DN15180_c0_g2;TRINITY_DN15466_c0_g1;TRINITY_DN15527_c0_g1;TRINITY_DN15557_c0_g1;TRINITY_DN15790_c0_g1;TRINITY_DN16088_c0_g1;TRINITY_DN16229_c0_g1;TRINITY_DN17128_c0_g1;TRINITY…	124	4.84708e-46	1.27167e-43
	GO:0006119	oxidative phosphorylation	TRINITY_DN102_c0_g1;TRINITY_DN11470_c0_g1;TRINITY_DN12041_c0_g1;TRINITY_DN12247_c0_g1;TRINITY_DN12380_c0_g1;TRINITY_DN13096_c0_g1;TRINITY_DN15466_c0_g1;TRINITY_DN15527_c0_g1;TRINITY_DN15557_c0_g1;TRINITY_DN15790_c0_g1;TRINITY_DN16229_c0_g1;TRINITY_DN17128_c0_g1;TRINITY_DN17289_c0_g1;TRINITY_DN17302_c0_g1;TRINITY_DN17354_c0_g1;TRINITY_DN18003_c0_g1;TRINITY_DN18047_c0_g1;TRINITY_DN18294_c0_g1;TRINI…	65	6.97696e-46	1.70843e-43
	GO:0009119	ribonucleoside metabolic process	TRINITY_DN102_c0_g1;TRINITY_DN1114_c0_g1;TRINITY_DN1133_c0_g1;TRINITY_DN11470_c0_g1;TRINITY_DN12041_c0_g1;TRINITY_DN12247_c0_g1;TRINITY_DN12380_c0_g1;TRINITY_DN13096_c0_g1;TRINITY_DN14474_c0_g1;TRINITY_DN14895_c0_g2;TRINITY_DN15466_c0_g1;TRINITY_DN15527_c0_g1;TRINITY_DN15557_c0_g1;TRINITY_DN15790_c0_g1;TRINITY_DN16088_c0_g1;TRINITY_DN16229_c0_g1;TRINITY_DN17128_c0_g1;TRINITY_DN17289_c0_g1;TRINITY…	124	6.44476e-45	1.47947e-42
	GO:0043043	peptide biosynthetic process	TRINITY_DN101_c0_g1;TRINITY_DN11120_c0_g1;TRINITY_DN1138_c0_g1;TRINITY_DN12131_c0_g1;TRINITY_DN12485_c0_g1;TRINITY_DN12562_c0_g1;TRINITY_DN12825_c0_g1;TRINITY_DN1323_c0_g1;TRINITY_DN13368_c0_g2;TRINITY_DN13448_c0_g1;TRINITY_DN1405_c0_g1;TRINITY_DN14816_c0_g1;TRINITY_DN15063_c0_g1;TRINITY_DN15439_c0_g1;TRINITY_DN15994_c0_g1;TRINITY_DN16208_c0_g1;TRINITY_DN16487_c0_g1;TRINITY_DN16516_c0_g1;TRINITY_…	223	1.97477e-44	4.13413e-42
	GO:0009259	ribonucleotide metabolic process	TRINITY_DN102_c0_g1;TRINITY_DN1114_c0_g1;TRINITY_DN1133_c0_g1;TRINITY_DN11470_c0_g1;TRINITY_DN12041_c0_g1;TRINITY_DN12247_c0_g1;TRINITY_DN12380_c0_g1;TRINITY_DN13096_c0_g1;TRINITY_DN14474_c0_g1;TRINITY_DN14895_c0_g2;TRINITY_DN15180_c0_g2;TRINITY_DN15466_c0_g1;TRINITY_DN15527_c0_g1;TRINITY_DN15557_c0_g1;TRINITY_DN15790_c0_g1;TRINITY_DN16088_c0_g1;TRINITY_DN16229_c0_g1;TRINITY_DN17128_c0_g1;TRINITY…	124	2.03351e-44	4.13413e-42
	GO:0006163	purine nucleotide metabolic process	TRINITY_DN102_c0_g1;TRINITY_DN1114_c0_g1;TRINITY_DN1133_c0_g1;TRINITY_DN11470_c0_g1;TRINITY_DN12041_c0_g1;TRINITY_DN12247_c0_g1;TRINITY_DN12380_c0_g1;TRINITY_DN13096_c0_g1;TRINITY_DN14474_c0_g1;TRINITY_DN14895_c0_g2;TRINITY_DN15180_c0_g2;TRINITY_DN15466_c0_g1;TRINITY_DN15527_c0_g1;TRINITY_DN15557_c0_g1;TRINITY_DN15790_c0_g1;TRINITY_DN16088_c0_g1;TRINITY_DN16229_c0_g1;TRINITY_DN17128_c0_g1;TRINITY…	125	2.18466e-44	4.13413e-42
	GO:0006412	translation	TRINITY_DN101_c0_g1;TRINITY_DN11120_c0_g1;TRINITY_DN1138_c0_g1;TRINITY_DN12131_c0_g1;TRINITY_DN12485_c0_g1;TRINITY_DN12562_c0_g1;TRINITY_DN12825_c0_g1;TRINITY_DN1323_c0_g1;TRINITY_DN13368_c0_g2;TRINITY_DN13448_c0_g1;TRINITY_DN1405_c0_g1;TRINITY_DN14816_c0_g1;TRINITY_DN15063_c0_g1;TRINITY_DN15439_c0_g1;TRINITY_DN15994_c0_g1;TRINITY_DN16208_c0_g1;TRINITY_DN16487_c0_g1;TRINITY_DN16516_c0_g1;TRINITY_…	220	2.25109e-44	4.13413e-42
	GO:0042773	ATP synthesis coupled electron transport	TRINITY_DN102_c0_g1;TRINITY_DN11470_c0_g1;TRINITY_DN12041_c0_g1;TRINITY_DN12247_c0_g1;TRINITY_DN12380_c0_g1;TRINITY_DN13096_c0_g1;TRINITY_DN15466_c0_g1;TRINITY_DN15527_c0_g1;TRINITY_DN15557_c0_g1;TRINITY_DN15790_c0_g1;TRINITY_DN16229_c0_g1;TRINITY_DN17128_c0_g1;TRINITY_DN17289_c0_g1;TRINITY_DN17302_c0_g1;TRINITY_DN17354_c0_g1;TRINITY_DN18003_c0_g1;TRINITY_DN18047_c0_g1;TRINITY_DN18294_c0_g1;TRINI…	62	3.8651e-44	6.76025e-42
	GO:0022904	respiratory electron transport chain	TRINITY_DN102_c0_g1;TRINITY_DN11470_c0_g1;TRINITY_DN12041_c0_g1;TRINITY_DN12247_c0_g1;TRINITY_DN12380_c0_g1;TRINITY_DN13096_c0_g1;TRINITY_DN15466_c0_g1;TRINITY_DN15527_c0_g1;TRINITY_DN15557_c0_g1;TRINITY_DN15790_c0_g1;TRINITY_DN16229_c0_g1;TRINITY_DN16756_c0_g3;TRINITY_DN16965_c0_g1;TRINITY_DN17128_c0_g1;TRINITY_DN17289_c0_g1;TRINITY_DN17302_c0_g1;TRINITY_DN17354_c0_g1;TRINITY_DN18003_c0_g1;TRINI…	66	7.12923e-44	1.19026e-41
	GO:0015980	energy derivation by oxidation of organic compounds	TRINITY_DN10220_c0_g1;TRINITY_DN102_c0_g1;TRINITY_DN11470_c0_g1;TRINITY_DN12041_c0_g1;TRINITY_DN12247_c0_g1;TRINITY_DN12380_c0_g1;TRINITY_DN13096_c0_g1;TRINITY_DN15466_c0_g1;TRINITY_DN15527_c0_g1;TRINITY_DN15557_c0_g1;TRINITY_DN15790_c0_g1;TRINITY_DN16229_c0_g1;TRINITY_DN16756_c0_g3;TRINITY_DN16965_c0_g1;TRINITY_DN17128_c0_g1;TRINITY_DN17289_c0_g1;TRINITY_DN17302_c0_g1;TRINITY_DN17354_c0_g1;TRINI…	106	2.65605e-43	4.24159e-41
	GO:0043604	amide biosynthetic process	TRINITY_DN101_c0_g1;TRINITY_DN11120_c0_g1;TRINITY_DN1138_c0_g1;TRINITY_DN11721_c0_g1;TRINITY_DN12131_c0_g1;TRINITY_DN12485_c0_g1;TRINITY_DN12562_c0_g1;TRINITY_DN12825_c0_g1;TRINITY_DN1323_c0_g1;TRINITY_DN13368_c0_g2;TRINITY_DN13448_c0_g1;TRINITY_DN1405_c0_g1;TRINITY_DN14816_c0_g1;TRINITY_DN15063_c0_g1;TRINITY_DN15439_c0_g1;TRINITY_DN15994_c0_g1;TRINITY_DN16208_c0_g1;TRINITY_DN16487_c0_g1;TRINITY_…	228	1.48883e-42	2.27853e-40
	GO:0006518	peptide metabolic process	TRINITY_DN101_c0_g1;TRINITY_DN11120_c0_g1;TRINITY_DN1138_c0_g1;TRINITY_DN12131_c0_g1;TRINITY_DN12485_c0_g1;TRINITY_DN12562_c0_g1;TRINITY_DN12825_c0_g1;TRINITY_DN1323_c0_g1;TRINITY_DN13368_c0_g2;TRINITY_DN13448_c0_g1;TRINITY_DN1405_c0_g1;TRINITY_DN14816_c0_g1;TRINITY_DN15063_c0_g1;TRINITY_DN15439_c0_g1;TRINITY_DN15994_c0_g1;TRINITY_DN16208_c0_g1;TRINITY_DN16487_c0_g1;TRINITY_DN16516_c0_g1;TRINITY_…	235	3.17488e-42	4.66453e-40
	GO:0019693	ribose phosphate metabolic process	TRINITY_DN102_c0_g1;TRINITY_DN1114_c0_g1;TRINITY_DN1133_c0_g1;TRINITY_DN11470_c0_g1;TRINITY_DN12041_c0_g1;TRINITY_DN12247_c0_g1;TRINITY_DN12380_c0_g1;TRINITY_DN13096_c0_g1;TRINITY_DN14474_c0_g1;TRINITY_DN14895_c0_g2;TRINITY_DN15180_c0_g2;TRINITY_DN15466_c0_g1;TRINITY_DN15527_c0_g1;TRINITY_DN15557_c0_g1;TRINITY_DN15790_c0_g1;TRINITY_DN16088_c0_g1;TRINITY_DN16229_c0_g1;TRINITY_DN17128_c0_g1;TRINITY…	127	5.1024e-42	7.20812e-40
	GO:0042775	mitochondrial ATP synthesis coupled electron transport	TRINITY_DN102_c0_g1;TRINITY_DN11470_c0_g1;TRINITY_DN12041_c0_g1;TRINITY_DN12247_c0_g1;TRINITY_DN12380_c0_g1;TRINITY_DN13096_c0_g1;TRINITY_DN15466_c0_g1;TRINITY_DN15527_c0_g1;TRINITY_DN15557_c0_g1;TRINITY_DN15790_c0_g1;TRINITY_DN16229_c0_g1;TRINITY_DN17128_c0_g1;TRINITY_DN17289_c0_g1;TRINITY_DN17302_c0_g1;TRINITY_DN17354_c0_g1;TRINITY_DN18003_c0_g1;TRINITY_DN18047_c0_g1;TRINITY_DN18294_c0_g1;TRINI…	59	7.99618e-42	1.08778e-39
	GO:0009116	nucleoside metabolic process	TRINITY_DN102_c0_g1;TRINITY_DN1114_c0_g1;TRINITY_DN1133_c0_g1;TRINITY_DN11470_c0_g1;TRINITY_DN12041_c0_g1;TRINITY_DN12247_c0_g1;TRINITY_DN12380_c0_g1;TRINITY_DN13096_c0_g1;TRINITY_DN14474_c0_g1;TRINITY_DN14895_c0_g2;TRINITY_DN15466_c0_g1;TRINITY_DN15527_c0_g1;TRINITY_DN15557_c0_g1;TRINITY_DN15790_c0_g1;TRINITY_DN16088_c0_g1;TRINITY_DN16229_c0_g1;TRINITY_DN17128_c0_g1;TRINITY_DN17289_c0_g1;TRINITY…	126	1.76881e-41	2.3203e-39
	GO:0072521	purine-containing compound metabolic process	TRINITY_DN102_c0_g1;TRINITY_DN1114_c0_g1;TRINITY_DN1133_c0_g1;TRINITY_DN11470_c0_g1;TRINITY_DN12041_c0_g1;TRINITY_DN12247_c0_g1;TRINITY_DN12380_c0_g1;TRINITY_DN13096_c0_g1;TRINITY_DN14474_c0_g1;TRINITY_DN14895_c0_g2;TRINITY_DN15180_c0_g2;TRINITY_DN15466_c0_g1;TRINITY_DN15527_c0_g1;TRINITY_DN15557_c0_g1;TRINITY_DN15790_c0_g1;TRINITY_DN16088_c0_g1;TRINITY_DN16229_c0_g1;TRINITY_DN17128_c0_g1;TRINITY…	127	3.47291e-40	4.39862e-38
	GO:0043603	cellular amide metabolic process	TRINITY_DN101_c0_g1;TRINITY_DN11120_c0_g1;TRINITY_DN1138_c0_g1;TRINITY_DN11721_c0_g1;TRINITY_DN12131_c0_g1;TRINITY_DN12485_c0_g1;TRINITY_DN12562_c0_g1;TRINITY_DN12825_c0_g1;TRINITY_DN1323_c0_g1;TRINITY_DN13368_c0_g2;TRINITY_DN13448_c0_g1;TRINITY_DN1405_c0_g1;TRINITY_DN14816_c0_g1;TRINITY_DN15063_c0_g1;TRINITY_DN15439_c0_g1;TRINITY_DN15994_c0_g1;TRINITY_DN16208_c0_g1;TRINITY_DN16487_c0_g1;TRINITY_…	243	4.28583e-40	5.24729e-38
	GO:0045333	cellular respiration	TRINITY_DN10220_c0_g1;TRINITY_DN102_c0_g1;TRINITY_DN11470_c0_g1;TRINITY_DN12041_c0_g1;TRINITY_DN12247_c0_g1;TRINITY_DN12380_c0_g1;TRINITY_DN13096_c0_g1;TRINITY_DN15466_c0_g1;TRINITY_DN15527_c0_g1;TRINITY_DN15557_c0_g1;TRINITY_DN15790_c0_g1;TRINITY_DN16229_c0_g1;TRINITY_DN16756_c0_g3;TRINITY_DN16965_c0_g1;TRINITY_DN17128_c0_g1;TRINITY_DN17289_c0_g1;TRINITY_DN17302_c0_g1;TRINITY_DN17354_c0_g1;TRINI…	89	1.15989e-38	1.37429e-36
	GO:0009117	nucleotide metabolic process	TRINITY_DN102_c0_g1;TRINITY_DN1114_c0_g1;TRINITY_DN1133_c0_g1;TRINITY_DN11470_c0_g1;TRINITY_DN12041_c0_g1;TRINITY_DN12247_c0_g1;TRINITY_DN12380_c0_g1;TRINITY_DN13096_c0_g1;TRINITY_DN14474_c0_g1;TRINITY_DN14895_c0_g2;TRINITY_DN15180_c0_g2;TRINITY_DN15466_c0_g1;TRINITY_DN15527_c0_g1;TRINITY_DN15557_c0_g1;TRINITY_DN15790_c0_g1;TRINITY_DN16088_c0_g1;TRINITY_DN16229_c0_g1;TRINITY_DN17128_c0_g1;TRINITY…	136	1.64753e-37	1.89106e-35
	GO:0006753	nucleoside phosphate metabolic process	TRINITY_DN102_c0_g1;TRINITY_DN1114_c0_g1;TRINITY_DN1133_c0_g1;TRINITY_DN11470_c0_g1;TRINITY_DN12041_c0_g1;TRINITY_DN12247_c0_g1;TRINITY_DN12380_c0_g1;TRINITY_DN13096_c0_g1;TRINITY_DN14474_c0_g1;TRINITY_DN14895_c0_g2;TRINITY_DN15180_c0_g2;TRINITY_DN15466_c0_g1;TRINITY_DN15527_c0_g1;TRINITY_DN15557_c0_g1;TRINITY_DN15790_c0_g1;TRINITY_DN16088_c0_g1;TRINITY_DN16229_c0_g1;TRINITY_DN17128_c0_g1;TRINITY…	136	5.247e-37	5.84008e-35
	GO:0006091	generation of precursor metabolites and energy	TRINITY_DN10220_c0_g1;TRINITY_DN102_c0_g1;TRINITY_DN11470_c0_g1;TRINITY_DN12041_c0_g1;TRINITY_DN12247_c0_g1;TRINITY_DN12380_c0_g1;TRINITY_DN13096_c0_g1;TRINITY_DN15466_c0_g1;TRINITY_DN15527_c0_g1;TRINITY_DN15557_c0_g1;TRINITY_DN15790_c0_g1;TRINITY_DN16229_c0_g1;TRINITY_DN16756_c0_g3;TRINITY_DN16965_c0_g1;TRINITY_DN17128_c0_g1;TRINITY_DN17289_c0_g1;TRINITY_DN17302_c0_g1;TRINITY_DN17354_c0_g1;TRINI…	136	3.12717e-36	3.37826e-34
	GO:1901657	glycosyl compound metabolic process	TRINITY_DN102_c0_g1;TRINITY_DN1114_c0_g1;TRINITY_DN1133_c0_g1;TRINITY_DN11470_c0_g1;TRINITY_DN12041_c0_g1;TRINITY_DN12247_c0_g1;TRINITY_DN12380_c0_g1;TRINITY_DN13096_c0_g1;TRINITY_DN14474_c0_g1;TRINITY_DN14895_c0_g2;TRINITY_DN15466_c0_g1;TRINITY_DN15527_c0_g1;TRINITY_DN15557_c0_g1;TRINITY_DN15790_c0_g1;TRINITY_DN16088_c0_g1;TRINITY_DN16229_c0_g1;TRINITY_DN17128_c0_g1;TRINITY_DN17289_c0_g1;TRINITY…	127	3.12921e-34	3.28389e-32
	GO:1901566	organonitrogen compound biosynthetic process	TRINITY_DN101_c0_g1;TRINITY_DN10456_c0_g1;TRINITY_DN11120_c0_g1;TRINITY_DN1114_c0_g1;TRINITY_DN1133_c0_g1;TRINITY_DN1138_c0_g1;TRINITY_DN11721_c0_g1;TRINITY_DN12131_c0_g1;TRINITY_DN12485_c0_g1;TRINITY_DN12562_c0_g1;TRINITY_DN12825_c0_g1;TRINITY_DN1323_c0_g1;TRINITY_DN13368_c0_g2;TRINITY_DN13448_c0_g1;TRINITY_DN1405_c0_g1;TRINITY_DN14474_c0_g1;TRINITY_DN14816_c0_g1;TRINITY_DN14895_c0_g2;TRINITY_DN…	284	4.59219e-34	4.68531e-32
	GO:0022900	electron transport chain	TRINITY_DN102_c0_g1;TRINITY_DN11470_c0_g1;TRINITY_DN12041_c0_g1;TRINITY_DN12247_c0_g1;TRINITY_DN12380_c0_g1;TRINITY_DN13096_c0_g1;TRINITY_DN15466_c0_g1;TRINITY_DN15527_c0_g1;TRINITY_DN15557_c0_g1;TRINITY_DN15790_c0_g1;TRINITY_DN16229_c0_g1;TRINITY_DN16756_c0_g3;TRINITY_DN16965_c0_g1;TRINITY_DN17128_c0_g1;TRINITY_DN17289_c0_g1;TRINITY_DN17302_c0_g1;TRINITY_DN17354_c0_g1;TRINITY_DN18003_c0_g1;TRINI…	69	1.54775e-33	1.53646e-31
	GO:0055086	nucleobase-containing small molecule metabolic process	TRINITY_DN102_c0_g1;TRINITY_DN1114_c0_g1;TRINITY_DN1133_c0_g1;TRINITY_DN11470_c0_g1;TRINITY_DN12041_c0_g1;TRINITY_DN12247_c0_g1;TRINITY_DN12380_c0_g1;TRINITY_DN13096_c0_g1;TRINITY_DN14474_c0_g1;TRINITY_DN14895_c0_g2;TRINITY_DN15180_c0_g2;TRINITY_DN15466_c0_g1;TRINITY_DN15527_c0_g1;TRINITY_DN15557_c0_g1;TRINITY_DN15790_c0_g1;TRINITY_DN16088_c0_g1;TRINITY_DN16229_c0_g1;TRINITY_DN17128_c0_g1;TRINITY…	140	1.01431e-31	9.80411e-30
	GO:0007399	nervous system development	TRINITY_DN10220_c0_g1;TRINITY_DN102_c0_g1;TRINITY_DN10369_c0_g1;TRINITY_DN12247_c0_g1;TRINITY_DN16487_c0_g1;TRINITY_DN16842_c0_g1;TRINITY_DN16970_c0_g1;TRINITY_DN17075_c0_g1;TRINITY_DN17075_c0_g2;TRINITY_DN17105_c0_g1;TRINITY_DN17128_c0_g1;TRINITY_DN17436_c0_g2;TRINITY_DN17681_c0_g1;TRINITY_DN18991_c0_g1;TRINITY_DN19714_c0_g1;TRINITY_DN19714_c0_g3;TRINITY_DN20253_c0_g1;TRINITY_DN20618_c0_g1;TRINI…	62	4.53432e-30	4.2704e-28
	GO:0006120	mitochondrial electron transport, NADH to ubiquinone	TRINITY_DN11470_c0_g1;TRINITY_DN13096_c0_g1;TRINITY_DN15466_c0_g1;TRINITY_DN15527_c0_g1;TRINITY_DN15557_c0_g1;TRINITY_DN15790_c0_g1;TRINITY_DN16229_c0_g1;TRINITY_DN17289_c0_g1;TRINITY_DN17302_c0_g1;TRINITY_DN17354_c0_g1;TRINITY_DN18047_c0_g1;TRINITY_DN18294_c0_g1;TRINITY_DN19020_c0_g1;TRINITY_DN19271_c0_g1;TRINITY_DN20066_c0_g1;TRINITY_DN20404_c0_g1;TRINITY_DN21105_c0_g1;TRINITY_DN23612_c0_g9;TRI…	30	1.0813e-29	9.92907e-28
	GO:0048468	cell development	TRINITY_DN10220_c0_g1;TRINITY_DN102_c0_g1;TRINITY_DN12154_c0_g1;TRINITY_DN12247_c0_g1;TRINITY_DN16487_c0_g1;TRINITY_DN16842_c0_g1;TRINITY_DN17075_c0_g1;TRINITY_DN17075_c0_g2;TRINITY_DN17105_c0_g1;TRINITY_DN17128_c0_g1;TRINITY_DN17436_c0_g2;TRINITY_DN17681_c0_g1;TRINITY_DN18991_c0_g1;TRINITY_DN19115_c0_g1;TRINITY_DN19190_c0_g3;TRINITY_DN19521_c0_g2;TRINITY_DN19637_c0_g1;TRINITY_DN19638_c0_g1;TRINI…	99	8.56804e-28	7.67571e-26
	GO:0032501	multicellular organismal process	TRINITY_DN10220_c0_g1;TRINITY_DN10232_c0_g1;TRINITY_DN102_c0_g1;TRINITY_DN10369_c0_g1;TRINITY_DN1101_c0_g1;TRINITY_DN12127_c0_g1;TRINITY_DN12154_c0_g1;TRINITY_DN12247_c0_g1;TRINITY_DN1241_c0_g1;TRINITY_DN13202_c0_g1;TRINITY_DN13325_c0_g2;TRINITY_DN13606_c0_g1;TRINITY_DN14383_c0_g1;TRINITY_DN14455_c0_g1;TRINITY_DN14647_c0_g1;TRINITY_DN1536_c0_g1;TRINITY_DN15772_c0_g2;TRINITY_DN16088_c0_g1;TRINITY_…	259	1.66813e-27	1.45882e-25
	GO:0060429	epithelium development	TRINITY_DN10220_c0_g1;TRINITY_DN13325_c0_g2;TRINITY_DN16487_c0_g1;TRINITY_DN16842_c0_g1;TRINITY_DN17105_c0_g1;TRINITY_DN19115_c0_g1;TRINITY_DN19618_c0_g1;TRINITY_DN19714_c0_g1;TRINITY_DN19714_c0_g3;TRINITY_DN20154_c0_g1;TRINITY_DN20168_c0_g1;TRINITY_DN20225_c0_g1;TRINITY_DN20253_c0_g1;TRINITY_DN20256_c0_g1;TRINITY_DN20517_c0_g1;TRINITY_DN20935_c0_g1;TRINITY_DN20949_c0_g1;TRINITY_DN21168_c0_g1;TRI…	55	2.32886e-27	1.98928e-25
	GO:0007281	germ cell development	TRINITY_DN10220_c0_g1;TRINITY_DN12154_c0_g1;TRINITY_DN16487_c0_g1;TRINITY_DN16842_c0_g1;TRINITY_DN17075_c0_g1;TRINITY_DN17075_c0_g2;TRINITY_DN17105_c0_g1;TRINITY_DN17436_c0_g2;TRINITY_DN19115_c0_g1;TRINITY_DN19190_c0_g3;TRINITY_DN19521_c0_g2;TRINITY_DN19637_c0_g1;TRINITY_DN19714_c0_g1;TRINITY_DN19714_c0_g3;TRINITY_DN20542_c0_g1;TRINITY_DN21168_c0_g1;TRINITY_DN213_c0_g1;TRINITY_DN22085_c0_g10;TRIN…	49	2.67811e-26	2.23561e-24
	GO:0007276	gamete generation	TRINITY_DN10220_c0_g1;TRINITY_DN12154_c0_g1;TRINITY_DN16487_c0_g1;TRINITY_DN16842_c0_g1;TRINITY_DN17075_c0_g1;TRINITY_DN17075_c0_g2;TRINITY_DN17105_c0_g1;TRINITY_DN17436_c0_g2;TRINITY_DN18985_c0_g1;TRINITY_DN19115_c0_g1;TRINITY_DN19190_c0_g3;TRINITY_DN19521_c0_g2;TRINITY_DN19637_c0_g1;TRINITY_DN19714_c0_g1;TRINITY_DN19714_c0_g3;TRINITY_DN20256_c0_g1;TRINITY_DN20542_c0_g1;TRINITY_DN21168_c0_g1;TRI…	52	3.35119e-25	2.73532e-23
	GO:0022412	cellular process involved in reproduction in multicellular organism	TRINITY_DN10220_c0_g1;TRINITY_DN12154_c0_g1;TRINITY_DN16487_c0_g1;TRINITY_DN16842_c0_g1;TRINITY_DN17075_c0_g1;TRINITY_DN17075_c0_g2;TRINITY_DN17105_c0_g1;TRINITY_DN17436_c0_g2;TRINITY_DN19115_c0_g1;TRINITY_DN19190_c0_g3;TRINITY_DN19521_c0_g2;TRINITY_DN19637_c0_g1;TRINITY_DN19714_c0_g1;TRINITY_DN19714_c0_g3;TRINITY_DN20256_c0_g1;TRINITY_DN20542_c0_g1;TRINITY_DN21168_c0_g1;TRINITY_DN213_c0_g1;TRINI…	50	1.49456e-24	1.19337e-22
	GO:0022008	neurogenesis	TRINITY_DN10220_c0_g1;TRINITY_DN102_c0_g1;TRINITY_DN12247_c0_g1;TRINITY_DN16487_c0_g1;TRINITY_DN16842_c0_g1;TRINITY_DN17075_c0_g1;TRINITY_DN17075_c0_g2;TRINITY_DN17105_c0_g1;TRINITY_DN17128_c0_g1;TRINITY_DN17436_c0_g2;TRINITY_DN17681_c0_g1;TRINITY_DN18991_c0_g1;TRINITY_DN19714_c0_g1;TRINITY_DN19714_c0_g3;TRINITY_DN20253_c0_g1;TRINITY_DN20618_c0_g1;TRINITY_DN20737_c0_g1;TRINITY_DN20949_c0_g1;TRINI…	50	1.08787e-23	8.32446e-22
	GO:0048699	generation of neurons	TRINITY_DN10220_c0_g1;TRINITY_DN102_c0_g1;TRINITY_DN12247_c0_g1;TRINITY_DN16487_c0_g1;TRINITY_DN16842_c0_g1;TRINITY_DN17075_c0_g1;TRINITY_DN17075_c0_g2;TRINITY_DN17105_c0_g1;TRINITY_DN17128_c0_g1;TRINITY_DN17436_c0_g2;TRINITY_DN17681_c0_g1;TRINITY_DN18991_c0_g1;TRINITY_DN19714_c0_g1;TRINITY_DN19714_c0_g3;TRINITY_DN20253_c0_g1;TRINITY_DN20618_c0_g1;TRINITY_DN20737_c0_g1;TRINITY_DN20949_c0_g1;TRINI…	50	1.08787e-23	8.32446e-22
	GO:0032504	multicellular organism reproduction	TRINITY_DN10220_c0_g1;TRINITY_DN12154_c0_g1;TRINITY_DN13325_c0_g2;TRINITY_DN1636_c0_g1;TRINITY_DN16487_c0_g1;TRINITY_DN16842_c0_g1;TRINITY_DN17075_c0_g1;TRINITY_DN17075_c0_g2;TRINITY_DN17105_c0_g1;TRINITY_DN17436_c0_g2;TRINITY_DN18795_c0_g1;TRINITY_DN18985_c0_g1;TRINITY_DN19115_c0_g1;TRINITY_DN19190_c0_g3;TRINITY_DN19521_c0_g2;TRINITY_DN19637_c0_g1;TRINITY_DN19714_c0_g1;TRINITY_DN19714_c0_g3;TRIN…	64	1.578e-23	1.17332e-21
	GO:0030154	cell differentiation	TRINITY_DN10220_c0_g1;TRINITY_DN102_c0_g1;TRINITY_DN12154_c0_g1;TRINITY_DN12247_c0_g1;TRINITY_DN14383_c0_g1;TRINITY_DN16088_c0_g1;TRINITY_DN16487_c0_g1;TRINITY_DN16842_c0_g1;TRINITY_DN17075_c0_g1;TRINITY_DN17075_c0_g2;TRINITY_DN17105_c0_g1;TRINITY_DN17128_c0_g1;TRINITY_DN17436_c0_g2;TRINITY_DN17681_c0_g1;TRINITY_DN18191_c0_g1;TRINITY_DN18991_c0_g1;TRINITY_DN19115_c0_g1;TRINITY_DN19180_c0_g2;TRINI…	127	1.59723e-23	1.17332e-21
	GO:0019637	organophosphate metabolic process	TRINITY_DN102_c0_g1;TRINITY_DN1114_c0_g1;TRINITY_DN1133_c0_g1;TRINITY_DN11470_c0_g1;TRINITY_DN12041_c0_g1;TRINITY_DN12247_c0_g1;TRINITY_DN12380_c0_g1;TRINITY_DN13096_c0_g1;TRINITY_DN14474_c0_g1;TRINITY_DN14895_c0_g2;TRINITY_DN15180_c0_g2;TRINITY_DN15466_c0_g1;TRINITY_DN15527_c0_g1;TRINITY_DN15557_c0_g1;TRINITY_DN15790_c0_g1;TRINITY_DN16088_c0_g1;TRINITY_DN16229_c0_g1;TRINITY_DN17128_c0_g1;TRINITY…	142	2.122e-23	1.52826e-21
	GO:1902600	hydrogen ion transmembrane transport	TRINITY_DN1114_c0_g1;TRINITY_DN12380_c0_g1;TRINITY_DN14474_c0_g1;TRINITY_DN16088_c0_g1;TRINITY_DN17394_c0_g1;TRINITY_DN17900_c0_g1;TRINITY_DN18191_c0_g1;TRINITY_DN18806_c0_g1;TRINITY_DN18819_c0_g1;TRINITY_DN19618_c0_g1;TRINITY_DN20082_c0_g1;TRINITY_DN20468_c0_g1;TRINITY_DN20542_c0_g1;TRINITY_DN20714_c0_g2;TRINITY_DN20949_c0_g1;TRINITY_DN20978_c0_g1;TRINITY_DN21351_c0_g1;TRINITY_DN21603_c0_g1;TRIN…	47	5.41382e-23	3.82403e-21
	GO:0008340	determination of adult lifespan	TRINITY_DN14647_c0_g1;TRINITY_DN15772_c0_g2;TRINITY_DN16088_c0_g1;TRINITY_DN17302_c0_g1;TRINITY_DN17461_c0_g1;TRINITY_DN18806_c0_g1;TRINITY_DN19645_c0_g1;TRINITY_DN21351_c0_g1;TRINITY_DN22116_c1_g2;TRINITY_DN22511_c0_g1;TRINITY_DN22958_c0_g5;TRINITY_DN24723_c0_g2;TRINITY_DN25563_c2_g4;TRINITY_DN25652_c0_g1;TRINITY_DN25685_c1_g4;TRINITY_DN26416_c0_g2;TRINITY_DN27231_c1_g3;TRINITY_DN27628_c1_g14;TR…	26	8.12044e-23	5.5234e-21
	GO:0010259	multicellular organism aging	TRINITY_DN14647_c0_g1;TRINITY_DN15772_c0_g2;TRINITY_DN16088_c0_g1;TRINITY_DN17302_c0_g1;TRINITY_DN17461_c0_g1;TRINITY_DN18806_c0_g1;TRINITY_DN19645_c0_g1;TRINITY_DN21351_c0_g1;TRINITY_DN22116_c1_g2;TRINITY_DN22511_c0_g1;TRINITY_DN22958_c0_g5;TRINITY_DN24723_c0_g2;TRINITY_DN25563_c2_g4;TRINITY_DN25652_c0_g1;TRINITY_DN25685_c1_g4;TRINITY_DN26416_c0_g2;TRINITY_DN27231_c1_g3;TRINITY_DN27628_c1_g14;TR…	26	8.12044e-23	5.5234e-21
	GO:0006818	hydrogen transport	TRINITY_DN1114_c0_g1;TRINITY_DN12380_c0_g1;TRINITY_DN14474_c0_g1;TRINITY_DN16088_c0_g1;TRINITY_DN17394_c0_g1;TRINITY_DN17900_c0_g1;TRINITY_DN18191_c0_g1;TRINITY_DN18806_c0_g1;TRINITY_DN18819_c0_g1;TRINITY_DN19618_c0_g1;TRINITY_DN20082_c0_g1;TRINITY_DN20468_c0_g1;TRINITY_DN20542_c0_g1;TRINITY_DN20714_c0_g2;TRINITY_DN20949_c0_g1;TRINITY_DN20978_c0_g1;TRINITY_DN21351_c0_g1;TRINITY_DN21603_c0_g1;TRIN…	47	1.46265e-22	9.59339e-21
	GO:0015992	proton transport	TRINITY_DN1114_c0_g1;TRINITY_DN12380_c0_g1;TRINITY_DN14474_c0_g1;TRINITY_DN16088_c0_g1;TRINITY_DN17394_c0_g1;TRINITY_DN17900_c0_g1;TRINITY_DN18191_c0_g1;TRINITY_DN18806_c0_g1;TRINITY_DN18819_c0_g1;TRINITY_DN19618_c0_g1;TRINITY_DN20082_c0_g1;TRINITY_DN20468_c0_g1;TRINITY_DN20542_c0_g1;TRINITY_DN20714_c0_g2;TRINITY_DN20949_c0_g1;TRINITY_DN20978_c0_g1;TRINITY_DN21351_c0_g1;TRINITY_DN21603_c0_g1;TRIN…	47	1.46265e-22	9.59339e-21
	GO:1901135	carbohydrate derivative metabolic process	TRINITY_DN102_c0_g1;TRINITY_DN1114_c0_g1;TRINITY_DN1133_c0_g1;TRINITY_DN11470_c0_g1;TRINITY_DN12041_c0_g1;TRINITY_DN12247_c0_g1;TRINITY_DN12380_c0_g1;TRINITY_DN13096_c0_g1;TRINITY_DN14474_c0_g1;TRINITY_DN14895_c0_g2;TRINITY_DN15180_c0_g2;TRINITY_DN15466_c0_g1;TRINITY_DN15527_c0_g1;TRINITY_DN15557_c0_g1;TRINITY_DN15790_c0_g1;TRINITY_DN16088_c0_g1;TRINITY_DN16229_c0_g1;TRINITY_DN16619_c0_g2;TRINITY…	162	6.00954e-22	3.87246e-20
	GO:0055114	oxidation-reduction process	TRINITY_DN10220_c0_g1;TRINITY_DN102_c0_g1;TRINITY_DN11470_c0_g1;TRINITY_DN12041_c0_g1;TRINITY_DN12247_c0_g1;TRINITY_DN12380_c0_g1;TRINITY_DN13053_c0_g2;TRINITY_DN13096_c0_g1;TRINITY_DN1441_c0_g1;TRINITY_DN15466_c0_g1;TRINITY_DN15527_c0_g1;TRINITY_DN15557_c0_g1;TRINITY_DN15790_c0_g1;TRINITY_DN1584_c0_g1;TRINITY_DN16229_c0_g1;TRINITY_DN16756_c0_g3;TRINITY_DN16775_c0_g2;TRINITY_DN16775_c0_g3;TRINITY…	184	7.75519e-22	4.91117e-20
	GO:0035295	tube development	TRINITY_DN13325_c0_g2;TRINITY_DN16842_c0_g1;TRINITY_DN17105_c0_g1;TRINITY_DN19618_c0_g1;TRINITY_DN19714_c0_g1;TRINITY_DN19714_c0_g3;TRINITY_DN20154_c0_g1;TRINITY_DN20168_c0_g1;TRINITY_DN20225_c0_g1;TRINITY_DN20253_c0_g1;TRINITY_DN20517_c0_g1;TRINITY_DN20935_c0_g1;TRINITY_DN20949_c0_g1;TRINITY_DN21168_c0_g1;TRINITY_DN21248_c0_g1;TRINITY_DN21388_c0_g1;TRINITY_DN21524_c0_g4;TRINITY_DN21765_c0_g1;TRI…	40	3.02572e-21	1.88364e-19
	GO:0034641	cellular nitrogen compound metabolic process	TRINITY_DN10090_c0_g1;TRINITY_DN101_c0_g1;TRINITY_DN102_c0_g1;TRINITY_DN10456_c0_g1;TRINITY_DN11120_c0_g1;TRINITY_DN1114_c0_g1;TRINITY_DN11320_c0_g1;TRINITY_DN1133_c0_g1;TRINITY_DN1138_c0_g1;TRINITY_DN11470_c0_g1;TRINITY_DN11710_c0_g1;TRINITY_DN11721_c0_g1;TRINITY_DN12041_c0_g1;TRINITY_DN12131_c0_g1;TRINITY_DN12247_c0_g1;TRINITY_DN12337_c0_g1;TRINITY_DN12380_c0_g1;TRINITY_DN12485_c0_g1;TRINITY_DN…	507	5.82147e-21	3.56371e-19
	GO:0048609	multicellular organismal reproductive process	TRINITY_DN10220_c0_g1;TRINITY_DN12154_c0_g1;TRINITY_DN13325_c0_g2;TRINITY_DN16487_c0_g1;TRINITY_DN16842_c0_g1;TRINITY_DN17075_c0_g1;TRINITY_DN17075_c0_g2;TRINITY_DN17105_c0_g1;TRINITY_DN17436_c0_g2;TRINITY_DN18985_c0_g1;TRINITY_DN19115_c0_g1;TRINITY_DN19190_c0_g3;TRINITY_DN19521_c0_g2;TRINITY_DN19637_c0_g1;TRINITY_DN19714_c0_g1;TRINITY_DN19714_c0_g3;TRINITY_DN20256_c0_g1;TRINITY_DN20542_c0_g1;TRI…	56	2.43868e-20	1.46841e-18
	GO:0044271	cellular nitrogen compound biosynthetic process	TRINITY_DN10090_c0_g1;TRINITY_DN101_c0_g1;TRINITY_DN10456_c0_g1;TRINITY_DN11120_c0_g1;TRINITY_DN1114_c0_g1;TRINITY_DN11320_c0_g1;TRINITY_DN1133_c0_g1;TRINITY_DN1138_c0_g1;TRINITY_DN11710_c0_g1;TRINITY_DN11721_c0_g1;TRINITY_DN12131_c0_g1;TRINITY_DN12485_c0_g1;TRINITY_DN12562_c0_g1;TRINITY_DN12825_c0_g1;TRINITY_DN1323_c0_g1;TRINITY_DN13368_c0_g2;TRINITY_DN13448_c0_g1;TRINITY_DN13606_c0_g1;TRINITY_D…	349	1.44905e-19	8.58445e-18
	GO:0030182	neuron differentiation	TRINITY_DN10220_c0_g1;TRINITY_DN16487_c0_g1;TRINITY_DN16842_c0_g1;TRINITY_DN17075_c0_g1;TRINITY_DN17075_c0_g2;TRINITY_DN17105_c0_g1;TRINITY_DN17436_c0_g2;TRINITY_DN17681_c0_g1;TRINITY_DN18991_c0_g1;TRINITY_DN19714_c0_g1;TRINITY_DN19714_c0_g3;TRINITY_DN20253_c0_g1;TRINITY_DN20618_c0_g1;TRINITY_DN20949_c0_g1;TRINITY_DN20979_c0_g1;TRINITY_DN21105_c0_g1;TRINITY_DN21331_c0_g1;TRINITY_DN21739_c0_g4;TRI…	43	3.22938e-19	1.88278e-17
	GO:0006807	nitrogen compound metabolic process	TRINITY_DN10090_c0_g1;TRINITY_DN101_c0_g1;TRINITY_DN102_c0_g1;TRINITY_DN10456_c0_g1;TRINITY_DN10908_c0_g2;TRINITY_DN11120_c0_g1;TRINITY_DN1114_c0_g1;TRINITY_DN11320_c0_g1;TRINITY_DN1133_c0_g1;TRINITY_DN1138_c0_g1;TRINITY_DN11470_c0_g1;TRINITY_DN11710_c0_g1;TRINITY_DN11721_c0_g1;TRINITY_DN12041_c0_g1;TRINITY_DN12131_c0_g1;TRINITY_DN12247_c0_g1;TRINITY_DN12337_c0_g1;TRINITY_DN12380_c0_g1;TRINITY_DN…	536	3.64288e-19	2.09067e-17
	GO:0044707	single-multicellular organism process	TRINITY_DN10220_c0_g1;TRINITY_DN10232_c0_g1;TRINITY_DN102_c0_g1;TRINITY_DN10369_c0_g1;TRINITY_DN1101_c0_g1;TRINITY_DN12127_c0_g1;TRINITY_DN12154_c0_g1;TRINITY_DN12247_c0_g1;TRINITY_DN13202_c0_g1;TRINITY_DN13325_c0_g2;TRINITY_DN14647_c0_g1;TRINITY_DN1536_c0_g1;TRINITY_DN15772_c0_g2;TRINITY_DN16088_c0_g1;TRINITY_DN1627_c0_g1;TRINITY_DN16284_c0_g1;TRINITY_DN16397_c0_g1;TRINITY_DN16487_c0_g1;TRINITY_…	223	8.14748e-19	4.60395e-17
	GO:0007292	female gamete generation	TRINITY_DN10220_c0_g1;TRINITY_DN12154_c0_g1;TRINITY_DN16487_c0_g1;TRINITY_DN16842_c0_g1;TRINITY_DN17075_c0_g1;TRINITY_DN17075_c0_g2;TRINITY_DN17105_c0_g1;TRINITY_DN17436_c0_g2;TRINITY_DN19115_c0_g1;TRINITY_DN19190_c0_g3;TRINITY_DN19521_c0_g2;TRINITY_DN19714_c0_g1;TRINITY_DN19714_c0_g3;TRINITY_DN21168_c0_g1;TRINITY_DN22085_c0_g4;TRINITY_DN22707_c2_g7;TRINITY_DN22803_c0_g1;TRINITY_DN23071_c0_g2;TRI…	38	1.27232e-18	6.97498e-17
	GO:0048477	oogenesis	TRINITY_DN10220_c0_g1;TRINITY_DN12154_c0_g1;TRINITY_DN16487_c0_g1;TRINITY_DN16842_c0_g1;TRINITY_DN17075_c0_g1;TRINITY_DN17075_c0_g2;TRINITY_DN17105_c0_g1;TRINITY_DN17436_c0_g2;TRINITY_DN19115_c0_g1;TRINITY_DN19190_c0_g3;TRINITY_DN19521_c0_g2;TRINITY_DN19714_c0_g1;TRINITY_DN19714_c0_g3;TRINITY_DN21168_c0_g1;TRINITY_DN22085_c0_g4;TRINITY_DN22707_c2_g7;TRINITY_DN22803_c0_g1;TRINITY_DN23071_c0_g2;TRI…	38	1.27232e-18	6.97498e-17
	GO:0032502	developmental process	TRINITY_DN10220_c0_g1;TRINITY_DN10232_c0_g1;TRINITY_DN102_c0_g1;TRINITY_DN10369_c0_g1;TRINITY_DN12127_c0_g1;TRINITY_DN12154_c0_g1;TRINITY_DN12247_c0_g1;TRINITY_DN13128_c0_g1;TRINITY_DN13202_c0_g1;TRINITY_DN13325_c0_g2;TRINITY_DN13606_c0_g1;TRINITY_DN14383_c0_g1;TRINITY_DN14647_c0_g1;TRINITY_DN1536_c0_g1;TRINITY_DN15772_c0_g2;TRINITY_DN16088_c0_g1;TRINITY_DN1627_c0_g1;TRINITY_DN16284_c0_g1;TRINITY…	267	1.4741e-18	7.96233e-17
	GO:0044767	single-organism developmental process	TRINITY_DN10220_c0_g1;TRINITY_DN10232_c0_g1;TRINITY_DN102_c0_g1;TRINITY_DN10369_c0_g1;TRINITY_DN12127_c0_g1;TRINITY_DN12154_c0_g1;TRINITY_DN12247_c0_g1;TRINITY_DN13128_c0_g1;TRINITY_DN13202_c0_g1;TRINITY_DN13325_c0_g2;TRINITY_DN14383_c0_g1;TRINITY_DN14647_c0_g1;TRINITY_DN1536_c0_g1;TRINITY_DN15772_c0_g2;TRINITY_DN16088_c0_g1;TRINITY_DN1627_c0_g1;TRINITY_DN16284_c0_g1;TRINITY_DN16397_c0_g1;TRINITY…	258	3.6299e-18	1.93227e-16
	GO:0007610	behavior	TRINITY_DN1101_c0_g1;TRINITY_DN12154_c0_g1;TRINITY_DN13325_c0_g2;TRINITY_DN15180_c0_g2;TRINITY_DN16284_c0_g1;TRINITY_DN16842_c0_g1;TRINITY_DN17105_c0_g1;TRINITY_DN19880_c0_g1;TRINITY_DN20517_c0_g1;TRINITY_DN20935_c0_g1;TRINITY_DN20949_c0_g1;TRINITY_DN21168_c0_g1;TRINITY_DN21248_c0_g1;TRINITY_DN22763_c0_g4;TRINITY_DN23232_c0_g1;TRINITY_DN23906_c0_g3;TRINITY_DN24129_c0_g1;TRINITY_DN24911_c0_g3;TRIN…	37	3.74452e-18	1.9648e-16
	GO:0042335	cuticle development	TRINITY_DN16543_c0_g1;TRINITY_DN16586_c0_g1;TRINITY_DN16775_c0_g2;TRINITY_DN16775_c0_g3;TRINITY_DN16842_c0_g1;TRINITY_DN19688_c0_g1;TRINITY_DN19886_c0_g1;TRINITY_DN20253_c0_g1;TRINITY_DN20317_c0_g1;TRINITY_DN20332_c0_g1;TRINITY_DN20678_c0_g1;TRINITY_DN20756_c0_g1;TRINITY_DN20935_c0_g1;TRINITY_DN21168_c0_g1;TRINITY_DN21765_c0_g1;TRINITY_DN22041_c0_g1;TRINITY_DN22174_c0_g1;TRINITY_DN22763_c0_g4;TRI…	29	1.45825e-17	7.54387e-16
	GO:0015672	monovalent inorganic cation transport	TRINITY_DN1114_c0_g1;TRINITY_DN12380_c0_g1;TRINITY_DN14474_c0_g1;TRINITY_DN15772_c0_g2;TRINITY_DN16088_c0_g1;TRINITY_DN17394_c0_g1;TRINITY_DN17900_c0_g1;TRINITY_DN18191_c0_g1;TRINITY_DN18806_c0_g1;TRINITY_DN18819_c0_g1;TRINITY_DN19618_c0_g1;TRINITY_DN20082_c0_g1;TRINITY_DN20468_c0_g1;TRINITY_DN20542_c0_g1;TRINITY_DN20714_c0_g2;TRINITY_DN20949_c0_g1;TRINITY_DN20978_c0_g1;TRINITY_DN21351_c0_g1;TRIN…	49	2.45333e-17	1.25154e-15
	GO:0048666	neuron development	TRINITY_DN10220_c0_g1;TRINITY_DN16487_c0_g1;TRINITY_DN16842_c0_g1;TRINITY_DN17075_c0_g1;TRINITY_DN17075_c0_g2;TRINITY_DN17105_c0_g1;TRINITY_DN17681_c0_g1;TRINITY_DN18991_c0_g1;TRINITY_DN20253_c0_g1;TRINITY_DN20618_c0_g1;TRINITY_DN20979_c0_g1;TRINITY_DN21105_c0_g1;TRINITY_DN21331_c0_g1;TRINITY_DN21739_c0_g4;TRINITY_DN21752_c0_g1;TRINITY_DN22085_c0_g4;TRINITY_DN22174_c0_g1;TRINITY_DN22707_c2_g7;TRI…	38	6.76382e-17	3.40322e-15
	GO:0019953	sexual reproduction	TRINITY_DN10220_c0_g1;TRINITY_DN12154_c0_g1;TRINITY_DN16487_c0_g1;TRINITY_DN16842_c0_g1;TRINITY_DN17075_c0_g1;TRINITY_DN17075_c0_g2;TRINITY_DN17105_c0_g1;TRINITY_DN17436_c0_g2;TRINITY_DN18985_c0_g1;TRINITY_DN19115_c0_g1;TRINITY_DN19190_c0_g3;TRINITY_DN19521_c0_g2;TRINITY_DN19637_c0_g1;TRINITY_DN19638_c0_g1;TRINITY_DN19714_c0_g1;TRINITY_DN19714_c0_g3;TRINITY_DN20256_c0_g1;TRINITY_DN20329_c0_g1;TRI…	64	1.06424e-16	5.28239e-15
	GO:0098662	inorganic cation transmembrane transport	TRINITY_DN1114_c0_g1;TRINITY_DN12380_c0_g1;TRINITY_DN14474_c0_g1;TRINITY_DN16088_c0_g1;TRINITY_DN17394_c0_g1;TRINITY_DN17900_c0_g1;TRINITY_DN18191_c0_g1;TRINITY_DN18806_c0_g1;TRINITY_DN18819_c0_g1;TRINITY_DN19618_c0_g1;TRINITY_DN20082_c0_g1;TRINITY_DN20468_c0_g1;TRINITY_DN20542_c0_g1;TRINITY_DN20714_c0_g2;TRINITY_DN20813_c0_g1;TRINITY_DN20949_c0_g1;TRINITY_DN20978_c0_g1;TRINITY_DN21351_c0_g1;TRIN…	52	1.46461e-16	7.17267e-15
	GO:0048869	cellular developmental process	TRINITY_DN10220_c0_g1;TRINITY_DN102_c0_g1;TRINITY_DN12154_c0_g1;TRINITY_DN12247_c0_g1;TRINITY_DN14383_c0_g1;TRINITY_DN16088_c0_g1;TRINITY_DN16487_c0_g1;TRINITY_DN16842_c0_g1;TRINITY_DN17075_c0_g1;TRINITY_DN17075_c0_g2;TRINITY_DN17105_c0_g1;TRINITY_DN17128_c0_g1;TRINITY_DN17436_c0_g2;TRINITY_DN17681_c0_g1;TRINITY_DN18191_c0_g1;TRINITY_DN18991_c0_g1;TRINITY_DN19115_c0_g1;TRINITY_DN19180_c0_g2;TRINI…	132	1.59703e-16	7.71829e-15
	GO:0098660	inorganic ion transmembrane transport	TRINITY_DN1114_c0_g1;TRINITY_DN12380_c0_g1;TRINITY_DN14474_c0_g1;TRINITY_DN16088_c0_g1;TRINITY_DN17394_c0_g1;TRINITY_DN17900_c0_g1;TRINITY_DN18191_c0_g1;TRINITY_DN18806_c0_g1;TRINITY_DN18819_c0_g1;TRINITY_DN19618_c0_g1;TRINITY_DN20082_c0_g1;TRINITY_DN20468_c0_g1;TRINITY_DN20542_c0_g1;TRINITY_DN20714_c0_g2;TRINITY_DN20813_c0_g1;TRINITY_DN20949_c0_g1;TRINITY_DN20978_c0_g1;TRINITY_DN21351_c0_g1;TRIN…	53	2.86878e-16	1.36845e-14
	GO:0098655	cation transmembrane transport	TRINITY_DN1114_c0_g1;TRINITY_DN1162_c0_g1;TRINITY_DN12380_c0_g1;TRINITY_DN14474_c0_g1;TRINITY_DN16088_c0_g1;TRINITY_DN17394_c0_g1;TRINITY_DN17900_c0_g1;TRINITY_DN18191_c0_g1;TRINITY_DN18806_c0_g1;TRINITY_DN18819_c0_g1;TRINITY_DN19618_c0_g1;TRINITY_DN20082_c0_g1;TRINITY_DN20468_c0_g1;TRINITY_DN20542_c0_g1;TRINITY_DN20714_c0_g2;TRINITY_DN20813_c0_g1;TRINITY_DN20949_c0_g1;TRINITY_DN20978_c0_g1;TRINI…	54	4.47803e-16	2.10869e-14
	GO:0007283	spermatogenesis	TRINITY_DN12154_c0_g1;TRINITY_DN17105_c0_g1;TRINITY_DN18985_c0_g1;TRINITY_DN19637_c0_g1;TRINITY_DN19714_c0_g1;TRINITY_DN19714_c0_g3;TRINITY_DN20542_c0_g1;TRINITY_DN213_c0_g1;TRINITY_DN22085_c0_g10;TRINITY_DN22085_c0_g13;TRINITY_DN22707_c2_g7;TRINITY_DN23071_c0_g2;TRINITY_DN23584_c1_g3;TRINITY_DN24911_c0_g3;TRINITY_DN26871_c0_g7;TRINITY_DN27628_c1_g1;TRINITY_DN29193_c0_g4;TRINITY_DN30760_c0_g6;TRI…	20	6.17301e-16	2.87006e-14
	GO:0040003	chitin-based cuticle development	TRINITY_DN16543_c0_g1;TRINITY_DN16586_c0_g1;TRINITY_DN19688_c0_g1;TRINITY_DN19886_c0_g1;TRINITY_DN20253_c0_g1;TRINITY_DN20317_c0_g1;TRINITY_DN20332_c0_g1;TRINITY_DN20678_c0_g1;TRINITY_DN20756_c0_g1;TRINITY_DN21765_c0_g1;TRINITY_DN22041_c0_g1;TRINITY_DN22864_c0_g1;TRINITY_DN24569_c0_g1;TRINITY_DN24569_c0_g2;TRINITY_DN24569_c0_g3;TRINITY_DN24569_c0_g4;TRINITY_DN24569_c0_g5;TRINITY_DN25783_c0_g4;TRI…	21	1.04731e-15	4.80845e-14
	GO:0048729	tissue morphogenesis	TRINITY_DN16842_c0_g1;TRINITY_DN17105_c0_g1;TRINITY_DN19618_c0_g1;TRINITY_DN19714_c0_g1;TRINITY_DN19714_c0_g3;TRINITY_DN20256_c0_g1;TRINITY_DN20517_c0_g1;TRINITY_DN20949_c0_g1;TRINITY_DN21248_c0_g1;TRINITY_DN21433_c0_g3;TRINITY_DN21524_c0_g4;TRINITY_DN21791_c0_g2;TRINITY_DN22174_c0_g1;TRINITY_DN23071_c0_g2;TRINITY_DN23155_c0_g1;TRINITY_DN23232_c0_g1;TRINITY_DN25046_c0_g1;TRINITY_DN26190_c0_g7;TRI…	27	1.06886e-15	4.84681e-14
	GO:0002009	morphogenesis of an epithelium	TRINITY_DN16842_c0_g1;TRINITY_DN17105_c0_g1;TRINITY_DN19618_c0_g1;TRINITY_DN19714_c0_g1;TRINITY_DN19714_c0_g3;TRINITY_DN20256_c0_g1;TRINITY_DN20517_c0_g1;TRINITY_DN20949_c0_g1;TRINITY_DN21248_c0_g1;TRINITY_DN21433_c0_g3;TRINITY_DN21524_c0_g4;TRINITY_DN21791_c0_g2;TRINITY_DN22174_c0_g1;TRINITY_DN23071_c0_g2;TRINITY_DN23155_c0_g1;TRINITY_DN23232_c0_g1;TRINITY_DN25046_c0_g1;TRINITY_DN26190_c0_g7;TRI…	26	2.02871e-15	9.08715e-14
	GO:0006754	ATP biosynthetic process	TRINITY_DN1114_c0_g1;TRINITY_DN14474_c0_g1;TRINITY_DN16088_c0_g1;TRINITY_DN17394_c0_g1;TRINITY_DN18191_c0_g1;TRINITY_DN18806_c0_g1;TRINITY_DN18819_c0_g1;TRINITY_DN20082_c0_g1;TRINITY_DN20468_c0_g1;TRINITY_DN20542_c0_g1;TRINITY_DN20714_c0_g2;TRINITY_DN20978_c0_g1;TRINITY_DN23155_c0_g5;TRINITY_DN23927_c0_g1;TRINITY_DN2426_c0_g1;TRINITY_DN26416_c0_g2;TRINITY_DN26652_c1_g7;TRINITY_DN27241_c1_g1;TRINI…	27	3.60117e-15	1.59362e-13
	GO:0044708	single-organism behavior	TRINITY_DN1101_c0_g1;TRINITY_DN12154_c0_g1;TRINITY_DN16284_c0_g1;TRINITY_DN16842_c0_g1;TRINITY_DN19880_c0_g1;TRINITY_DN20949_c0_g1;TRINITY_DN21248_c0_g1;TRINITY_DN23232_c0_g1;TRINITY_DN23906_c0_g3;TRINITY_DN24129_c0_g1;TRINITY_DN24911_c0_g3;TRINITY_DN25777_c2_g10;TRINITY_DN25905_c0_g2;TRINITY_DN26004_c1_g2;TRINITY_DN26022_c1_g5;TRINITY_DN26416_c0_g2;TRINITY_DN26575_c0_g3;TRINITY_DN27399_c0_g4;TRI…	26	7.06752e-15	3.09036e-13
	GO:0009145	purine nucleoside triphosphate biosynthetic process	TRINITY_DN1114_c0_g1;TRINITY_DN14474_c0_g1;TRINITY_DN16088_c0_g1;TRINITY_DN17394_c0_g1;TRINITY_DN18191_c0_g1;TRINITY_DN18806_c0_g1;TRINITY_DN18819_c0_g1;TRINITY_DN20082_c0_g1;TRINITY_DN20468_c0_g1;TRINITY_DN20542_c0_g1;TRINITY_DN20714_c0_g2;TRINITY_DN20978_c0_g1;TRINITY_DN23155_c0_g5;TRINITY_DN23927_c0_g1;TRINITY_DN2426_c0_g1;TRINITY_DN26416_c0_g2;TRINITY_DN26652_c1_g7;TRINITY_DN27241_c1_g1;TRINI…	27	7.78674e-15	3.32566e-13
	GO:0009206	purine ribonucleoside triphosphate biosynthetic process	TRINITY_DN1114_c0_g1;TRINITY_DN14474_c0_g1;TRINITY_DN16088_c0_g1;TRINITY_DN17394_c0_g1;TRINITY_DN18191_c0_g1;TRINITY_DN18806_c0_g1;TRINITY_DN18819_c0_g1;TRINITY_DN20082_c0_g1;TRINITY_DN20468_c0_g1;TRINITY_DN20542_c0_g1;TRINITY_DN20714_c0_g2;TRINITY_DN20978_c0_g1;TRINITY_DN23155_c0_g5;TRINITY_DN23927_c0_g1;TRINITY_DN2426_c0_g1;TRINITY_DN26416_c0_g2;TRINITY_DN26652_c1_g7;TRINITY_DN27241_c1_g1;TRINI…	27	7.78674e-15	3.32566e-13
	GO:0007267	cell-cell signaling	TRINITY_DN10090_c0_g1;TRINITY_DN13325_c0_g2;TRINITY_DN16088_c0_g1;TRINITY_DN16487_c0_g1;TRINITY_DN16770_c0_g1;TRINITY_DN17461_c0_g1;TRINITY_DN18191_c0_g1;TRINITY_DN20001_c0_g1;TRINITY_DN20056_c0_g1;TRINITY_DN20329_c0_g1;TRINITY_DN20661_c0_g1;TRINITY_DN20949_c0_g1;TRINITY_DN21105_c0_g1;TRINITY_DN21829_c0_g3;TRINITY_DN22085_c0_g4;TRINITY_DN23927_c0_g1;TRINITY_DN24392_c0_g6;TRINITY_DN26190_c0_g7;TRI…	28	7.98255e-15	3.37011e-13
	GO:0003008	system process	TRINITY_DN10369_c0_g1;TRINITY_DN1101_c0_g1;TRINITY_DN12154_c0_g1;TRINITY_DN1241_c0_g1;TRINITY_DN14455_c0_g1;TRINITY_DN16284_c0_g1;TRINITY_DN18712_c0_g1;TRINITY_DN18866_c0_g1;TRINITY_DN20427_c0_g1;TRINITY_DN20618_c0_g1;TRINITY_DN20949_c0_g1;TRINITY_DN21036_c0_g1;TRINITY_DN21248_c0_g1;TRINITY_DN21345_c0_g1;TRINITY_DN22557_c1_g1;TRINITY_DN22824_c0_g5;TRINITY_DN23743_c1_g3;TRINITY_DN23743_c1_g8;TRINI…	30	1.3485e-14	5.62846e-13
	GO:0015985	energy coupled proton transport, down electrochemical gradient	TRINITY_DN1114_c0_g1;TRINITY_DN14474_c0_g1;TRINITY_DN16088_c0_g1;TRINITY_DN17394_c0_g1;TRINITY_DN18191_c0_g1;TRINITY_DN18806_c0_g1;TRINITY_DN18819_c0_g1;TRINITY_DN20082_c0_g1;TRINITY_DN20468_c0_g1;TRINITY_DN20542_c0_g1;TRINITY_DN20714_c0_g2;TRINITY_DN20978_c0_g1;TRINITY_DN23155_c0_g5;TRINITY_DN23927_c0_g1;TRINITY_DN2426_c0_g1;TRINITY_DN26652_c1_g7;TRINITY_DN27241_c1_g1;TRINITY_DN27241_c1_g6;TRINI…	26	1.5574e-14	6.35594e-13
	GO:0015986	ATP synthesis coupled proton transport	TRINITY_DN1114_c0_g1;TRINITY_DN14474_c0_g1;TRINITY_DN16088_c0_g1;TRINITY_DN17394_c0_g1;TRINITY_DN18191_c0_g1;TRINITY_DN18806_c0_g1;TRINITY_DN18819_c0_g1;TRINITY_DN20082_c0_g1;TRINITY_DN20468_c0_g1;TRINITY_DN20542_c0_g1;TRINITY_DN20714_c0_g2;TRINITY_DN20978_c0_g1;TRINITY_DN23155_c0_g5;TRINITY_DN23927_c0_g1;TRINITY_DN2426_c0_g1;TRINITY_DN26652_c1_g7;TRINITY_DN27241_c1_g1;TRINITY_DN27241_c1_g6;TRINI…	26	1.5574e-14	6.35594e-13
	GO:0044085	cellular component biogenesis	TRINITY_DN10090_c0_g1;TRINITY_DN10220_c0_g1;TRINITY_DN11710_c0_g1;TRINITY_DN12247_c0_g1;TRINITY_DN12337_c0_g1;TRINITY_DN12371_c0_g1;TRINITY_DN12825_c0_g1;TRINITY_DN1323_c0_g1;TRINITY_DN13368_c0_g2;TRINITY_DN14150_c0_g1;TRINITY_DN14498_c0_g1;TRINITY_DN14498_c0_g2;TRINITY_DN14816_c0_g1;TRINITY_DN16208_c0_g1;TRINITY_DN16284_c0_g1;TRINITY_DN16293_c0_g1;TRINITY_DN16487_c0_g1;TRINITY_DN16770_c0_g1;TRIN…	198	2.1777e-14	8.78979e-13
	GO:0009201	ribonucleoside triphosphate biosynthetic process	TRINITY_DN1114_c0_g1;TRINITY_DN14474_c0_g1;TRINITY_DN16088_c0_g1;TRINITY_DN17394_c0_g1;TRINITY_DN18191_c0_g1;TRINITY_DN18806_c0_g1;TRINITY_DN18819_c0_g1;TRINITY_DN20082_c0_g1;TRINITY_DN20468_c0_g1;TRINITY_DN20542_c0_g1;TRINITY_DN20714_c0_g2;TRINITY_DN20978_c0_g1;TRINITY_DN23155_c0_g5;TRINITY_DN23927_c0_g1;TRINITY_DN2426_c0_g1;TRINITY_DN26416_c0_g2;TRINITY_DN26652_c1_g7;TRINITY_DN27241_c1_g1;TRINI…	27	2.34826e-14	9.37518e-13
	GO:0007275	multicellular organism development	TRINITY_DN10220_c0_g1;TRINITY_DN10232_c0_g1;TRINITY_DN102_c0_g1;TRINITY_DN10369_c0_g1;TRINITY_DN12247_c0_g1;TRINITY_DN13202_c0_g1;TRINITY_DN13325_c0_g2;TRINITY_DN14647_c0_g1;TRINITY_DN1536_c0_g1;TRINITY_DN15772_c0_g2;TRINITY_DN16088_c0_g1;TRINITY_DN16284_c0_g1;TRINITY_DN16397_c0_g1;TRINITY_DN16487_c0_g1;TRINITY_DN16543_c0_g1;TRINITY_DN16586_c0_g1;TRINITY_DN16775_c0_g2;TRINITY_DN16775_c0_g3;TRINIT…	200	4.01028e-14	1.58384e-12
	GO:0009142	nucleoside triphosphate biosynthetic process	TRINITY_DN1114_c0_g1;TRINITY_DN14474_c0_g1;TRINITY_DN16088_c0_g1;TRINITY_DN17394_c0_g1;TRINITY_DN18191_c0_g1;TRINITY_DN18806_c0_g1;TRINITY_DN18819_c0_g1;TRINITY_DN20082_c0_g1;TRINITY_DN20468_c0_g1;TRINITY_DN20542_c0_g1;TRINITY_DN20714_c0_g2;TRINITY_DN20978_c0_g1;TRINITY_DN23155_c0_g5;TRINITY_DN23927_c0_g1;TRINITY_DN2426_c0_g1;TRINITY_DN26416_c0_g2;TRINITY_DN26652_c1_g7;TRINITY_DN27241_c1_g1;TRINI…	29	5.40198e-14	2.11079e-12
	GO:0070925	organelle assembly	TRINITY_DN13368_c0_g2;TRINITY_DN16208_c0_g1;TRINITY_DN16284_c0_g1;TRINITY_DN16839_c0_g1;TRINITY_DN16842_c0_g1;TRINITY_DN17347_c0_g1;TRINITY_DN17436_c0_g2;TRINITY_DN18483_c0_g1;TRINITY_DN19143_c0_g1;TRINITY_DN19298_c0_g1;TRINITY_DN20000_c0_g1;TRINITY_DN20229_c0_g1;TRINITY_DN20229_c0_g4;TRINITY_DN20255_c0_g3;TRINITY_DN20312_c0_g2;TRINITY_DN20329_c0_g1;TRINITY_DN20429_c0_g1;TRINITY_DN20518_c0_g1;TRI…	57	2.09149e-13	8.08638e-12
	GO:0032990	cell part morphogenesis	TRINITY_DN10220_c0_g1;TRINITY_DN16487_c0_g1;TRINITY_DN16842_c0_g1;TRINITY_DN17075_c0_g1;TRINITY_DN17075_c0_g2;TRINITY_DN17105_c0_g1;TRINITY_DN17681_c0_g1;TRINITY_DN20253_c0_g1;TRINITY_DN20618_c0_g1;TRINITY_DN20979_c0_g1;TRINITY_DN21105_c0_g1;TRINITY_DN21331_c0_g1;TRINITY_DN21739_c0_g4;TRINITY_DN21752_c0_g1;TRINITY_DN22054_c0_g2;TRINITY_DN22054_c0_g3;TRINITY_DN22085_c0_g4;TRINITY_DN22174_c0_g1;TRI…	32	2.51663e-13	9.62871e-12
	GO:0034645	cellular macromolecule biosynthetic process	TRINITY_DN10090_c0_g1;TRINITY_DN101_c0_g1;TRINITY_DN11120_c0_g1;TRINITY_DN11320_c0_g1;TRINITY_DN1138_c0_g1;TRINITY_DN11710_c0_g1;TRINITY_DN12131_c0_g1;TRINITY_DN12337_c0_g1;TRINITY_DN12485_c0_g1;TRINITY_DN12562_c0_g1;TRINITY_DN12825_c0_g1;TRINITY_DN1323_c0_g1;TRINITY_DN13368_c0_g2;TRINITY_DN13448_c0_g1;TRINITY_DN13606_c0_g1;TRINITY_DN1405_c0_g1;TRINITY_DN14816_c0_g1;TRINITY_DN15063_c0_g1;TRINITY_…	313	4.77691e-13	1.80882e-11
	GO:0009888	tissue development	TRINITY_DN10220_c0_g1;TRINITY_DN13325_c0_g2;TRINITY_DN16487_c0_g1;TRINITY_DN16842_c0_g1;TRINITY_DN17105_c0_g1;TRINITY_DN18866_c0_g1;TRINITY_DN19115_c0_g1;TRINITY_DN19618_c0_g1;TRINITY_DN19714_c0_g1;TRINITY_DN19714_c0_g3;TRINITY_DN20154_c0_g1;TRINITY_DN20168_c0_g1;TRINITY_DN20225_c0_g1;TRINITY_DN20253_c0_g1;TRINITY_DN20256_c0_g1;TRINITY_DN20517_c0_g1;TRINITY_DN20630_c0_g1;TRINITY_DN20918_c0_g1;TRI…	76	5.36586e-13	2.0111e-11
	GO:0071840	cellular component organization or biogenesis	TRINITY_DN10087_c0_g1;TRINITY_DN10090_c0_g1;TRINITY_DN10220_c0_g1;TRINITY_DN11120_c0_g1;TRINITY_DN1162_c0_g1;TRINITY_DN11710_c0_g1;TRINITY_DN12131_c0_g1;TRINITY_DN12247_c0_g1;TRINITY_DN12337_c0_g1;TRINITY_DN12371_c0_g1;TRINITY_DN12825_c0_g1;TRINITY_DN13076_c0_g1;TRINITY_DN1323_c0_g1;TRINITY_DN13325_c0_g2;TRINITY_DN13368_c0_g2;TRINITY_DN13540_c0_g1;TRINITY_DN13606_c0_g1;TRINITY_DN14150_c0_g1;TRINI…	337	5.73507e-13	2.12777e-11
	GO:0007444	imaginal disc development	TRINITY_DN13325_c0_g2;TRINITY_DN16842_c0_g1;TRINITY_DN17105_c0_g1;TRINITY_DN19714_c0_g1;TRINITY_DN19714_c0_g3;TRINITY_DN20154_c0_g1;TRINITY_DN20168_c0_g1;TRINITY_DN20225_c0_g1;TRINITY_DN20517_c0_g1;TRINITY_DN20935_c0_g1;TRINITY_DN20949_c0_g1;TRINITY_DN21168_c0_g1;TRINITY_DN21388_c0_g1;TRINITY_DN21765_c0_g1;TRINITY_DN22763_c0_g4;TRINITY_DN23071_c0_g2;TRINITY_DN24003_c0_g2;TRINITY_DN26151_c0_g1;TRI…	27	6.28116e-13	2.28644e-11
	GO:0009059	macromolecule biosynthetic process	TRINITY_DN10090_c0_g1;TRINITY_DN101_c0_g1;TRINITY_DN11120_c0_g1;TRINITY_DN11320_c0_g1;TRINITY_DN1138_c0_g1;TRINITY_DN11710_c0_g1;TRINITY_DN12131_c0_g1;TRINITY_DN12337_c0_g1;TRINITY_DN12485_c0_g1;TRINITY_DN12562_c0_g1;TRINITY_DN12825_c0_g1;TRINITY_DN1323_c0_g1;TRINITY_DN13368_c0_g2;TRINITY_DN13448_c0_g1;TRINITY_DN13606_c0_g1;TRINITY_DN1405_c0_g1;TRINITY_DN14816_c0_g1;TRINITY_DN15063_c0_g1;TRINITY_…	316	6.28724e-13	2.28644e-11
	GO:0022607	cellular component assembly	TRINITY_DN10090_c0_g1;TRINITY_DN10220_c0_g1;TRINITY_DN11710_c0_g1;TRINITY_DN12247_c0_g1;TRINITY_DN12371_c0_g1;TRINITY_DN13368_c0_g2;TRINITY_DN14150_c0_g1;TRINITY_DN16208_c0_g1;TRINITY_DN16284_c0_g1;TRINITY_DN16293_c0_g1;TRINITY_DN16487_c0_g1;TRINITY_DN16839_c0_g1;TRINITY_DN16842_c0_g1;TRINITY_DN16851_c0_g2;TRINITY_DN17075_c0_g1;TRINITY_DN17075_c0_g2;TRINITY_DN17105_c0_g1;TRINITY_DN17107_c0_g1;TRI…	142	7.75055e-13	2.79096e-11
	GO:0061061	muscle structure development	TRINITY_DN16842_c0_g1;TRINITY_DN20661_c0_g1;TRINITY_DN21035_c1_g1;TRINITY_DN21145_c0_g1;TRINITY_DN21182_c0_g1;TRINITY_DN21739_c0_g4;TRINITY_DN22069_c0_g4;TRINITY_DN22494_c0_g1;TRINITY_DN22802_c0_g1;TRINITY_DN23743_c1_g8;TRINITY_DN24129_c0_g1;TRINITY_DN25777_c2_g10;TRINITY_DN26190_c0_g7;TRINITY_DN26829_c0_g1;TRINITY_DN26853_c0_g3;TRINITY_DN27231_c1_g5;TRINITY_DN27691_c0_g4;TRINITY_DN27945_c2_g2;TR…	25	2.13661e-12	7.61919e-11
	GO:1901576	organic substance biosynthetic process	TRINITY_DN10090_c0_g1;TRINITY_DN101_c0_g1;TRINITY_DN10456_c0_g1;TRINITY_DN11120_c0_g1;TRINITY_DN1114_c0_g1;TRINITY_DN11320_c0_g1;TRINITY_DN1133_c0_g1;TRINITY_DN1138_c0_g1;TRINITY_DN11710_c0_g1;TRINITY_DN11721_c0_g1;TRINITY_DN12131_c0_g1;TRINITY_DN12337_c0_g1;TRINITY_DN12485_c0_g1;TRINITY_DN12562_c0_g1;TRINITY_DN12825_c0_g1;TRINITY_DN1323_c0_g1;TRINITY_DN13368_c0_g2;TRINITY_DN13448_c0_g1;TRINITY_D…	440	2.77909e-12	9.815e-11
	GO:0006413	translational initiation	TRINITY_DN16808_c0_g1;TRINITY_DN17347_c0_g1;TRINITY_DN17434_c0_g1;TRINITY_DN18882_c0_g1;TRINITY_DN20385_c0_g1;TRINITY_DN20629_c0_g1;TRINITY_DN20629_c0_g2;TRINITY_DN21141_c0_g2;TRINITY_DN21141_c0_g3;TRINITY_DN21168_c0_g1;TRINITY_DN21502_c0_g1;TRINITY_DN21752_c0_g1;TRINITY_DN22078_c0_g1;TRINITY_DN22613_c2_g7;TRINITY_DN23584_c1_g3;TRINITY_DN24448_c0_g5;TRINITY_DN2482_c0_g1;TRINITY_DN2579_c0_g1;TRINI…	37	3.03979e-12	1.06195e-10
	GO:0044703	multi-organism reproductive process	TRINITY_DN10220_c0_g1;TRINITY_DN12154_c0_g1;TRINITY_DN13325_c0_g2;TRINITY_DN16487_c0_g1;TRINITY_DN16842_c0_g1;TRINITY_DN17075_c0_g1;TRINITY_DN17075_c0_g2;TRINITY_DN17105_c0_g1;TRINITY_DN17436_c0_g2;TRINITY_DN18985_c0_g1;TRINITY_DN19115_c0_g1;TRINITY_DN19190_c0_g3;TRINITY_DN19521_c0_g2;TRINITY_DN19637_c0_g1;TRINITY_DN19638_c0_g1;TRINITY_DN19714_c0_g1;TRINITY_DN19714_c0_g3;TRINITY_DN20256_c0_g1;TRI…	66	3.09346e-12	1.06195e-10
	GO:0034220	ion transmembrane transport	TRINITY_DN1114_c0_g1;TRINITY_DN1162_c0_g1;TRINITY_DN12380_c0_g1;TRINITY_DN14474_c0_g1;TRINITY_DN15772_c0_g2;TRINITY_DN16088_c0_g1;TRINITY_DN1672_c0_g1;TRINITY_DN17394_c0_g1;TRINITY_DN17900_c0_g1;TRINITY_DN18191_c0_g1;TRINITY_DN18712_c0_g1;TRINITY_DN18806_c0_g1;TRINITY_DN18819_c0_g1;TRINITY_DN19618_c0_g1;TRINITY_DN20082_c0_g1;TRINITY_DN20468_c0_g1;TRINITY_DN20542_c0_g1;TRINITY_DN20714_c0_g2;TRINIT…	63	3.09361e-12	1.06195e-10
	GO:0007423	sensory organ development	TRINITY_DN16284_c0_g1;TRINITY_DN16842_c0_g1;TRINITY_DN17436_c0_g2;TRINITY_DN18861_c0_g2;TRINITY_DN19714_c0_g1;TRINITY_DN19714_c0_g3;TRINITY_DN20154_c0_g1;TRINITY_DN20517_c0_g1;TRINITY_DN20949_c0_g1;TRINITY_DN21388_c0_g1;TRINITY_DN22707_c2_g7;TRINITY_DN23071_c0_g2;TRINITY_DN23459_c0_g2;TRINITY_DN24911_c0_g3;TRINITY_DN26190_c0_g7;TRINITY_DN26575_c0_g3;TRINITY_DN27009_c0_g3;TRINITY_DN29502_c0_g1;TRI…	24	3.30743e-12	1.12483e-10
	GO:0022613	ribonucleoprotein complex biogenesis	TRINITY_DN12337_c0_g1;TRINITY_DN12825_c0_g1;TRINITY_DN1323_c0_g1;TRINITY_DN13368_c0_g2;TRINITY_DN14498_c0_g1;TRINITY_DN14498_c0_g2;TRINITY_DN14816_c0_g1;TRINITY_DN16208_c0_g1;TRINITY_DN16770_c0_g1;TRINITY_DN16839_c0_g1;TRINITY_DN17347_c0_g1;TRINITY_DN17434_c0_g1;TRINITY_DN1841_c0_g1;TRINITY_DN18483_c0_g1;TRINITY_DN18546_c0_g1;TRINITY_DN18844_c0_g1;TRINITY_DN18884_c0_g1;TRINITY_DN19143_c0_g1;TRINI…	97	3.56977e-12	1.20292e-10
	GO:0042692	muscle cell differentiation	TRINITY_DN16842_c0_g1;TRINITY_DN20661_c0_g1;TRINITY_DN21035_c1_g1;TRINITY_DN21145_c0_g1;TRINITY_DN21182_c0_g1;TRINITY_DN22069_c0_g4;TRINITY_DN22802_c0_g1;TRINITY_DN23743_c1_g8;TRINITY_DN24129_c0_g1;TRINITY_DN25777_c2_g10;TRINITY_DN26829_c0_g1;TRINITY_DN27231_c1_g5;TRINITY_DN27691_c0_g4;TRINITY_DN27945_c2_g2;TRINITY_DN28749_c0_g1;TRINITY_DN29282_c0_g1;TRINITY_DN30760_c0_g3;TRINITY_DN30760_c0_g5;TR…	20	4.30457e-12	1.42439e-10
	GO:0051146	striated muscle cell differentiation	TRINITY_DN16842_c0_g1;TRINITY_DN20661_c0_g1;TRINITY_DN21035_c1_g1;TRINITY_DN21145_c0_g1;TRINITY_DN21182_c0_g1;TRINITY_DN22069_c0_g4;TRINITY_DN22802_c0_g1;TRINITY_DN23743_c1_g8;TRINITY_DN24129_c0_g1;TRINITY_DN25777_c2_g10;TRINITY_DN26829_c0_g1;TRINITY_DN27231_c1_g5;TRINITY_DN27691_c0_g4;TRINITY_DN27945_c2_g2;TRINITY_DN28749_c0_g1;TRINITY_DN29282_c0_g1;TRINITY_DN30760_c0_g3;TRINITY_DN30760_c0_g5;TR…	20	4.30457e-12	1.42439e-10
	GO:0006915	apoptotic process	TRINITY_DN11320_c0_g1;TRINITY_DN1323_c0_g1;TRINITY_DN1405_c0_g1;TRINITY_DN14647_c0_g1;TRINITY_DN17075_c0_g1;TRINITY_DN17075_c0_g2;TRINITY_DN18991_c0_g1;TRINITY_DN19521_c0_g2;TRINITY_DN19750_c0_g1;TRINITY_DN19968_c0_g1;TRINITY_DN19968_c0_g2;TRINITY_DN21196_c0_g2;TRINITY_DN21428_c0_g1;TRINITY_DN22085_c0_g10;TRINITY_DN22085_c0_g13;TRINITY_DN23155_c0_g8;TRINITY_DN23531_c0_g1;TRINITY_DN25563_c2_g4;TRI…	28	4.67228e-12	1.53226e-10
	GO:0048856	anatomical structure development	TRINITY_DN10220_c0_g1;TRINITY_DN102_c0_g1;TRINITY_DN10369_c0_g1;TRINITY_DN12154_c0_g1;TRINITY_DN12247_c0_g1;TRINITY_DN13202_c0_g1;TRINITY_DN13325_c0_g2;TRINITY_DN16284_c0_g1;TRINITY_DN16487_c0_g1;TRINITY_DN16543_c0_g1;TRINITY_DN16586_c0_g1;TRINITY_DN16775_c0_g2;TRINITY_DN16775_c0_g3;TRINITY_DN16784_c0_g1;TRINITY_DN16842_c0_g1;TRINITY_DN16970_c0_g1;TRINITY_DN17075_c0_g1;TRINITY_DN17075_c0_g2;TRINI…	207	6.43841e-12	2.09277e-10
	GO:0048232	male gamete generation	TRINITY_DN12154_c0_g1;TRINITY_DN17105_c0_g1;TRINITY_DN18985_c0_g1;TRINITY_DN19637_c0_g1;TRINITY_DN19714_c0_g1;TRINITY_DN19714_c0_g3;TRINITY_DN20542_c0_g1;TRINITY_DN213_c0_g1;TRINITY_DN22085_c0_g10;TRINITY_DN22085_c0_g13;TRINITY_DN22707_c2_g7;TRINITY_DN23071_c0_g2;TRINITY_DN23584_c1_g3;TRINITY_DN24911_c0_g3;TRINITY_DN26871_c0_g7;TRINITY_DN27628_c1_g1;TRINITY_DN29193_c0_g4;TRINITY_DN30760_c0_g6;TRI…	20	6.53348e-12	2.10504e-10
	GO:0006812	cation transport	TRINITY_DN10369_c0_g1;TRINITY_DN1114_c0_g1;TRINITY_DN1162_c0_g1;TRINITY_DN12380_c0_g1;TRINITY_DN14474_c0_g1;TRINITY_DN15772_c0_g2;TRINITY_DN16088_c0_g1;TRINITY_DN16293_c0_g1;TRINITY_DN17394_c0_g1;TRINITY_DN17900_c0_g1;TRINITY_DN18191_c0_g1;TRINITY_DN18806_c0_g1;TRINITY_DN18819_c0_g1;TRINITY_DN19510_c0_g1;TRINITY_DN19618_c0_g1;TRINITY_DN19959_c0_g3;TRINITY_DN20082_c0_g1;TRINITY_DN20468_c0_g1;TRINI…	63	7.2449e-12	2.2859e-10
	GO:0035239	tube morphogenesis	TRINITY_DN16842_c0_g1;TRINITY_DN17105_c0_g1;TRINITY_DN19618_c0_g1;TRINITY_DN19714_c0_g1;TRINITY_DN19714_c0_g3;TRINITY_DN20517_c0_g1;TRINITY_DN20949_c0_g1;TRINITY_DN21524_c0_g4;TRINITY_DN21791_c0_g2;TRINITY_DN23071_c0_g2;TRINITY_DN23113_c1_g6;TRINITY_DN23155_c0_g1;TRINITY_DN23232_c0_g1;TRINITY_DN26190_c0_g7;TRINITY_DN26853_c0_g3;TRINITY_DN29282_c0_g1;TRINITY_DN30039_c1_g4;TRINITY_DN30335_c0_g1;TRI…	21	7.28438e-12	2.2859e-10
	GO:0031175	neuron projection development	TRINITY_DN10220_c0_g1;TRINITY_DN16487_c0_g1;TRINITY_DN16842_c0_g1;TRINITY_DN17075_c0_g1;TRINITY_DN17075_c0_g2;TRINITY_DN17105_c0_g1;TRINITY_DN17681_c0_g1;TRINITY_DN20253_c0_g1;TRINITY_DN20618_c0_g1;TRINITY_DN20979_c0_g1;TRINITY_DN21105_c0_g1;TRINITY_DN21331_c0_g1;TRINITY_DN21739_c0_g4;TRINITY_DN21752_c0_g1;TRINITY_DN22085_c0_g4;TRINITY_DN22174_c0_g1;TRINITY_DN23743_c1_g3;TRINITY_DN26022_c1_g5;TRI…	29	7.34375e-12	2.2859e-10
	GO:0048858	cell projection morphogenesis	TRINITY_DN10220_c0_g1;TRINITY_DN16487_c0_g1;TRINITY_DN16842_c0_g1;TRINITY_DN17075_c0_g1;TRINITY_DN17075_c0_g2;TRINITY_DN17105_c0_g1;TRINITY_DN17681_c0_g1;TRINITY_DN20253_c0_g1;TRINITY_DN20618_c0_g1;TRINITY_DN20979_c0_g1;TRINITY_DN21105_c0_g1;TRINITY_DN21331_c0_g1;TRINITY_DN21739_c0_g4;TRINITY_DN21752_c0_g1;TRINITY_DN22085_c0_g4;TRINITY_DN22174_c0_g1;TRINITY_DN23071_c0_g2;TRINITY_DN23743_c1_g3;TRI…	29	7.34375e-12	2.2859e-10
	GO:0042254	ribosome biogenesis	TRINITY_DN12337_c0_g1;TRINITY_DN12825_c0_g1;TRINITY_DN1323_c0_g1;TRINITY_DN13368_c0_g2;TRINITY_DN14498_c0_g1;TRINITY_DN14498_c0_g2;TRINITY_DN14816_c0_g1;TRINITY_DN16208_c0_g1;TRINITY_DN16770_c0_g1;TRINITY_DN16839_c0_g1;TRINITY_DN17347_c0_g1;TRINITY_DN18483_c0_g1;TRINITY_DN18546_c0_g1;TRINITY_DN18844_c0_g1;TRINITY_DN18884_c0_g1;TRINITY_DN19143_c0_g1;TRINITY_DN19298_c0_g1;TRINITY_DN20000_c0_g1;TRIN…	85	7.98909e-12	2.46588e-10
	GO:0010467	gene expression	TRINITY_DN10090_c0_g1;TRINITY_DN101_c0_g1;TRINITY_DN11120_c0_g1;TRINITY_DN11320_c0_g1;TRINITY_DN1138_c0_g1;TRINITY_DN11710_c0_g1;TRINITY_DN12131_c0_g1;TRINITY_DN12337_c0_g1;TRINITY_DN12371_c0_g1;TRINITY_DN12485_c0_g1;TRINITY_DN12562_c0_g1;TRINITY_DN12825_c0_g1;TRINITY_DN1323_c0_g1;TRINITY_DN13368_c0_g2;TRINITY_DN13448_c0_g1;TRINITY_DN13606_c0_g1;TRINITY_DN1405_c0_g1;TRINITY_DN14498_c0_g1;TRINITY_…	339	8.40915e-12	2.5739e-10
	GO:0050767	regulation of neurogenesis	TRINITY_DN102_c0_g1;TRINITY_DN12247_c0_g1;TRINITY_DN16842_c0_g1;TRINITY_DN17105_c0_g1;TRINITY_DN17128_c0_g1;TRINITY_DN17436_c0_g2;TRINITY_DN20253_c0_g1;TRINITY_DN20618_c0_g1;TRINITY_DN20737_c0_g1;TRINITY_DN21739_c0_g4;TRINITY_DN22707_c2_g7;TRINITY_DN23071_c0_g2;TRINITY_DN26230_c0_g1;TRINITY_DN27009_c0_g3;TRINITY_DN30811_c1_g9;TRINITY_DN9618_c0_g1;TRINITY_DN9783_c0_g1	17	9.47697e-12	2.87677e-10
	GO:0048812	neuron projection morphogenesis	TRINITY_DN10220_c0_g1;TRINITY_DN16487_c0_g1;TRINITY_DN16842_c0_g1;TRINITY_DN17075_c0_g1;TRINITY_DN17075_c0_g2;TRINITY_DN17105_c0_g1;TRINITY_DN17681_c0_g1;TRINITY_DN20253_c0_g1;TRINITY_DN20618_c0_g1;TRINITY_DN20979_c0_g1;TRINITY_DN21105_c0_g1;TRINITY_DN21331_c0_g1;TRINITY_DN21739_c0_g4;TRINITY_DN21752_c0_g1;TRINITY_DN22085_c0_g4;TRINITY_DN22174_c0_g1;TRINITY_DN23743_c1_g3;TRINITY_DN26022_c1_g5;TRI…	28	9.98638e-12	3.00655e-10
	GO:0009127	purine nucleoside monophosphate biosynthetic process	TRINITY_DN1114_c0_g1;TRINITY_DN1133_c0_g1;TRINITY_DN14474_c0_g1;TRINITY_DN14895_c0_g2;TRINITY_DN15180_c0_g2;TRINITY_DN16088_c0_g1;TRINITY_DN17394_c0_g1;TRINITY_DN18191_c0_g1;TRINITY_DN18806_c0_g1;TRINITY_DN18819_c0_g1;TRINITY_DN20045_c0_g1;TRINITY_DN20045_c0_g2;TRINITY_DN20082_c0_g1;TRINITY_DN20468_c0_g1;TRINITY_DN20542_c0_g1;TRINITY_DN20714_c0_g2;TRINITY_DN20978_c0_g1;TRINITY_DN23155_c0_g5;TRINI…	32	1.22499e-11	3.62855e-10
	GO:0009168	purine ribonucleoside monophosphate biosynthetic process	TRINITY_DN1114_c0_g1;TRINITY_DN1133_c0_g1;TRINITY_DN14474_c0_g1;TRINITY_DN14895_c0_g2;TRINITY_DN15180_c0_g2;TRINITY_DN16088_c0_g1;TRINITY_DN17394_c0_g1;TRINITY_DN18191_c0_g1;TRINITY_DN18806_c0_g1;TRINITY_DN18819_c0_g1;TRINITY_DN20045_c0_g1;TRINITY_DN20045_c0_g2;TRINITY_DN20082_c0_g1;TRINITY_DN20468_c0_g1;TRINITY_DN20542_c0_g1;TRINITY_DN20714_c0_g2;TRINITY_DN20978_c0_g1;TRINITY_DN23155_c0_g5;TRINI…	32	1.22499e-11	3.62855e-10
	GO:0009058	biosynthetic process	TRINITY_DN10090_c0_g1;TRINITY_DN101_c0_g1;TRINITY_DN10456_c0_g1;TRINITY_DN10908_c0_g2;TRINITY_DN11120_c0_g1;TRINITY_DN1114_c0_g1;TRINITY_DN11320_c0_g1;TRINITY_DN1133_c0_g1;TRINITY_DN1138_c0_g1;TRINITY_DN11710_c0_g1;TRINITY_DN11721_c0_g1;TRINITY_DN12131_c0_g1;TRINITY_DN12337_c0_g1;TRINITY_DN12371_c0_g1;TRINITY_DN12485_c0_g1;TRINITY_DN12562_c0_g1;TRINITY_DN12825_c0_g1;TRINITY_DN1323_c0_g1;TRINITY_D…	455	1.25569e-11	3.68972e-10
	GO:0048513	animal organ development	TRINITY_DN13325_c0_g2;TRINITY_DN16284_c0_g1;TRINITY_DN16842_c0_g1;TRINITY_DN17105_c0_g1;TRINITY_DN17436_c0_g2;TRINITY_DN17461_c0_g1;TRINITY_DN18844_c0_g1;TRINITY_DN18861_c0_g2;TRINITY_DN19638_c0_g1;TRINITY_DN19714_c0_g1;TRINITY_DN19714_c0_g3;TRINITY_DN19880_c0_g1;TRINITY_DN20154_c0_g1;TRINITY_DN20168_c0_g1;TRINITY_DN20225_c0_g1;TRINITY_DN20253_c0_g1;TRINITY_DN20256_c0_g1;TRINITY_DN20482_c0_g3;TRI…	73	1.33319e-11	3.88634e-10
	GO:0002165	instar larval or pupal development	TRINITY_DN10220_c0_g1;TRINITY_DN16543_c0_g1;TRINITY_DN16842_c0_g1;TRINITY_DN17105_c0_g1;TRINITY_DN19431_c0_g1;TRINITY_DN19714_c0_g1;TRINITY_DN19714_c0_g3;TRINITY_DN20253_c0_g1;TRINITY_DN20517_c0_g1;TRINITY_DN20949_c0_g1;TRINITY_DN22559_c0_g1;TRINITY_DN23071_c0_g2;TRINITY_DN23232_c0_g1;TRINITY_DN24569_c0_g3;TRINITY_DN24569_c0_g4;TRINITY_DN24569_c0_g5;TRINITY_DN26190_c0_g7;TRINITY_DN28516_c0_g2;TRI…	22	1.47592e-11	4.26853e-10
	GO:0060284	regulation of cell development	TRINITY_DN102_c0_g1;TRINITY_DN12247_c0_g1;TRINITY_DN16842_c0_g1;TRINITY_DN17075_c0_g1;TRINITY_DN17075_c0_g2;TRINITY_DN17105_c0_g1;TRINITY_DN17128_c0_g1;TRINITY_DN17436_c0_g2;TRINITY_DN20253_c0_g1;TRINITY_DN20618_c0_g1;TRINITY_DN20737_c0_g1;TRINITY_DN21739_c0_g4;TRINITY_DN22707_c2_g7;TRINITY_DN23071_c0_g2;TRINITY_DN23743_c1_g8;TRINITY_DN26230_c0_g1;TRINITY_DN27009_c0_g3;TRINITY_DN30811_c1_g9;TRINI…	22	2.06159e-11	5.91581e-10
	GO:0044281	small molecule metabolic process	TRINITY_DN10220_c0_g1;TRINITY_DN102_c0_g1;TRINITY_DN10908_c0_g2;TRINITY_DN1114_c0_g1;TRINITY_DN1133_c0_g1;TRINITY_DN11470_c0_g1;TRINITY_DN11721_c0_g1;TRINITY_DN12041_c0_g1;TRINITY_DN12247_c0_g1;TRINITY_DN12380_c0_g1;TRINITY_DN12562_c0_g1;TRINITY_DN13096_c0_g1;TRINITY_DN14474_c0_g1;TRINITY_DN14496_c0_g1;TRINITY_DN14895_c0_g2;TRINITY_DN15180_c0_g2;TRINITY_DN15466_c0_g1;TRINITY_DN15527_c0_g1;TRINITY…	247	2.12758e-11	6.05784e-10
	GO:0051960	regulation of nervous system development	TRINITY_DN102_c0_g1;TRINITY_DN12247_c0_g1;TRINITY_DN16842_c0_g1;TRINITY_DN17105_c0_g1;TRINITY_DN17128_c0_g1;TRINITY_DN17436_c0_g2;TRINITY_DN18991_c0_g1;TRINITY_DN20253_c0_g1;TRINITY_DN20618_c0_g1;TRINITY_DN20737_c0_g1;TRINITY_DN21739_c0_g4;TRINITY_DN22707_c2_g7;TRINITY_DN23071_c0_g2;TRINITY_DN26230_c0_g1;TRINITY_DN27009_c0_g3;TRINITY_DN29659_c0_g1;TRINITY_DN30811_c1_g9;TRINITY_DN6553_c0_g1;TRINIT…	21	2.18083e-11	6.16167e-10
	GO:0044249	cellular biosynthetic process	TRINITY_DN10090_c0_g1;TRINITY_DN101_c0_g1;TRINITY_DN10456_c0_g1;TRINITY_DN11120_c0_g1;TRINITY_DN1114_c0_g1;TRINITY_DN11320_c0_g1;TRINITY_DN1133_c0_g1;TRINITY_DN1138_c0_g1;TRINITY_DN11710_c0_g1;TRINITY_DN11721_c0_g1;TRINITY_DN12131_c0_g1;TRINITY_DN12337_c0_g1;TRINITY_DN12485_c0_g1;TRINITY_DN12562_c0_g1;TRINITY_DN12825_c0_g1;TRINITY_DN1323_c0_g1;TRINITY_DN13368_c0_g2;TRINITY_DN13448_c0_g1;TRINITY_D…	420	2.61745e-11	7.33884e-10
	GO:0048515	spermatid differentiation	TRINITY_DN19637_c0_g1;TRINITY_DN19714_c0_g1;TRINITY_DN19714_c0_g3;TRINITY_DN20542_c0_g1;TRINITY_DN213_c0_g1;TRINITY_DN22085_c0_g10;TRINITY_DN22085_c0_g13;TRINITY_DN22707_c2_g7;TRINITY_DN23071_c0_g2;TRINITY_DN23584_c1_g3;TRINITY_DN27628_c1_g1;TRINITY_DN29193_c0_g4;TRINITY_DN30760_c0_g6;TRINITY_DN30811_c1_g9	14	2.70715e-11	7.53285e-10
	GO:0009156	ribonucleoside monophosphate biosynthetic process	TRINITY_DN1114_c0_g1;TRINITY_DN1133_c0_g1;TRINITY_DN14474_c0_g1;TRINITY_DN14895_c0_g2;TRINITY_DN15180_c0_g2;TRINITY_DN16088_c0_g1;TRINITY_DN17394_c0_g1;TRINITY_DN18191_c0_g1;TRINITY_DN18792_c0_g2;TRINITY_DN18806_c0_g1;TRINITY_DN18819_c0_g1;TRINITY_DN20045_c0_g1;TRINITY_DN20045_c0_g2;TRINITY_DN20082_c0_g1;TRINITY_DN20468_c0_g1;TRINITY_DN20542_c0_g1;TRINITY_DN20714_c0_g2;TRINITY_DN20978_c0_g1;TRINI…	33	4.0167e-11	1.101e-09
	GO:0040011	locomotion	TRINITY_DN16487_c0_g1;TRINITY_DN16842_c0_g1;TRINITY_DN17075_c0_g1;TRINITY_DN17075_c0_g2;TRINITY_DN17105_c0_g1;TRINITY_DN20256_c0_g1;TRINITY_DN20949_c0_g1;TRINITY_DN20979_c0_g1;TRINITY_DN21248_c0_g1;TRINITY_DN21433_c0_g3;TRINITY_DN21829_c0_g3;TRINITY_DN22085_c0_g4;TRINITY_DN22116_c1_g2;TRINITY_DN22174_c0_g1;TRINITY_DN24137_c0_g3;TRINITY_DN24137_c0_g4;TRINITY_DN25046_c0_g1;TRINITY_DN25652_c0_g1;TRI…	33	4.0167e-11	1.101e-09
	GO:0030030	cell projection organization	TRINITY_DN10220_c0_g1;TRINITY_DN16487_c0_g1;TRINITY_DN16842_c0_g1;TRINITY_DN17075_c0_g1;TRINITY_DN17075_c0_g2;TRINITY_DN17105_c0_g1;TRINITY_DN17681_c0_g1;TRINITY_DN20253_c0_g1;TRINITY_DN20618_c0_g1;TRINITY_DN20949_c0_g1;TRINITY_DN20979_c0_g1;TRINITY_DN21105_c0_g1;TRINITY_DN21331_c0_g1;TRINITY_DN21739_c0_g4;TRINITY_DN21752_c0_g1;TRINITY_DN22085_c0_g4;TRINITY_DN22174_c0_g1;TRINITY_DN23071_c0_g2;TRI…	31	7.43243e-11	2.02217e-09
	GO:0045595	regulation of cell differentiation	TRINITY_DN102_c0_g1;TRINITY_DN12247_c0_g1;TRINITY_DN14383_c0_g1;TRINITY_DN16842_c0_g1;TRINITY_DN17075_c0_g1;TRINITY_DN17075_c0_g2;TRINITY_DN17105_c0_g1;TRINITY_DN17128_c0_g1;TRINITY_DN17436_c0_g2;TRINITY_DN20253_c0_g1;TRINITY_DN20256_c0_g1;TRINITY_DN20618_c0_g1;TRINITY_DN20737_c0_g1;TRINITY_DN21739_c0_g4;TRINITY_DN22050_c1_g1;TRINITY_DN22050_c1_g7;TRINITY_DN22707_c2_g7;TRINITY_DN23071_c0_g2;TRINI…	28	8.19912e-11	2.21437e-09
	GO:0015988	energy coupled proton transmembrane transport, against electrochemical gradient	TRINITY_DN17900_c0_g1;TRINITY_DN19618_c0_g1;TRINITY_DN20949_c0_g1;TRINITY_DN21351_c0_g1;TRINITY_DN21603_c0_g1;TRINITY_DN21791_c0_g2;TRINITY_DN22069_c0_g3;TRINITY_DN2270_c0_g1;TRINITY_DN23155_c0_g1;TRINITY_DN23757_c0_g5;TRINITY_DN26652_c1_g7;TRINITY_DN27241_c1_g1;TRINITY_DN27241_c1_g6;TRINITY_DN30039_c1_g4;TRINITY_DN32092_c0_g1;TRINITY_DN32786_c0_g1;TRINITY_DN33075_c0_g1;TRINITY_DN4462_c0_g1;TRINI…	20	9.11348e-11	2.44334e-09
	GO:0042451	purine nucleoside biosynthetic process	TRINITY_DN1114_c0_g1;TRINITY_DN1133_c0_g1;TRINITY_DN14474_c0_g1;TRINITY_DN14895_c0_g2;TRINITY_DN16088_c0_g1;TRINITY_DN17394_c0_g1;TRINITY_DN18191_c0_g1;TRINITY_DN18806_c0_g1;TRINITY_DN18819_c0_g1;TRINITY_DN20045_c0_g1;TRINITY_DN20045_c0_g2;TRINITY_DN20082_c0_g1;TRINITY_DN20468_c0_g1;TRINITY_DN20542_c0_g1;TRINITY_DN20714_c0_g2;TRINITY_DN20978_c0_g1;TRINITY_DN23155_c0_g5;TRINITY_DN23927_c0_g1;TRINI…	32	1.06248e-10	2.80754e-09
	GO:0046129	purine ribonucleoside biosynthetic process	TRINITY_DN1114_c0_g1;TRINITY_DN1133_c0_g1;TRINITY_DN14474_c0_g1;TRINITY_DN14895_c0_g2;TRINITY_DN16088_c0_g1;TRINITY_DN17394_c0_g1;TRINITY_DN18191_c0_g1;TRINITY_DN18806_c0_g1;TRINITY_DN18819_c0_g1;TRINITY_DN20045_c0_g1;TRINITY_DN20045_c0_g2;TRINITY_DN20082_c0_g1;TRINITY_DN20468_c0_g1;TRINITY_DN20542_c0_g1;TRINITY_DN20714_c0_g2;TRINITY_DN20978_c0_g1;TRINITY_DN23155_c0_g5;TRINITY_DN23927_c0_g1;TRINI…	32	1.06248e-10	2.80754e-09
	GO:0009060	aerobic respiration	TRINITY_DN10220_c0_g1;TRINITY_DN12247_c0_g1;TRINITY_DN12380_c0_g1;TRINITY_DN18164_c0_g1;TRINITY_DN18164_c0_g2;TRINITY_DN19637_c0_g1;TRINITY_DN19645_c0_g1;TRINITY_DN19948_c0_g2;TRINITY_DN19987_c0_g2;TRINITY_DN20001_c0_g1;TRINITY_DN20478_c0_g1;TRINITY_DN20737_c0_g1;TRINITY_DN20865_c0_g1;TRINITY_DN21111_c0_g2;TRINITY_DN21119_c0_g1;TRINITY_DN21591_c0_g1;TRINITY_DN21851_c0_g1;TRINITY_DN22085_c0_g10;TR…	35	1.20588e-10	3.16372e-09
	GO:0009653	anatomical structure morphogenesis	TRINITY_DN10220_c0_g1;TRINITY_DN12154_c0_g1;TRINITY_DN13202_c0_g1;TRINITY_DN16487_c0_g1;TRINITY_DN16842_c0_g1;TRINITY_DN17075_c0_g1;TRINITY_DN17075_c0_g2;TRINITY_DN17105_c0_g1;TRINITY_DN17436_c0_g2;TRINITY_DN17461_c0_g1;TRINITY_DN17681_c0_g1;TRINITY_DN18861_c0_g2;TRINITY_DN19180_c0_g2;TRINITY_DN19618_c0_g1;TRINITY_DN19638_c0_g1;TRINITY_DN19714_c0_g1;TRINITY_DN19714_c0_g3;TRINITY_DN19880_c0_g1;TRI…	109	1.37853e-10	3.59101e-09
	GO:0009124	nucleoside monophosphate biosynthetic process	TRINITY_DN1114_c0_g1;TRINITY_DN1133_c0_g1;TRINITY_DN14474_c0_g1;TRINITY_DN14895_c0_g2;TRINITY_DN15180_c0_g2;TRINITY_DN16088_c0_g1;TRINITY_DN17394_c0_g1;TRINITY_DN18191_c0_g1;TRINITY_DN18792_c0_g2;TRINITY_DN18806_c0_g1;TRINITY_DN18819_c0_g1;TRINITY_DN20045_c0_g1;TRINITY_DN20045_c0_g2;TRINITY_DN20082_c0_g1;TRINITY_DN20468_c0_g1;TRINITY_DN20542_c0_g1;TRINITY_DN20714_c0_g2;TRINITY_DN20978_c0_g1;TRINI…	33	1.43955e-10	3.72356e-09
	GO:0009994	oocyte differentiation	TRINITY_DN12154_c0_g1;TRINITY_DN16487_c0_g1;TRINITY_DN17075_c0_g1;TRINITY_DN17075_c0_g2;TRINITY_DN17105_c0_g1;TRINITY_DN22803_c0_g1;TRINITY_DN23743_c1_g3;TRINITY_DN23906_c0_g3;TRINITY_DN24911_c0_g3;TRINITY_DN25046_c0_g1;TRINITY_DN26575_c0_g3;TRINITY_DN30811_c1_g9;TRINITY_DN31271_c0_g3;TRINITY_DN3486_c0_g1;TRINITY_DN7439_c0_g1;TRINITY_DN8701_c0_g1	16	1.91891e-10	4.92878e-09
	GO:0006006	glucose metabolic process	TRINITY_DN10220_c0_g1;TRINITY_DN13096_c0_g1;TRINITY_DN15557_c0_g1;TRINITY_DN17436_c0_g2;TRINITY_DN17773_c0_g1;TRINITY_DN18899_c0_g2;TRINITY_DN18991_c0_g1;TRINITY_DN20365_c0_g4;TRINITY_DN20618_c0_g1;TRINITY_DN20828_c0_g1;TRINITY_DN21035_c1_g1;TRINITY_DN21168_c0_g1;TRINITY_DN21434_c0_g1;TRINITY_DN21829_c0_g3;TRINITY_DN21885_c0_g2;TRINITY_DN21885_c0_g5;TRINITY_DN22069_c0_g4;TRINITY_DN22116_c1_g2;TRI…	37	2.08569e-10	5.31997e-09
	GO:0010906	regulation of glucose metabolic process	TRINITY_DN10220_c0_g1;TRINITY_DN13096_c0_g1;TRINITY_DN15557_c0_g1;TRINITY_DN17436_c0_g2;TRINITY_DN18991_c0_g1;TRINITY_DN20618_c0_g1;TRINITY_DN20828_c0_g1;TRINITY_DN21035_c1_g1;TRINITY_DN21168_c0_g1;TRINITY_DN22069_c0_g4;TRINITY_DN22116_c1_g2;TRINITY_DN22661_c0_g1;TRINITY_DN22707_c2_g6;TRINITY_DN23906_c0_g3;TRINITY_DN23927_c0_g1;TRINITY_DN25652_c0_g1;TRINITY_DN26006_c0_g1;TRINITY_DN27806_c2_g1;TRI…	20	2.4756e-10	6.27096e-09
	GO:0042255	ribosome assembly	TRINITY_DN13368_c0_g2;TRINITY_DN16208_c0_g1;TRINITY_DN16839_c0_g1;TRINITY_DN17347_c0_g1;TRINITY_DN18483_c0_g1;TRINITY_DN19143_c0_g1;TRINITY_DN19298_c0_g1;TRINITY_DN20000_c0_g1;TRINITY_DN20229_c0_g1;TRINITY_DN20229_c0_g4;TRINITY_DN20255_c0_g3;TRINITY_DN20429_c0_g1;TRINITY_DN20518_c0_g1;TRINITY_DN20913_c0_g1;TRINITY_DN21325_c0_g1;TRINITY_DN21325_c0_g2;TRINITY_DN21846_c0_g1;TRINITY_DN21846_c0_g2;TRI…	35	2.72707e-10	6.86064e-09
	GO:0042981	regulation of apoptotic process	TRINITY_DN1323_c0_g1;TRINITY_DN1405_c0_g1;TRINITY_DN14647_c0_g1;TRINITY_DN17075_c0_g1;TRINITY_DN17075_c0_g2;TRINITY_DN18991_c0_g1;TRINITY_DN19750_c0_g1;TRINITY_DN21428_c0_g1;TRINITY_DN22085_c0_g10;TRINITY_DN22085_c0_g13;TRINITY_DN25563_c2_g4;TRINITY_DN26190_c0_g7;TRINITY_DN26916_c0_g2;TRINITY_DN26916_c0_g4;TRINITY_DN2894_c0_g1;TRINITY_DN30225_c0_g14;TRINITY_DN3743_c0_g1;TRINITY_DN7369_c0_g1;TRINI…	20	4.64603e-10	1.16088e-08
	GO:0045168	cell-cell signaling involved in cell fate commitment	TRINITY_DN16088_c0_g1;TRINITY_DN16487_c0_g1;TRINITY_DN18191_c0_g1;TRINITY_DN20001_c0_g1;TRINITY_DN20056_c0_g1;TRINITY_DN21105_c0_g1;TRINITY_DN21829_c0_g3;TRINITY_DN23927_c0_g1;TRINITY_DN26190_c0_g7;TRINITY_DN26504_c0_g1;TRINITY_DN26575_c0_g3;TRINITY_DN4727_c0_g2;TRINITY_DN4776_c0_g1	13	4.75476e-10	1.1721e-08
	GO:0046331	lateral inhibition	TRINITY_DN16088_c0_g1;TRINITY_DN16487_c0_g1;TRINITY_DN18191_c0_g1;TRINITY_DN20001_c0_g1;TRINITY_DN20056_c0_g1;TRINITY_DN21105_c0_g1;TRINITY_DN21829_c0_g3;TRINITY_DN23927_c0_g1;TRINITY_DN26190_c0_g7;TRINITY_DN26504_c0_g1;TRINITY_DN26575_c0_g3;TRINITY_DN4727_c0_g2;TRINITY_DN4776_c0_g1	13	4.75476e-10	1.1721e-08
	GO:0006811	ion transport	TRINITY_DN10369_c0_g1;TRINITY_DN1114_c0_g1;TRINITY_DN1162_c0_g1;TRINITY_DN12154_c0_g1;TRINITY_DN12380_c0_g1;TRINITY_DN13128_c0_g1;TRINITY_DN14474_c0_g1;TRINITY_DN14496_c0_g1;TRINITY_DN15772_c0_g2;TRINITY_DN16088_c0_g1;TRINITY_DN16293_c0_g1;TRINITY_DN1672_c0_g1;TRINITY_DN16756_c0_g3;TRINITY_DN17394_c0_g1;TRINITY_DN17900_c0_g1;TRINITY_DN18031_c0_g1;TRINITY_DN18031_c0_g2;TRINITY_DN18191_c0_g1;TRINIT…	88	4.84673e-10	1.1868e-08
	GO:0016043	cellular component organization	TRINITY_DN10087_c0_g1;TRINITY_DN10090_c0_g1;TRINITY_DN10220_c0_g1;TRINITY_DN11120_c0_g1;TRINITY_DN1162_c0_g1;TRINITY_DN11710_c0_g1;TRINITY_DN12131_c0_g1;TRINITY_DN12247_c0_g1;TRINITY_DN12337_c0_g1;TRINITY_DN12371_c0_g1;TRINITY_DN13076_c0_g1;TRINITY_DN13325_c0_g2;TRINITY_DN13368_c0_g2;TRINITY_DN13540_c0_g1;TRINITY_DN13606_c0_g1;TRINITY_DN14150_c0_g1;TRINITY_DN14480_c0_g3;TRINITY_DN15439_c0_g1;TRIN…	289	5.00584e-10	1.21765e-08
	GO:0006122	mitochondrial electron transport, ubiquinol to cytochrome c	TRINITY_DN12247_c0_g1;TRINITY_DN12380_c0_g1;TRINITY_DN18985_c0_g1;TRINITY_DN19630_c0_g1;TRINITY_DN19637_c0_g1;TRINITY_DN19987_c0_g2;TRINITY_DN21119_c0_g1;TRINITY_DN221_c0_g1;TRINITY_DN24874_c1_g1;TRINITY_DN2784_c0_g1;TRINITY_DN29003_c0_g2;TRINITY_DN33146_c0_g1;TRINITY_DN3743_c0_g1;TRINITY_DN3771_c0_g1;TRINITY_DN4886_c0_g1	15	5.4762e-10	1.32329e-08
	GO:0060810	intracellular mRNA localization involved in pattern specification process	TRINITY_DN16487_c0_g1;TRINITY_DN17075_c0_g1;TRINITY_DN17075_c0_g2;TRINITY_DN17105_c0_g1;TRINITY_DN22803_c0_g1;TRINITY_DN23743_c1_g3;TRINITY_DN24911_c0_g3;TRINITY_DN25046_c0_g1;TRINITY_DN26575_c0_g3;TRINITY_DN3486_c0_g1;TRINITY_DN7439_c0_g1;TRINITY_DN8701_c0_g1	12	6.01208e-10	1.44329e-08
	GO:0008152	metabolic process	TRINITY_DN10090_c0_g1;TRINITY_DN101_c0_g1;TRINITY_DN10220_c0_g1;TRINITY_DN102_c0_g1;TRINITY_DN10369_c0_g1;TRINITY_DN10456_c0_g1;TRINITY_DN10908_c0_g2;TRINITY_DN11120_c0_g1;TRINITY_DN1114_c0_g1;TRINITY_DN11320_c0_g1;TRINITY_DN1133_c0_g1;TRINITY_DN1138_c0_g1;TRINITY_DN11470_c0_g1;TRINITY_DN11710_c0_g1;TRINITY_DN11721_c0_g1;TRINITY_DN11883_c0_g1;TRINITY_DN12041_c0_g1;TRINITY_DN12131_c0_g1;TRINITY_DN…	851	9.53857e-10	2.27501e-08
	GO:0046716	muscle cell cellular homeostasis	TRINITY_DN17075_c0_g1;TRINITY_DN17075_c0_g2;TRINITY_DN20517_c0_g1;TRINITY_DN20661_c0_g1;TRINITY_DN21168_c0_g1;TRINITY_DN24129_c0_g1;TRINITY_DN26416_c0_g2;TRINITY_DN27628_c1_g14;TRINITY_DN27945_c2_g2;TRINITY_DN4727_c0_g2	10	1.08632e-09	2.57422e-08
	GO:0060562	epithelial tube morphogenesis	TRINITY_DN16842_c0_g1;TRINITY_DN17105_c0_g1;TRINITY_DN19618_c0_g1;TRINITY_DN19714_c0_g1;TRINITY_DN19714_c0_g3;TRINITY_DN20517_c0_g1;TRINITY_DN20949_c0_g1;TRINITY_DN21524_c0_g4;TRINITY_DN21791_c0_g2;TRINITY_DN23071_c0_g2;TRINITY_DN23155_c0_g1;TRINITY_DN23232_c0_g1;TRINITY_DN26190_c0_g7;TRINITY_DN26853_c0_g3;TRINITY_DN30335_c0_g1;TRINITY_DN579_c0_g1;TRINITY_DN6052_c0_g1	17	1.15421e-09	2.71757e-08
	GO:0007349	cellularization	TRINITY_DN16842_c0_g1;TRINITY_DN17075_c0_g1;TRINITY_DN17075_c0_g2;TRINITY_DN19714_c0_g1;TRINITY_DN19714_c0_g3;TRINITY_DN22085_c0_g10;TRINITY_DN22085_c0_g13;TRINITY_DN23071_c0_g2;TRINITY_DN27628_c1_g1;TRINITY_DN30760_c0_g6;TRINITY_DN7439_c0_g1;TRINITY_DN89_c0_g1	12	1.1897e-09	2.78329e-08
	GO:0048599	oocyte development	TRINITY_DN16487_c0_g1;TRINITY_DN17075_c0_g1;TRINITY_DN17075_c0_g2;TRINITY_DN17105_c0_g1;TRINITY_DN22803_c0_g1;TRINITY_DN23743_c1_g3;TRINITY_DN23906_c0_g3;TRINITY_DN24911_c0_g3;TRINITY_DN25046_c0_g1;TRINITY_DN26575_c0_g3;TRINITY_DN30811_c1_g9;TRINITY_DN31271_c0_g3;TRINITY_DN3486_c0_g1;TRINITY_DN7439_c0_g1;TRINITY_DN8701_c0_g1	15	1.36105e-09	3.15008e-08
	GO:0035220	wing disc development	TRINITY_DN13325_c0_g2;TRINITY_DN16842_c0_g1;TRINITY_DN19714_c0_g1;TRINITY_DN19714_c0_g3;TRINITY_DN20154_c0_g1;TRINITY_DN20168_c0_g1;TRINITY_DN20225_c0_g1;TRINITY_DN20517_c0_g1;TRINITY_DN20949_c0_g1;TRINITY_DN21168_c0_g1;TRINITY_DN21388_c0_g1;TRINITY_DN23071_c0_g2;TRINITY_DN24003_c0_g2;TRINITY_DN26190_c0_g7;TRINITY_DN26208_c0_g2;TRINITY_DN29502_c0_g1;TRINITY_DN31271_c0_g3;TRINITY_DN579_c0_g1;TRINI…	19	1.36363e-09	3.15008e-08
	GO:0071826	ribonucleoprotein complex subunit organization	TRINITY_DN13368_c0_g2;TRINITY_DN16208_c0_g1;TRINITY_DN16839_c0_g1;TRINITY_DN17347_c0_g1;TRINITY_DN17434_c0_g1;TRINITY_DN1841_c0_g1;TRINITY_DN18483_c0_g1;TRINITY_DN19143_c0_g1;TRINITY_DN19298_c0_g1;TRINITY_DN1969_c0_g1;TRINITY_DN20000_c0_g1;TRINITY_DN20229_c0_g1;TRINITY_DN20229_c0_g4;TRINITY_DN20255_c0_g3;TRINITY_DN20429_c0_g1;TRINITY_DN20518_c0_g1;TRINITY_DN20913_c0_g1;TRINITY_DN21325_c0_g1;TRINI…	49	1.5037e-09	3.45193e-08
	GO:0048749	compound eye development	TRINITY_DN16842_c0_g1;TRINITY_DN17436_c0_g2;TRINITY_DN18861_c0_g2;TRINITY_DN19714_c0_g1;TRINITY_DN19714_c0_g3;TRINITY_DN20949_c0_g1;TRINITY_DN22707_c2_g7;TRINITY_DN23459_c0_g2;TRINITY_DN24911_c0_g3;TRINITY_DN26190_c0_g7;TRINITY_DN26575_c0_g3;TRINITY_DN27009_c0_g3;TRINITY_DN30811_c1_g9;TRINITY_DN4727_c0_g2;TRINITY_DN579_c0_g1;TRINITY_DN6553_c0_g1;TRINITY_DN7439_c0_g1	17	1.65345e-09	3.77211e-08
	GO:0055001	muscle cell development	TRINITY_DN16842_c0_g1;TRINITY_DN21145_c0_g1;TRINITY_DN22802_c0_g1;TRINITY_DN23743_c1_g8;TRINITY_DN24129_c0_g1;TRINITY_DN25777_c2_g10;TRINITY_DN26829_c0_g1;TRINITY_DN27231_c1_g5;TRINITY_DN27691_c0_g4;TRINITY_DN27945_c2_g2;TRINITY_DN28749_c0_g1;TRINITY_DN29282_c0_g1;TRINITY_DN30760_c0_g3;TRINITY_DN30760_c0_g5;TRINITY_DN30784_c2_g2	15	2.09177e-09	4.71353e-08
	GO:0055002	striated muscle cell development	TRINITY_DN16842_c0_g1;TRINITY_DN21145_c0_g1;TRINITY_DN22802_c0_g1;TRINITY_DN23743_c1_g8;TRINITY_DN24129_c0_g1;TRINITY_DN25777_c2_g10;TRINITY_DN26829_c0_g1;TRINITY_DN27231_c1_g5;TRINITY_DN27691_c0_g4;TRINITY_DN27945_c2_g2;TRINITY_DN28749_c0_g1;TRINITY_DN29282_c0_g1;TRINITY_DN30760_c0_g3;TRINITY_DN30760_c0_g5;TRINITY_DN30784_c2_g2	15	2.09177e-09	4.71353e-08
	GO:0007286	spermatid development	TRINITY_DN19637_c0_g1;TRINITY_DN19714_c0_g1;TRINITY_DN19714_c0_g3;TRINITY_DN20542_c0_g1;TRINITY_DN213_c0_g1;TRINITY_DN22085_c0_g10;TRINITY_DN22085_c0_g13;TRINITY_DN22707_c2_g7;TRINITY_DN23071_c0_g2;TRINITY_DN27628_c1_g1;TRINITY_DN30760_c0_g6;TRINITY_DN30811_c1_g9	12	2.25192e-09	5.04348e-08
	GO:0001654	eye development	TRINITY_DN16842_c0_g1;TRINITY_DN17436_c0_g2;TRINITY_DN18861_c0_g2;TRINITY_DN19714_c0_g1;TRINITY_DN19714_c0_g3;TRINITY_DN20949_c0_g1;TRINITY_DN22707_c2_g7;TRINITY_DN23459_c0_g2;TRINITY_DN24911_c0_g3;TRINITY_DN26190_c0_g7;TRINITY_DN26575_c0_g3;TRINITY_DN27009_c0_g3;TRINITY_DN30811_c1_g9;TRINITY_DN4727_c0_g2;TRINITY_DN579_c0_g1;TRINITY_DN6553_c0_g1;TRINITY_DN7439_c0_g1	17	2.34495e-09	5.22001e-08
	GO:0007309	oocyte axis specification	TRINITY_DN16487_c0_g1;TRINITY_DN17075_c0_g1;TRINITY_DN17075_c0_g2;TRINITY_DN17105_c0_g1;TRINITY_DN22803_c0_g1;TRINITY_DN23743_c1_g3;TRINITY_DN23906_c0_g3;TRINITY_DN24911_c0_g3;TRINITY_DN25046_c0_g1;TRINITY_DN26575_c0_g3;TRINITY_DN31271_c0_g3;TRINITY_DN3486_c0_g1;TRINITY_DN7439_c0_g1;TRINITY_DN8701_c0_g1	14	2.50087e-09	5.53354e-08
	GO:0048667	cell morphogenesis involved in neuron differentiation	TRINITY_DN10220_c0_g1;TRINITY_DN16487_c0_g1;TRINITY_DN16842_c0_g1;TRINITY_DN17075_c0_g1;TRINITY_DN17075_c0_g2;TRINITY_DN17105_c0_g1;TRINITY_DN17681_c0_g1;TRINITY_DN20253_c0_g1;TRINITY_DN20618_c0_g1;TRINITY_DN20979_c0_g1;TRINITY_DN21331_c0_g1;TRINITY_DN21739_c0_g4;TRINITY_DN22085_c0_g4;TRINITY_DN23743_c1_g3;TRINITY_DN26022_c1_g5;TRINITY_DN26230_c0_g1;TRINITY_DN26575_c0_g3;TRINITY_DN29096_c1_g2;TRI…	23	2.83675e-09	6.23914e-08
	GO:0009152	purine ribonucleotide biosynthetic process	TRINITY_DN1114_c0_g1;TRINITY_DN1133_c0_g1;TRINITY_DN14474_c0_g1;TRINITY_DN14895_c0_g2;TRINITY_DN15180_c0_g2;TRINITY_DN16088_c0_g1;TRINITY_DN17394_c0_g1;TRINITY_DN18191_c0_g1;TRINITY_DN18806_c0_g1;TRINITY_DN18819_c0_g1;TRINITY_DN20045_c0_g1;TRINITY_DN20045_c0_g2;TRINITY_DN20082_c0_g1;TRINITY_DN20468_c0_g1;TRINITY_DN20542_c0_g1;TRINITY_DN20714_c0_g2;TRINITY_DN20978_c0_g1;TRINITY_DN23155_c0_g5;TRINI…	33	3.12028e-09	6.82189e-08
	GO:0022618	ribonucleoprotein complex assembly	TRINITY_DN13368_c0_g2;TRINITY_DN16208_c0_g1;TRINITY_DN16839_c0_g1;TRINITY_DN17347_c0_g1;TRINITY_DN17434_c0_g1;TRINITY_DN1841_c0_g1;TRINITY_DN18483_c0_g1;TRINITY_DN19143_c0_g1;TRINITY_DN19298_c0_g1;TRINITY_DN1969_c0_g1;TRINITY_DN20000_c0_g1;TRINITY_DN20229_c0_g1;TRINITY_DN20229_c0_g4;TRINITY_DN20255_c0_g3;TRINITY_DN20429_c0_g1;TRINITY_DN20518_c0_g1;TRINITY_DN20913_c0_g1;TRINITY_DN21325_c0_g1;TRINI…	47	3.36135e-09	7.30546e-08
	GO:0042455	ribonucleoside biosynthetic process	TRINITY_DN1114_c0_g1;TRINITY_DN1133_c0_g1;TRINITY_DN14474_c0_g1;TRINITY_DN14895_c0_g2;TRINITY_DN16088_c0_g1;TRINITY_DN17394_c0_g1;TRINITY_DN18191_c0_g1;TRINITY_DN18806_c0_g1;TRINITY_DN18819_c0_g1;TRINITY_DN20045_c0_g1;TRINITY_DN20045_c0_g2;TRINITY_DN20082_c0_g1;TRINITY_DN20468_c0_g1;TRINITY_DN20542_c0_g1;TRINITY_DN20714_c0_g2;TRINITY_DN20978_c0_g1;TRINITY_DN23155_c0_g5;TRINITY_DN23927_c0_g1;TRINI…	32	3.62422e-09	7.83046e-08
	GO:0007626	locomotory behavior	TRINITY_DN12154_c0_g1;TRINITY_DN16284_c0_g1;TRINITY_DN16842_c0_g1;TRINITY_DN21168_c0_g1;TRINITY_DN24129_c0_g1;TRINITY_DN25777_c2_g10;TRINITY_DN26004_c1_g2;TRINITY_DN26416_c0_g2;TRINITY_DN26575_c0_g3;TRINITY_DN27399_c0_g4;TRINITY_DN27399_c0_g5;TRINITY_DN6553_c0_g1;TRINITY_DN8701_c0_g1	13	4.3879e-09	9.42499e-08
	GO:0006959	humoral immune response	TRINITY_DN16213_c0_g1;TRINITY_DN18983_c0_g2;TRINITY_DN20256_c0_g1;TRINITY_DN20630_c0_g1;TRINITY_DN21232_c0_g1;TRINITY_DN22617_c1_g9;TRINITY_DN27585_c0_g1;TRINITY_DN7439_c0_g1;TRINITY_DN8335_c0_g1	9	4.68864e-09	9.84079e-08
	GO:0007405	neuroblast proliferation	TRINITY_DN102_c0_g1;TRINITY_DN12247_c0_g1;TRINITY_DN16842_c0_g1;TRINITY_DN17128_c0_g1;TRINITY_DN17436_c0_g2;TRINITY_DN20737_c0_g1;TRINITY_DN21248_c0_g1;TRINITY_DN9618_c0_g1;TRINITY_DN9783_c0_g1	9	4.68864e-09	9.84079e-08
	GO:0061351	neural precursor cell proliferation	TRINITY_DN102_c0_g1;TRINITY_DN12247_c0_g1;TRINITY_DN16842_c0_g1;TRINITY_DN17128_c0_g1;TRINITY_DN17436_c0_g2;TRINITY_DN20737_c0_g1;TRINITY_DN21248_c0_g1;TRINITY_DN9618_c0_g1;TRINITY_DN9783_c0_g1	9	4.68864e-09	9.84079e-08
	GO:0072089	stem cell proliferation	TRINITY_DN102_c0_g1;TRINITY_DN12247_c0_g1;TRINITY_DN16842_c0_g1;TRINITY_DN17128_c0_g1;TRINITY_DN17436_c0_g2;TRINITY_DN20737_c0_g1;TRINITY_DN21248_c0_g1;TRINITY_DN9618_c0_g1;TRINITY_DN9783_c0_g1	9	4.68864e-09	9.84079e-08
	GO:0060541	respiratory system development	TRINITY_DN16842_c0_g1;TRINITY_DN17681_c0_g1;TRINITY_DN19618_c0_g1;TRINITY_DN19880_c0_g1;TRINITY_DN21524_c0_g4;TRINITY_DN21791_c0_g2;TRINITY_DN22041_c0_g1;TRINITY_DN23155_c0_g1;TRINITY_DN23232_c0_g1;TRINITY_DN27231_c1_g5;TRINITY_DN27671_c0_g4;TRINITY_DN27675_c0_g4;TRINITY_DN30039_c1_g4;TRINITY_DN30335_c0_g1;TRINITY_DN6052_c0_g1	15	4.72101e-09	9.85242e-08
	GO:0008283	cell proliferation	TRINITY_DN102_c0_g1;TRINITY_DN12247_c0_g1;TRINITY_DN13606_c0_g1;TRINITY_DN14383_c0_g1;TRINITY_DN16516_c0_g1;TRINITY_DN16842_c0_g1;TRINITY_DN17128_c0_g1;TRINITY_DN17271_c0_g1;TRINITY_DN17436_c0_g2;TRINITY_DN17461_c0_g1;TRINITY_DN19943_c0_g1;TRINITY_DN20256_c0_g1;TRINITY_DN20737_c0_g1;TRINITY_DN20813_c0_g1;TRINITY_DN21248_c0_g1;TRINITY_DN21331_c0_g1;TRINITY_DN22168_c0_g2;TRINITY_DN22769_c0_g4;TRINI…	28	5.86375e-09	1.21681e-07
	GO:0007308	oocyte construction	TRINITY_DN16487_c0_g1;TRINITY_DN17075_c0_g1;TRINITY_DN17075_c0_g2;TRINITY_DN17105_c0_g1;TRINITY_DN22803_c0_g1;TRINITY_DN23743_c1_g3;TRINITY_DN23906_c0_g3;TRINITY_DN24911_c0_g3;TRINITY_DN25046_c0_g1;TRINITY_DN26575_c0_g3;TRINITY_DN31271_c0_g3;TRINITY_DN3486_c0_g1;TRINITY_DN7439_c0_g1;TRINITY_DN8701_c0_g1	14	6.10358e-09	1.25946e-07
	GO:0015991	ATP hydrolysis coupled proton transport	TRINITY_DN17900_c0_g1;TRINITY_DN19618_c0_g1;TRINITY_DN20949_c0_g1;TRINITY_DN21351_c0_g1;TRINITY_DN21603_c0_g1;TRINITY_DN21791_c0_g2;TRINITY_DN22069_c0_g3;TRINITY_DN23155_c0_g1;TRINITY_DN23757_c0_g5;TRINITY_DN26652_c1_g7;TRINITY_DN27241_c1_g1;TRINITY_DN27241_c1_g6;TRINITY_DN30039_c1_g4;TRINITY_DN32092_c0_g1;TRINITY_DN32786_c0_g1;TRINITY_DN4462_c0_g1;TRINITY_DN6052_c0_g1	17	6.32733e-09	1.29113e-07
	GO:0090662	ATP hydrolysis coupled transmembrane transport	TRINITY_DN17900_c0_g1;TRINITY_DN19618_c0_g1;TRINITY_DN20949_c0_g1;TRINITY_DN21351_c0_g1;TRINITY_DN21603_c0_g1;TRINITY_DN21791_c0_g2;TRINITY_DN22069_c0_g3;TRINITY_DN23155_c0_g1;TRINITY_DN23757_c0_g5;TRINITY_DN26652_c1_g7;TRINITY_DN27241_c1_g1;TRINITY_DN27241_c1_g6;TRINITY_DN30039_c1_g4;TRINITY_DN32092_c0_g1;TRINITY_DN32786_c0_g1;TRINITY_DN4462_c0_g1;TRINITY_DN6052_c0_g1	17	6.32733e-09	1.29113e-07
	GO:0043933	macromolecular complex subunit organization	TRINITY_DN10090_c0_g1;TRINITY_DN10220_c0_g1;TRINITY_DN11710_c0_g1;TRINITY_DN12247_c0_g1;TRINITY_DN13368_c0_g2;TRINITY_DN13606_c0_g1;TRINITY_DN14150_c0_g1;TRINITY_DN16208_c0_g1;TRINITY_DN1627_c0_g1;TRINITY_DN16284_c0_g1;TRINITY_DN16293_c0_g1;TRINITY_DN16724_c0_g1;TRINITY_DN16839_c0_g1;TRINITY_DN16842_c0_g1;TRINITY_DN16851_c0_g2;TRINITY_DN17105_c0_g1;TRINITY_DN17107_c0_g1;TRINITY_DN17186_c0_g1;TRIN…	145	7.00583e-09	1.42168e-07
	GO:0003012	muscle system process	TRINITY_DN12154_c0_g1;TRINITY_DN18866_c0_g1;TRINITY_DN21036_c0_g1;TRINITY_DN21345_c0_g1;TRINITY_DN22557_c1_g1;TRINITY_DN23743_c1_g3;TRINITY_DN23743_c1_g8;TRINITY_DN24129_c0_g1;TRINITY_DN27231_c1_g5;TRINITY_DN27691_c0_g4;TRINITY_DN27945_c2_g2;TRINITY_DN29801_c0_g1;TRINITY_DN30784_c2_g2	13	7.15042e-09	1.44305e-07
	GO:0006164	purine nucleotide biosynthetic process	TRINITY_DN1114_c0_g1;TRINITY_DN1133_c0_g1;TRINITY_DN14474_c0_g1;TRINITY_DN14895_c0_g2;TRINITY_DN15180_c0_g2;TRINITY_DN16088_c0_g1;TRINITY_DN17394_c0_g1;TRINITY_DN18191_c0_g1;TRINITY_DN18806_c0_g1;TRINITY_DN18819_c0_g1;TRINITY_DN20045_c0_g1;TRINITY_DN20045_c0_g2;TRINITY_DN20082_c0_g1;TRINITY_DN20468_c0_g1;TRINITY_DN20542_c0_g1;TRINITY_DN20714_c0_g2;TRINITY_DN20978_c0_g1;TRINITY_DN23155_c0_g5;TRINI…	33	7.44233e-09	1.49375e-07
	GO:0009987	cellular process	TRINITY_DN10087_c0_g1;TRINITY_DN10090_c0_g1;TRINITY_DN101_c0_g1;TRINITY_DN10220_c0_g1;TRINITY_DN102_c0_g1;TRINITY_DN10369_c0_g1;TRINITY_DN10456_c0_g1;TRINITY_DN10908_c0_g2;TRINITY_DN11120_c0_g1;TRINITY_DN1114_c0_g1;TRINITY_DN11320_c0_g1;TRINITY_DN1133_c0_g1;TRINITY_DN1138_c0_g1;TRINITY_DN11470_c0_g1;TRINITY_DN1162_c0_g1;TRINITY_DN11710_c0_g1;TRINITY_DN11721_c0_g1;TRINITY_DN11883_c0_g1;TRINITY_DN1…	954	8.31313e-09	1.65946e-07
	GO:0007424	open tracheal system development	TRINITY_DN16842_c0_g1;TRINITY_DN17681_c0_g1;TRINITY_DN19618_c0_g1;TRINITY_DN19880_c0_g1;TRINITY_DN21524_c0_g4;TRINITY_DN21791_c0_g2;TRINITY_DN22041_c0_g1;TRINITY_DN23155_c0_g1;TRINITY_DN27231_c1_g5;TRINITY_DN27671_c0_g4;TRINITY_DN27675_c0_g4;TRINITY_DN30039_c1_g4;TRINITY_DN30335_c0_g1;TRINITY_DN6052_c0_g1	14	9.28861e-09	1.84417e-07
	GO:0065003	macromolecular complex assembly	TRINITY_DN10090_c0_g1;TRINITY_DN11710_c0_g1;TRINITY_DN12247_c0_g1;TRINITY_DN13368_c0_g2;TRINITY_DN14150_c0_g1;TRINITY_DN16208_c0_g1;TRINITY_DN16284_c0_g1;TRINITY_DN16293_c0_g1;TRINITY_DN16839_c0_g1;TRINITY_DN16851_c0_g2;TRINITY_DN17105_c0_g1;TRINITY_DN17107_c0_g1;TRINITY_DN17186_c0_g1;TRINITY_DN17325_c0_g1;TRINITY_DN17347_c0_g1;TRINITY_DN17434_c0_g1;TRINITY_DN17436_c0_g2;TRINITY_DN1841_c0_g1;TRIN…	105	9.91755e-09	1.95845e-07
	GO:0044267	cellular protein metabolic process	TRINITY_DN10090_c0_g1;TRINITY_DN101_c0_g1;TRINITY_DN10220_c0_g1;TRINITY_DN10369_c0_g1;TRINITY_DN11120_c0_g1;TRINITY_DN1138_c0_g1;TRINITY_DN12131_c0_g1;TRINITY_DN12485_c0_g1;TRINITY_DN12562_c0_g1;TRINITY_DN12825_c0_g1;TRINITY_DN1323_c0_g1;TRINITY_DN13368_c0_g2;TRINITY_DN13448_c0_g1;TRINITY_DN1405_c0_g1;TRINITY_DN14150_c0_g1;TRINITY_DN14816_c0_g1;TRINITY_DN15063_c0_g1;TRINITY_DN15439_c0_g1;TRINITY_…	331	1.04095e-08	2.0446e-07
	GO:0006996	organelle organization	TRINITY_DN10087_c0_g1;TRINITY_DN10220_c0_g1;TRINITY_DN11120_c0_g1;TRINITY_DN1162_c0_g1;TRINITY_DN12131_c0_g1;TRINITY_DN12247_c0_g1;TRINITY_DN12337_c0_g1;TRINITY_DN13076_c0_g1;TRINITY_DN13325_c0_g2;TRINITY_DN13368_c0_g2;TRINITY_DN13540_c0_g1;TRINITY_DN13606_c0_g1;TRINITY_DN14150_c0_g1;TRINITY_DN15439_c0_g1;TRINITY_DN15994_c0_g1;TRINITY_DN16208_c0_g1;TRINITY_DN1627_c0_g1;TRINITY_DN16284_c0_g1;TRINI…	203	1.10269e-08	2.15435e-07
	GO:0010506	regulation of autophagy	TRINITY_DN11320_c0_g1;TRINITY_DN17461_c0_g1;TRINITY_DN20312_c0_g2;TRINITY_DN20935_c0_g1;TRINITY_DN22174_c0_g1;TRINITY_DN22763_c0_g4;TRINITY_DN24723_c0_g2;TRINITY_DN26416_c0_g2;TRINITY_DN26957_c1_g2;TRINITY_DN32121_c0_g1;TRINITY_DN375_c0_g1;TRINITY_DN8801_c0_g1;TRINITY_DN9369_c0_g1	13	1.13952e-08	2.21452e-07
	GO:0019538	protein metabolic process	TRINITY_DN10090_c0_g1;TRINITY_DN101_c0_g1;TRINITY_DN10220_c0_g1;TRINITY_DN10369_c0_g1;TRINITY_DN11120_c0_g1;TRINITY_DN1138_c0_g1;TRINITY_DN12131_c0_g1;TRINITY_DN12371_c0_g1;TRINITY_DN12485_c0_g1;TRINITY_DN12562_c0_g1;TRINITY_DN12825_c0_g1;TRINITY_DN1323_c0_g1;TRINITY_DN13368_c0_g2;TRINITY_DN13448_c0_g1;TRINITY_DN1405_c0_g1;TRINITY_DN14150_c0_g1;TRINITY_DN14816_c0_g1;TRINITY_DN14973_c0_g1;TRINITY_…	358	1.16002e-08	2.2425e-07
	GO:0009163	nucleoside biosynthetic process	TRINITY_DN1114_c0_g1;TRINITY_DN1133_c0_g1;TRINITY_DN14474_c0_g1;TRINITY_DN14895_c0_g2;TRINITY_DN16088_c0_g1;TRINITY_DN17394_c0_g1;TRINITY_DN18191_c0_g1;TRINITY_DN18806_c0_g1;TRINITY_DN18819_c0_g1;TRINITY_DN20045_c0_g1;TRINITY_DN20045_c0_g2;TRINITY_DN20082_c0_g1;TRINITY_DN20468_c0_g1;TRINITY_DN20542_c0_g1;TRINITY_DN20714_c0_g2;TRINITY_DN20978_c0_g1;TRINITY_DN23155_c0_g5;TRINITY_DN23927_c0_g1;TRINI…	33	1.48593e-08	2.8575e-07
	GO:0007406	negative regulation of neuroblast proliferation	TRINITY_DN102_c0_g1;TRINITY_DN12247_c0_g1;TRINITY_DN17128_c0_g1;TRINITY_DN17436_c0_g2;TRINITY_DN20737_c0_g1;TRINITY_DN9618_c0_g1;TRINITY_DN9783_c0_g1	7	1.80856e-08	3.372e-07
	GO:0072091	regulation of stem cell proliferation	TRINITY_DN102_c0_g1;TRINITY_DN12247_c0_g1;TRINITY_DN17128_c0_g1;TRINITY_DN17436_c0_g2;TRINITY_DN20737_c0_g1;TRINITY_DN9618_c0_g1;TRINITY_DN9783_c0_g1	7	1.80856e-08	3.372e-07
	GO:1902692	regulation of neuroblast proliferation	TRINITY_DN102_c0_g1;TRINITY_DN12247_c0_g1;TRINITY_DN17128_c0_g1;TRINITY_DN17436_c0_g2;TRINITY_DN20737_c0_g1;TRINITY_DN9618_c0_g1;TRINITY_DN9783_c0_g1	7	1.80856e-08	3.372e-07
	GO:2000177	regulation of neural precursor cell proliferation	TRINITY_DN102_c0_g1;TRINITY_DN12247_c0_g1;TRINITY_DN17128_c0_g1;TRINITY_DN17436_c0_g2;TRINITY_DN20737_c0_g1;TRINITY_DN9618_c0_g1;TRINITY_DN9783_c0_g1	7	1.80856e-08	3.372e-07
	GO:2000178	negative regulation of neural precursor cell proliferation	TRINITY_DN102_c0_g1;TRINITY_DN12247_c0_g1;TRINITY_DN17128_c0_g1;TRINITY_DN17436_c0_g2;TRINITY_DN20737_c0_g1;TRINITY_DN9618_c0_g1;TRINITY_DN9783_c0_g1	7	1.80856e-08	3.372e-07
	GO:2000647	negative regulation of stem cell proliferation	TRINITY_DN102_c0_g1;TRINITY_DN12247_c0_g1;TRINITY_DN17128_c0_g1;TRINITY_DN17436_c0_g2;TRINITY_DN20737_c0_g1;TRINITY_DN9618_c0_g1;TRINITY_DN9783_c0_g1	7	1.80856e-08	3.372e-07
	GO:0055085	transmembrane transport	TRINITY_DN10087_c0_g1;TRINITY_DN1114_c0_g1;TRINITY_DN1162_c0_g1;TRINITY_DN12380_c0_g1;TRINITY_DN14474_c0_g1;TRINITY_DN15772_c0_g2;TRINITY_DN16088_c0_g1;TRINITY_DN16444_c0_g1;TRINITY_DN1672_c0_g1;TRINITY_DN17394_c0_g1;TRINITY_DN17753_c0_g1;TRINITY_DN17900_c0_g1;TRINITY_DN18191_c0_g1;TRINITY_DN18712_c0_g1;TRINITY_DN18806_c0_g1;TRINITY_DN18819_c0_g1;TRINITY_DN19618_c0_g1;TRINITY_DN19619_c0_g1;TRINIT…	94	1.93971e-08	3.59827e-07
	GO:0009260	ribonucleotide biosynthetic process	TRINITY_DN1114_c0_g1;TRINITY_DN1133_c0_g1;TRINITY_DN14474_c0_g1;TRINITY_DN14895_c0_g2;TRINITY_DN15180_c0_g2;TRINITY_DN16088_c0_g1;TRINITY_DN17394_c0_g1;TRINITY_DN18191_c0_g1;TRINITY_DN18806_c0_g1;TRINITY_DN18819_c0_g1;TRINITY_DN20045_c0_g1;TRINITY_DN20045_c0_g2;TRINITY_DN20082_c0_g1;TRINITY_DN20468_c0_g1;TRINITY_DN20542_c0_g1;TRINITY_DN20714_c0_g2;TRINITY_DN20978_c0_g1;TRINITY_DN23155_c0_g5;TRINI…	33	2.5317e-08	4.67284e-07
	GO:0009798	axis specification	TRINITY_DN16487_c0_g1;TRINITY_DN17075_c0_g1;TRINITY_DN17075_c0_g2;TRINITY_DN17105_c0_g1;TRINITY_DN20256_c0_g1;TRINITY_DN22803_c0_g1;TRINITY_DN23743_c1_g3;TRINITY_DN23906_c0_g3;TRINITY_DN24911_c0_g3;TRINITY_DN25046_c0_g1;TRINITY_DN25140_c0_g4;TRINITY_DN26575_c0_g3;TRINITY_DN31271_c0_g3;TRINITY_DN3486_c0_g1;TRINITY_DN7439_c0_g1;TRINITY_DN8701_c0_g1	16	2.5495e-08	4.68216e-07
	GO:0007389	pattern specification process	TRINITY_DN10232_c0_g1;TRINITY_DN1536_c0_g1;TRINITY_DN16487_c0_g1;TRINITY_DN16842_c0_g1;TRINITY_DN17075_c0_g1;TRINITY_DN17075_c0_g2;TRINITY_DN17105_c0_g1;TRINITY_DN19714_c0_g1;TRINITY_DN19714_c0_g3;TRINITY_DN20168_c0_g1;TRINITY_DN20253_c0_g1;TRINITY_DN20256_c0_g1;TRINITY_DN20918_c0_g1;TRINITY_DN22803_c0_g1;TRINITY_DN23743_c1_g3;TRINITY_DN23906_c0_g3;TRINITY_DN24003_c0_g2;TRINITY_DN24911_c0_g3;TRIN…	28	2.96356e-08	5.41549e-07
	GO:0042274	ribosomal small subunit biogenesis	TRINITY_DN16208_c0_g1;TRINITY_DN16839_c0_g1;TRINITY_DN18546_c0_g1;TRINITY_DN18844_c0_g1;TRINITY_DN20000_c0_g1;TRINITY_DN20052_c0_g1;TRINITY_DN2010_c0_g1;TRINITY_DN20204_c0_g1;TRINITY_DN20220_c0_g1;TRINITY_DN20229_c0_g1;TRINITY_DN20229_c0_g4;TRINITY_DN20429_c0_g1;TRINITY_DN20518_c0_g1;TRINITY_DN2082_c0_g1;TRINITY_DN21325_c0_g1;TRINITY_DN21325_c0_g2;TRINITY_DN22094_c0_g3;TRINITY_DN22344_c0_g1;TRINI…	33	3.28325e-08	5.94059e-07
	GO:0046390	ribose phosphate biosynthetic process	TRINITY_DN1114_c0_g1;TRINITY_DN1133_c0_g1;TRINITY_DN14474_c0_g1;TRINITY_DN14895_c0_g2;TRINITY_DN15180_c0_g2;TRINITY_DN16088_c0_g1;TRINITY_DN17394_c0_g1;TRINITY_DN18191_c0_g1;TRINITY_DN18806_c0_g1;TRINITY_DN18819_c0_g1;TRINITY_DN20045_c0_g1;TRINITY_DN20045_c0_g2;TRINITY_DN20082_c0_g1;TRINITY_DN20468_c0_g1;TRINITY_DN20542_c0_g1;TRINITY_DN20714_c0_g2;TRINITY_DN20978_c0_g1;TRINITY_DN23155_c0_g5;TRINI…	33	3.28325e-08	5.94059e-07
	GO:0044699	single-organism process	TRINITY_DN10087_c0_g1;TRINITY_DN10090_c0_g1;TRINITY_DN10220_c0_g1;TRINITY_DN10232_c0_g1;TRINITY_DN102_c0_g1;TRINITY_DN10369_c0_g1;TRINITY_DN10908_c0_g2;TRINITY_DN1101_c0_g1;TRINITY_DN11120_c0_g1;TRINITY_DN1114_c0_g1;TRINITY_DN11320_c0_g1;TRINITY_DN1133_c0_g1;TRINITY_DN11470_c0_g1;TRINITY_DN1162_c0_g1;TRINITY_DN11721_c0_g1;TRINITY_DN12041_c0_g1;TRINITY_DN12050_c0_g1;TRINITY_DN12127_c0_g1;TRINITY_D…	768	3.35503e-08	6.04071e-07
	GO:0030534	adult behavior	TRINITY_DN16284_c0_g1;TRINITY_DN24129_c0_g1;TRINITY_DN25777_c2_g10;TRINITY_DN26004_c1_g2;TRINITY_DN26022_c1_g5;TRINITY_DN26416_c0_g2;TRINITY_DN27399_c0_g4;TRINITY_DN27399_c0_g5;TRINITY_DN29096_c1_g2;TRINITY_DN29790_c1_g3;TRINITY_DN6553_c0_g1	11	3.3919e-08	6.07729e-07
	GO:0071704	organic substance metabolic process	TRINITY_DN10090_c0_g1;TRINITY_DN101_c0_g1;TRINITY_DN10220_c0_g1;TRINITY_DN102_c0_g1;TRINITY_DN10369_c0_g1;TRINITY_DN10456_c0_g1;TRINITY_DN10908_c0_g2;TRINITY_DN11120_c0_g1;TRINITY_DN1114_c0_g1;TRINITY_DN11320_c0_g1;TRINITY_DN1133_c0_g1;TRINITY_DN1138_c0_g1;TRINITY_DN11470_c0_g1;TRINITY_DN11710_c0_g1;TRINITY_DN11721_c0_g1;TRINITY_DN12041_c0_g1;TRINITY_DN12131_c0_g1;TRINITY_DN12247_c0_g1;TRINITY_DN…	758	3.97516e-08	7.08016e-07
	GO:0006090	pyruvate metabolic process	TRINITY_DN14496_c0_g1;TRINITY_DN17773_c0_g1;TRINITY_DN19855_c0_g3;TRINITY_DN20133_c0_g1;TRINITY_DN20365_c0_g4;TRINITY_DN20635_c0_g1;TRINITY_DN20661_c0_g1;TRINITY_DN20897_c0_g1;TRINITY_DN20922_c0_g1;TRINITY_DN21035_c1_g1;TRINITY_DN21193_c0_g1;TRINITY_DN21434_c0_g1;TRINITY_DN21434_c0_g2;TRINITY_DN21885_c0_g2;TRINITY_DN21885_c0_g5;TRINITY_DN22069_c0_g4;TRINITY_DN22357_c0_g1;TRINITY_DN22522_c0_g1;TRI…	35	4.00946e-08	7.08016e-07
	GO:0051247	positive regulation of protein metabolic process	TRINITY_DN10220_c0_g1;TRINITY_DN16487_c0_g1;TRINITY_DN16555_c0_g1;TRINITY_DN16842_c0_g1;TRINITY_DN17075_c0_g1;TRINITY_DN17075_c0_g2;TRINITY_DN19750_c0_g1;TRINITY_DN19972_c0_g1;TRINITY_DN19972_c0_g2;TRINITY_DN20329_c0_g1;TRINITY_DN21168_c0_g1;TRINITY_DN22085_c0_g10;TRINITY_DN22085_c0_g13;TRINITY_DN22559_c0_g1;TRINITY_DN2347_c0_g1;TRINITY_DN23906_c0_g3;TRINITY_DN24518_c0_g7;TRINITY_DN24685_c0_g2;TR…	35	4.00946e-08	7.08016e-07
	GO:0010675	regulation of cellular carbohydrate metabolic process	TRINITY_DN10220_c0_g1;TRINITY_DN13096_c0_g1;TRINITY_DN15557_c0_g1;TRINITY_DN17436_c0_g2;TRINITY_DN18991_c0_g1;TRINITY_DN20618_c0_g1;TRINITY_DN20828_c0_g1;TRINITY_DN21035_c1_g1;TRINITY_DN21168_c0_g1;TRINITY_DN22069_c0_g4;TRINITY_DN22116_c1_g2;TRINITY_DN22661_c0_g1;TRINITY_DN22707_c2_g6;TRINITY_DN23906_c0_g3;TRINITY_DN23927_c0_g1;TRINITY_DN24518_c0_g7;TRINITY_DN25652_c0_g1;TRINITY_DN26006_c0_g1;TRI…	22	4.18949e-08	7.36269e-07
	GO:0072522	purine-containing compound biosynthetic process	TRINITY_DN1114_c0_g1;TRINITY_DN1133_c0_g1;TRINITY_DN14474_c0_g1;TRINITY_DN14895_c0_g2;TRINITY_DN15180_c0_g2;TRINITY_DN16088_c0_g1;TRINITY_DN17394_c0_g1;TRINITY_DN18191_c0_g1;TRINITY_DN18806_c0_g1;TRINITY_DN18819_c0_g1;TRINITY_DN20045_c0_g1;TRINITY_DN20045_c0_g2;TRINITY_DN20082_c0_g1;TRINITY_DN20468_c0_g1;TRINITY_DN20542_c0_g1;TRINITY_DN20714_c0_g2;TRINITY_DN20978_c0_g1;TRINITY_DN23155_c0_g5;TRINI…	34	4.41036e-08	7.71393e-07
	GO:1902578	single-organism localization	TRINITY_DN10087_c0_g1;TRINITY_DN10220_c0_g1;TRINITY_DN10369_c0_g1;TRINITY_DN11120_c0_g1;TRINITY_DN1114_c0_g1;TRINITY_DN1162_c0_g1;TRINITY_DN12154_c0_g1;TRINITY_DN12380_c0_g1;TRINITY_DN13128_c0_g1;TRINITY_DN13325_c0_g2;TRINITY_DN14474_c0_g1;TRINITY_DN14496_c0_g1;TRINITY_DN15772_c0_g2;TRINITY_DN16088_c0_g1;TRINITY_DN16284_c0_g1;TRINITY_DN16293_c0_g1;TRINITY_DN16442_c0_g1;TRINITY_DN16444_c0_g1;TRINI…	206	4.7066e-08	8.19305e-07
	GO:0007316	pole plasm RNA localization	TRINITY_DN16487_c0_g1;TRINITY_DN17075_c0_g1;TRINITY_DN17075_c0_g2;TRINITY_DN17105_c0_g1;TRINITY_DN22803_c0_g1;TRINITY_DN23743_c1_g3;TRINITY_DN24911_c0_g3;TRINITY_DN25046_c0_g1;TRINITY_DN3486_c0_g1;TRINITY_DN7439_c0_g1	10	5.09408e-08	8.74325e-07
	GO:0019094	pole plasm mRNA localization	TRINITY_DN16487_c0_g1;TRINITY_DN17075_c0_g1;TRINITY_DN17075_c0_g2;TRINITY_DN17105_c0_g1;TRINITY_DN22803_c0_g1;TRINITY_DN23743_c1_g3;TRINITY_DN24911_c0_g3;TRINITY_DN25046_c0_g1;TRINITY_DN3486_c0_g1;TRINITY_DN7439_c0_g1	10	5.09408e-08	8.74325e-07
	GO:0060811	intracellular mRNA localization involved in anterior/posterior axis specification	TRINITY_DN16487_c0_g1;TRINITY_DN17075_c0_g1;TRINITY_DN17075_c0_g2;TRINITY_DN17105_c0_g1;TRINITY_DN22803_c0_g1;TRINITY_DN23743_c1_g3;TRINITY_DN24911_c0_g3;TRINITY_DN25046_c0_g1;TRINITY_DN3486_c0_g1;TRINITY_DN7439_c0_g1	10	5.09408e-08	8.74325e-07
	GO:0003002	regionalization	TRINITY_DN10232_c0_g1;TRINITY_DN1536_c0_g1;TRINITY_DN16487_c0_g1;TRINITY_DN17075_c0_g1;TRINITY_DN17075_c0_g2;TRINITY_DN17105_c0_g1;TRINITY_DN19714_c0_g1;TRINITY_DN19714_c0_g3;TRINITY_DN20168_c0_g1;TRINITY_DN20253_c0_g1;TRINITY_DN20256_c0_g1;TRINITY_DN20918_c0_g1;TRINITY_DN22803_c0_g1;TRINITY_DN23743_c1_g3;TRINITY_DN24003_c0_g2;TRINITY_DN24911_c0_g3;TRINITY_DN25046_c0_g1;TRINITY_DN25140_c0_g4;TRIN…	26	5.28928e-08	9.03606e-07
	GO:1901214	regulation of neuron death	TRINITY_DN1323_c0_g1;TRINITY_DN1405_c0_g1;TRINITY_DN17075_c0_g1;TRINITY_DN17075_c0_g2;TRINITY_DN21193_c0_g1;TRINITY_DN26190_c0_g7;TRINITY_DN26916_c0_g2;TRINITY_DN26916_c0_g4;TRINITY_DN30811_c1_g9	9	6.38337e-08	1.08547e-06
	GO:0034622	cellular macromolecular complex assembly	TRINITY_DN10090_c0_g1;TRINITY_DN12247_c0_g1;TRINITY_DN13368_c0_g2;TRINITY_DN14150_c0_g1;TRINITY_DN16208_c0_g1;TRINITY_DN16293_c0_g1;TRINITY_DN16839_c0_g1;TRINITY_DN16851_c0_g2;TRINITY_DN17105_c0_g1;TRINITY_DN17107_c0_g1;TRINITY_DN17186_c0_g1;TRINITY_DN17325_c0_g1;TRINITY_DN17347_c0_g1;TRINITY_DN17434_c0_g1;TRINITY_DN1841_c0_g1;TRINITY_DN18483_c0_g1;TRINITY_DN18538_c0_g1;TRINITY_DN18778_c0_g1;TRIN…	93	7.63861e-08	1.29293e-06
	GO:0001700	embryonic development via the syncytial blastoderm	TRINITY_DN16284_c0_g1;TRINITY_DN16842_c0_g1;TRINITY_DN17105_c0_g1;TRINITY_DN20256_c0_g1;TRINITY_DN21248_c0_g1;TRINITY_DN22085_c0_g4;TRINITY_DN22174_c0_g1;TRINITY_DN29282_c0_g1;TRINITY_DN30335_c0_g1;TRINITY_DN3486_c0_g1;TRINITY_DN6052_c0_g1;TRINITY_DN7439_c0_g1	12	7.99717e-08	1.34741e-06
	GO:0048646	anatomical structure formation involved in morphogenesis	TRINITY_DN10220_c0_g1;TRINITY_DN12154_c0_g1;TRINITY_DN13202_c0_g1;TRINITY_DN16842_c0_g1;TRINITY_DN17075_c0_g1;TRINITY_DN17075_c0_g2;TRINITY_DN19180_c0_g2;TRINITY_DN19638_c0_g1;TRINITY_DN19714_c0_g1;TRINITY_DN19714_c0_g3;TRINITY_DN20312_c0_g2;TRINITY_DN20661_c0_g1;TRINITY_DN21035_c1_g1;TRINITY_DN21145_c0_g1;TRINITY_DN21182_c0_g1;TRINITY_DN22050_c1_g1;TRINITY_DN22050_c1_g7;TRINITY_DN22069_c0_g4;TRI…	49	8.65962e-08	1.45114e-06
	GO:0045165	cell fate commitment	TRINITY_DN16088_c0_g1;TRINITY_DN16487_c0_g1;TRINITY_DN17436_c0_g2;TRINITY_DN18191_c0_g1;TRINITY_DN20001_c0_g1;TRINITY_DN20056_c0_g1;TRINITY_DN21105_c0_g1;TRINITY_DN21248_c0_g1;TRINITY_DN21829_c0_g3;TRINITY_DN23906_c0_g3;TRINITY_DN23927_c0_g1;TRINITY_DN24911_c0_g3;TRINITY_DN26190_c0_g7;TRINITY_DN26504_c0_g1;TRINITY_DN26575_c0_g3;TRINITY_DN31271_c0_g3;TRINITY_DN4727_c0_g2;TRINITY_DN4776_c0_g1;TRINI…	19	8.6918e-08	1.45114e-06
	GO:0001745	compound eye morphogenesis	TRINITY_DN16842_c0_g1;TRINITY_DN17436_c0_g2;TRINITY_DN18861_c0_g2;TRINITY_DN19714_c0_g1;TRINITY_DN19714_c0_g3;TRINITY_DN22707_c2_g7;TRINITY_DN24911_c0_g3;TRINITY_DN26190_c0_g7;TRINITY_DN27009_c0_g3;TRINITY_DN30811_c1_g9;TRINITY_DN4727_c0_g2;TRINITY_DN579_c0_g1;TRINITY_DN7439_c0_g1	13	8.86644e-08	1.47359e-06
	GO:0072350	tricarboxylic acid metabolic process	TRINITY_DN10220_c0_g1;TRINITY_DN18164_c0_g1;TRINITY_DN18164_c0_g2;TRINITY_DN19645_c0_g1;TRINITY_DN19948_c0_g2;TRINITY_DN20001_c0_g1;TRINITY_DN20478_c0_g1;TRINITY_DN20737_c0_g1;TRINITY_DN20865_c0_g1;TRINITY_DN20905_c0_g1;TRINITY_DN21111_c0_g2;TRINITY_DN21591_c0_g1;TRINITY_DN21851_c0_g1;TRINITY_DN22085_c0_g10;TRINITY_DN22085_c0_g13;TRINITY_DN22125_c0_g1;TRINITY_DN22237_c1_g1;TRINITY_DN22565_c0_g1;T…	24	9.20334e-08	1.50375e-06
	GO:0001751	compound eye photoreceptor cell differentiation	TRINITY_DN17436_c0_g2;TRINITY_DN19714_c0_g1;TRINITY_DN19714_c0_g3;TRINITY_DN22707_c2_g7;TRINITY_DN24911_c0_g3;TRINITY_DN26190_c0_g7;TRINITY_DN30811_c1_g9;TRINITY_DN4727_c0_g2;TRINITY_DN579_c0_g1;TRINITY_DN7439_c0_g1	10	9.21167e-08	1.50375e-06
	GO:0001754	eye photoreceptor cell differentiation	TRINITY_DN17436_c0_g2;TRINITY_DN19714_c0_g1;TRINITY_DN19714_c0_g3;TRINITY_DN22707_c2_g7;TRINITY_DN24911_c0_g3;TRINITY_DN26190_c0_g7;TRINITY_DN30811_c1_g9;TRINITY_DN4727_c0_g2;TRINITY_DN579_c0_g1;TRINITY_DN7439_c0_g1	10	9.21167e-08	1.50375e-06
	GO:0007315	pole plasm assembly	TRINITY_DN16487_c0_g1;TRINITY_DN17075_c0_g1;TRINITY_DN17075_c0_g2;TRINITY_DN17105_c0_g1;TRINITY_DN22803_c0_g1;TRINITY_DN23743_c1_g3;TRINITY_DN24911_c0_g3;TRINITY_DN25046_c0_g1;TRINITY_DN3486_c0_g1;TRINITY_DN7439_c0_g1	10	9.21167e-08	1.50375e-06
	GO:0009887	organ morphogenesis	TRINITY_DN16842_c0_g1;TRINITY_DN17105_c0_g1;TRINITY_DN17436_c0_g2;TRINITY_DN17461_c0_g1;TRINITY_DN18861_c0_g2;TRINITY_DN19714_c0_g1;TRINITY_DN19714_c0_g3;TRINITY_DN19880_c0_g1;TRINITY_DN20517_c0_g1;TRINITY_DN20949_c0_g1;TRINITY_DN21248_c0_g1;TRINITY_DN21433_c0_g3;TRINITY_DN22707_c2_g7;TRINITY_DN23071_c0_g2;TRINITY_DN23792_c0_g1;TRINITY_DN24911_c0_g3;TRINITY_DN25140_c0_g4;TRINITY_DN26190_c0_g7;TRI…	29	9.28155e-08	1.50846e-06
	GO:0030431	sleep	TRINITY_DN20635_c0_g1;TRINITY_DN20813_c0_g1;TRINITY_DN22661_c0_g1;TRINITY_DN23155_c0_g8;TRINITY_DN24150_c0_g1;TRINITY_DN24911_c0_g3;TRINITY_DN25685_c1_g4;TRINITY_DN27176_c0_g2;TRINITY_DN27690_c0_g2;TRINITY_DN29096_c1_g2;TRINITY_DN29836_c0_g1	11	9.41222e-08	1.52295e-06
	GO:0006101	citrate metabolic process	TRINITY_DN10220_c0_g1;TRINITY_DN18164_c0_g1;TRINITY_DN18164_c0_g2;TRINITY_DN19645_c0_g1;TRINITY_DN19948_c0_g2;TRINITY_DN20001_c0_g1;TRINITY_DN20478_c0_g1;TRINITY_DN20737_c0_g1;TRINITY_DN20865_c0_g1;TRINITY_DN21111_c0_g2;TRINITY_DN21591_c0_g1;TRINITY_DN21851_c0_g1;TRINITY_DN22085_c0_g10;TRINITY_DN22085_c0_g13;TRINITY_DN22125_c0_g1;TRINITY_DN22237_c1_g1;TRINITY_DN22565_c0_g1;TRINITY_DN23895_c0_g1;T…	23	1.00838e-07	1.62447e-06
	GO:0006458	'de novo' protein folding	TRINITY_DN21322_c0_g1;TRINITY_DN21524_c0_g4;TRINITY_DN21925_c0_g4;TRINITY_DN22085_c0_g4;TRINITY_DN22661_c0_g1;TRINITY_DN23155_c0_g8;TRINITY_DN23467_c1_g2;TRINITY_DN23572_c0_g1;TRINITY_DN23644_c0_g1;TRINITY_DN23879_c0_g1;TRINITY_DN27633_c0_g9;TRINITY_DN28830_c0_g4;TRINITY_DN29601_c1_g1;TRINITY_DN30225_c0_g14;TRINITY_DN30906_c1_g6;TRINITY_DN30962_c0_g3	16	1.07768e-07	1.72852e-06
	GO:0065008	regulation of biological quality	TRINITY_DN10220_c0_g1;TRINITY_DN12050_c0_g1;TRINITY_DN12127_c0_g1;TRINITY_DN12337_c0_g1;TRINITY_DN12371_c0_g1;TRINITY_DN14647_c0_g1;TRINITY_DN15772_c0_g2;TRINITY_DN16302_c0_g1;TRINITY_DN16369_c0_g1;TRINITY_DN16397_c0_g1;TRINITY_DN16442_c0_g1;TRINITY_DN16444_c0_g1;TRINITY_DN16770_c0_g1;TRINITY_DN16842_c0_g1;TRINITY_DN1696_c0_g1;TRINITY_DN17075_c0_g1;TRINITY_DN17075_c0_g2;TRINITY_DN17105_c0_g1;TRIN…	128	1.11148e-07	1.77499e-06
	GO:1901659	glycosyl compound biosynthetic process	TRINITY_DN1114_c0_g1;TRINITY_DN1133_c0_g1;TRINITY_DN14474_c0_g1;TRINITY_DN14895_c0_g2;TRINITY_DN16088_c0_g1;TRINITY_DN17394_c0_g1;TRINITY_DN18191_c0_g1;TRINITY_DN18806_c0_g1;TRINITY_DN18819_c0_g1;TRINITY_DN20045_c0_g1;TRINITY_DN20045_c0_g2;TRINITY_DN20082_c0_g1;TRINITY_DN20468_c0_g1;TRINITY_DN20542_c0_g1;TRINITY_DN20714_c0_g2;TRINITY_DN20978_c0_g1;TRINITY_DN23155_c0_g5;TRINITY_DN23927_c0_g1;TRINI…	33	1.13306e-07	1.80162e-06
	GO:0048592	eye morphogenesis	TRINITY_DN16842_c0_g1;TRINITY_DN17436_c0_g2;TRINITY_DN18861_c0_g2;TRINITY_DN19714_c0_g1;TRINITY_DN19714_c0_g3;TRINITY_DN22707_c2_g7;TRINITY_DN24911_c0_g3;TRINITY_DN26190_c0_g7;TRINITY_DN27009_c0_g3;TRINITY_DN30811_c1_g9;TRINITY_DN4727_c0_g2;TRINITY_DN579_c0_g1;TRINITY_DN7439_c0_g1	13	1.27535e-07	2.00916e-06
	GO:0090596	sensory organ morphogenesis	TRINITY_DN16842_c0_g1;TRINITY_DN17436_c0_g2;TRINITY_DN18861_c0_g2;TRINITY_DN19714_c0_g1;TRINITY_DN19714_c0_g3;TRINITY_DN22707_c2_g7;TRINITY_DN24911_c0_g3;TRINITY_DN26190_c0_g7;TRINITY_DN27009_c0_g3;TRINITY_DN30811_c1_g9;TRINITY_DN4727_c0_g2;TRINITY_DN579_c0_g1;TRINITY_DN7439_c0_g1	13	1.27535e-07	2.00916e-06
	GO:0043065	positive regulation of apoptotic process	TRINITY_DN1405_c0_g1;TRINITY_DN17075_c0_g1;TRINITY_DN17075_c0_g2;TRINITY_DN19750_c0_g1;TRINITY_DN22085_c0_g10;TRINITY_DN22085_c0_g13;TRINITY_DN2894_c0_g1;TRINITY_DN3743_c0_g1;TRINITY_DN7523_c0_g1	9	1.28547e-07	2.00916e-06
	GO:0070997	neuron death	TRINITY_DN1323_c0_g1;TRINITY_DN1405_c0_g1;TRINITY_DN17075_c0_g1;TRINITY_DN17075_c0_g2;TRINITY_DN21193_c0_g1;TRINITY_DN26190_c0_g7;TRINITY_DN26916_c0_g2;TRINITY_DN26916_c0_g4;TRINITY_DN30811_c1_g9	9	1.28547e-07	2.00916e-06
	GO:0006839	mitochondrial transport	TRINITY_DN10087_c0_g1;TRINITY_DN11120_c0_g1;TRINITY_DN1114_c0_g1;TRINITY_DN1162_c0_g1;TRINITY_DN14496_c0_g1;TRINITY_DN16444_c0_g1;TRINITY_DN16756_c0_g3;TRINITY_DN17753_c0_g1;TRINITY_DN18031_c0_g1;TRINITY_DN18031_c0_g2;TRINITY_DN18819_c0_g1;TRINITY_DN19630_c0_g1;TRINITY_DN20050_c0_g1;TRINITY_DN20050_c0_g2;TRINITY_DN20168_c0_g1;TRINITY_DN20217_c0_g1;TRINITY_DN21136_c0_g1;TRINITY_DN22229_c0_g10;TRIN…	27	1.31954e-07	2.05368e-06
	GO:0007028	cytoplasm organization	TRINITY_DN16487_c0_g1;TRINITY_DN17075_c0_g1;TRINITY_DN17075_c0_g2;TRINITY_DN17105_c0_g1;TRINITY_DN22803_c0_g1;TRINITY_DN23743_c1_g3;TRINITY_DN24911_c0_g3;TRINITY_DN25046_c0_g1;TRINITY_DN3486_c0_g1;TRINITY_DN7439_c0_g1	10	1.5997e-07	2.47919e-06
	GO:0007005	mitochondrion organization	TRINITY_DN10087_c0_g1;TRINITY_DN11120_c0_g1;TRINITY_DN1162_c0_g1;TRINITY_DN12131_c0_g1;TRINITY_DN12247_c0_g1;TRINITY_DN13540_c0_g1;TRINITY_DN15439_c0_g1;TRINITY_DN15994_c0_g1;TRINITY_DN16293_c0_g1;TRINITY_DN16444_c0_g1;TRINITY_DN16516_c0_g1;TRINITY_DN17186_c0_g1;TRINITY_DN17461_c0_g1;TRINITY_DN17753_c0_g1;TRINITY_DN18198_c0_g1;TRINITY_DN1877_c0_g1;TRINITY_DN19431_c0_g1;TRINITY_DN19630_c0_g1;TRINI…	58	1.61357e-07	2.49019e-06
	GO:0006914	autophagy	TRINITY_DN11320_c0_g1;TRINITY_DN17075_c0_g1;TRINITY_DN17075_c0_g2;TRINITY_DN17436_c0_g2;TRINITY_DN17461_c0_g1;TRINITY_DN18612_c0_g1;TRINITY_DN20312_c0_g2;TRINITY_DN20828_c0_g1;TRINITY_DN20935_c0_g1;TRINITY_DN20982_c0_g1;TRINITY_DN21168_c0_g1;TRINITY_DN22085_c0_g4;TRINITY_DN22174_c0_g1;TRINITY_DN22763_c0_g4;TRINITY_DN23071_c0_g2;TRINITY_DN24723_c0_g2;TRINITY_DN26416_c0_g2;TRINITY_DN26957_c1_g2;TRI…	24	1.77003e-07	2.72022e-06
	GO:0032270	positive regulation of cellular protein metabolic process	TRINITY_DN10220_c0_g1;TRINITY_DN16487_c0_g1;TRINITY_DN16555_c0_g1;TRINITY_DN16842_c0_g1;TRINITY_DN17075_c0_g1;TRINITY_DN17075_c0_g2;TRINITY_DN19750_c0_g1;TRINITY_DN20329_c0_g1;TRINITY_DN21168_c0_g1;TRINITY_DN22085_c0_g10;TRINITY_DN22085_c0_g13;TRINITY_DN22559_c0_g1;TRINITY_DN2347_c0_g1;TRINITY_DN23906_c0_g3;TRINITY_DN24518_c0_g7;TRINITY_DN24685_c0_g2;TRINITY_DN26129_c1_g2;TRINITY_DN26742_c0_g3;TR…	33	1.81038e-07	2.77064e-06
	GO:0031032	actomyosin structure organization	TRINITY_DN16842_c0_g1;TRINITY_DN17105_c0_g1;TRINITY_DN21145_c0_g1;TRINITY_DN22140_c0_g1;TRINITY_DN22140_c0_g2;TRINITY_DN22802_c0_g1;TRINITY_DN23743_c1_g3;TRINITY_DN23743_c1_g8;TRINITY_DN24129_c0_g1;TRINITY_DN24540_c0_g4;TRINITY_DN25777_c2_g10;TRINITY_DN26829_c0_g1;TRINITY_DN27231_c1_g5;TRINITY_DN27691_c0_g4;TRINITY_DN27945_c2_g2;TRINITY_DN28749_c0_g1;TRINITY_DN30784_c2_g2;TRINITY_DN579_c0_g1	18	1.93671e-07	2.95168e-06
	GO:0048469	cell maturation	TRINITY_DN16487_c0_g1;TRINITY_DN17075_c0_g1;TRINITY_DN17075_c0_g2;TRINITY_DN17105_c0_g1;TRINITY_DN18991_c0_g1;TRINITY_DN22707_c2_g7;TRINITY_DN22803_c0_g1;TRINITY_DN23071_c0_g2;TRINITY_DN23644_c0_g4;TRINITY_DN23743_c1_g3;TRINITY_DN23906_c0_g3;TRINITY_DN24911_c0_g3;TRINITY_DN25046_c0_g1;TRINITY_DN26069_c0_g1;TRINITY_DN26575_c0_g3;TRINITY_DN27009_c0_g3;TRINITY_DN28724_c0_g1;TRINITY_DN31271_c0_g3;TRI…	21	2.36512e-07	3.5897e-06
	GO:0007291	sperm individualization	TRINITY_DN19714_c0_g1;TRINITY_DN19714_c0_g3;TRINITY_DN22085_c0_g10;TRINITY_DN22085_c0_g13;TRINITY_DN23071_c0_g2;TRINITY_DN27628_c1_g1;TRINITY_DN30760_c0_g6	7	2.44273e-07	3.67711e-06
	GO:0007629	flight behavior	TRINITY_DN16284_c0_g1;TRINITY_DN24129_c0_g1;TRINITY_DN25777_c2_g10;TRINITY_DN26004_c1_g2;TRINITY_DN26416_c0_g2;TRINITY_DN27399_c0_g4;TRINITY_DN27399_c0_g5	7	2.44273e-07	3.67711e-06
	GO:0044237	cellular metabolic process	TRINITY_DN10090_c0_g1;TRINITY_DN101_c0_g1;TRINITY_DN10220_c0_g1;TRINITY_DN102_c0_g1;TRINITY_DN10369_c0_g1;TRINITY_DN10456_c0_g1;TRINITY_DN10908_c0_g2;TRINITY_DN11120_c0_g1;TRINITY_DN1114_c0_g1;TRINITY_DN11320_c0_g1;TRINITY_DN1133_c0_g1;TRINITY_DN1138_c0_g1;TRINITY_DN11470_c0_g1;TRINITY_DN11710_c0_g1;TRINITY_DN11721_c0_g1;TRINITY_DN11883_c0_g1;TRINITY_DN12041_c0_g1;TRINITY_DN12131_c0_g1;TRINITY_DN…	731	2.52461e-07	3.78486e-06
	GO:0002164	larval development	TRINITY_DN16543_c0_g1;TRINITY_DN17105_c0_g1;TRINITY_DN18844_c0_g1;TRINITY_DN20253_c0_g1;TRINITY_DN20256_c0_g1;TRINITY_DN21433_c0_g3;TRINITY_DN23232_c0_g1;TRINITY_DN24569_c0_g3;TRINITY_DN24569_c0_g4;TRINITY_DN24569_c0_g5;TRINITY_DN29096_c1_g2;TRINITY_DN89_c0_g1	12	2.63564e-07	3.9004e-06
	GO:0008298	intracellular mRNA localization	TRINITY_DN16487_c0_g1;TRINITY_DN17075_c0_g1;TRINITY_DN17075_c0_g2;TRINITY_DN17105_c0_g1;TRINITY_DN22803_c0_g1;TRINITY_DN23743_c1_g3;TRINITY_DN24911_c0_g3;TRINITY_DN25046_c0_g1;TRINITY_DN26575_c0_g3;TRINITY_DN3486_c0_g1;TRINITY_DN7439_c0_g1;TRINITY_DN8701_c0_g1	12	2.63564e-07	3.9004e-06
	GO:0007314	oocyte anterior/posterior axis specification	TRINITY_DN16487_c0_g1;TRINITY_DN17075_c0_g1;TRINITY_DN17075_c0_g2;TRINITY_DN17105_c0_g1;TRINITY_DN22803_c0_g1;TRINITY_DN23743_c1_g3;TRINITY_DN24911_c0_g3;TRINITY_DN25046_c0_g1;TRINITY_DN3486_c0_g1;TRINITY_DN7439_c0_g1	10	2.68096e-07	3.9004e-06
	GO:0007351	tripartite regional subdivision	TRINITY_DN16487_c0_g1;TRINITY_DN17075_c0_g1;TRINITY_DN17075_c0_g2;TRINITY_DN17105_c0_g1;TRINITY_DN22803_c0_g1;TRINITY_DN23743_c1_g3;TRINITY_DN24911_c0_g3;TRINITY_DN25046_c0_g1;TRINITY_DN3486_c0_g1;TRINITY_DN7439_c0_g1	10	2.68096e-07	3.9004e-06
	GO:0008358	maternal determination of anterior/posterior axis, embryo	TRINITY_DN16487_c0_g1;TRINITY_DN17075_c0_g1;TRINITY_DN17075_c0_g2;TRINITY_DN17105_c0_g1;TRINITY_DN22803_c0_g1;TRINITY_DN23743_c1_g3;TRINITY_DN24911_c0_g3;TRINITY_DN25046_c0_g1;TRINITY_DN3486_c0_g1;TRINITY_DN7439_c0_g1	10	2.68096e-07	3.9004e-06
	GO:0008595	anterior/posterior axis specification, embryo	TRINITY_DN16487_c0_g1;TRINITY_DN17075_c0_g1;TRINITY_DN17075_c0_g2;TRINITY_DN17105_c0_g1;TRINITY_DN22803_c0_g1;TRINITY_DN23743_c1_g3;TRINITY_DN24911_c0_g3;TRINITY_DN25046_c0_g1;TRINITY_DN3486_c0_g1;TRINITY_DN7439_c0_g1	10	2.68096e-07	3.9004e-06
	GO:0009948	anterior/posterior axis specification	TRINITY_DN16487_c0_g1;TRINITY_DN17075_c0_g1;TRINITY_DN17075_c0_g2;TRINITY_DN17105_c0_g1;TRINITY_DN22803_c0_g1;TRINITY_DN23743_c1_g3;TRINITY_DN24911_c0_g3;TRINITY_DN25046_c0_g1;TRINITY_DN3486_c0_g1;TRINITY_DN7439_c0_g1	10	2.68096e-07	3.9004e-06
	GO:0048546	digestive tract morphogenesis	TRINITY_DN16842_c0_g1;TRINITY_DN23113_c1_g6;TRINITY_DN23232_c0_g1;TRINITY_DN26853_c0_g3;TRINITY_DN29282_c0_g1;TRINITY_DN30335_c0_g1	6	2.70788e-07	3.9004e-06
	GO:0048565	digestive tract development	TRINITY_DN16842_c0_g1;TRINITY_DN23113_c1_g6;TRINITY_DN23232_c0_g1;TRINITY_DN26853_c0_g3;TRINITY_DN29282_c0_g1;TRINITY_DN30335_c0_g1	6	2.70788e-07	3.9004e-06
	GO:0055123	digestive system development	TRINITY_DN16842_c0_g1;TRINITY_DN23113_c1_g6;TRINITY_DN23232_c0_g1;TRINITY_DN26853_c0_g3;TRINITY_DN29282_c0_g1;TRINITY_DN30335_c0_g1	6	2.70788e-07	3.9004e-06
	GO:0008344	adult locomotory behavior	TRINITY_DN16284_c0_g1;TRINITY_DN24129_c0_g1;TRINITY_DN25777_c2_g10;TRINITY_DN26004_c1_g2;TRINITY_DN26416_c0_g2;TRINITY_DN27399_c0_g4;TRINITY_DN27399_c0_g5;TRINITY_DN6553_c0_g1	8	3.03905e-07	4.36033e-06
	GO:0043067	regulation of programmed cell death	TRINITY_DN1323_c0_g1;TRINITY_DN1405_c0_g1;TRINITY_DN14647_c0_g1;TRINITY_DN17075_c0_g1;TRINITY_DN17075_c0_g2;TRINITY_DN18991_c0_g1;TRINITY_DN19750_c0_g1;TRINITY_DN21428_c0_g1;TRINITY_DN21851_c0_g1;TRINITY_DN22085_c0_g10;TRINITY_DN22085_c0_g13;TRINITY_DN23665_c0_g1;TRINITY_DN25563_c2_g4;TRINITY_DN26190_c0_g7;TRINITY_DN26916_c0_g2;TRINITY_DN26916_c0_g4;TRINITY_DN2894_c0_g1;TRINITY_DN30225_c0_g14;TRI…	22	3.08525e-07	4.40939e-06
	GO:0006123	mitochondrial electron transport, cytochrome c to oxygen	TRINITY_DN102_c0_g1;TRINITY_DN12041_c0_g1;TRINITY_DN17128_c0_g1;TRINITY_DN18003_c0_g1;TRINITY_DN18819_c0_g1;TRINITY_DN2270_c0_g1;TRINITY_DN24874_c1_g1;TRINITY_DN30577_c0_g5;TRINITY_DN33078_c0_g1;TRINITY_DN3743_c0_g1;TRINITY_DN9618_c0_g1	11	3.57829e-07	5.09421e-06
	GO:0006099	tricarboxylic acid cycle	TRINITY_DN10220_c0_g1;TRINITY_DN18164_c0_g1;TRINITY_DN18164_c0_g2;TRINITY_DN19645_c0_g1;TRINITY_DN19948_c0_g2;TRINITY_DN20001_c0_g1;TRINITY_DN20478_c0_g1;TRINITY_DN20737_c0_g1;TRINITY_DN20865_c0_g1;TRINITY_DN21111_c0_g2;TRINITY_DN21591_c0_g1;TRINITY_DN21851_c0_g1;TRINITY_DN22085_c0_g10;TRINITY_DN22085_c0_g13;TRINITY_DN22125_c0_g1;TRINITY_DN22237_c1_g1;TRINITY_DN22565_c0_g1;TRINITY_DN23895_c0_g1;T…	22	3.64508e-07	5.16926e-06
	GO:0012501	programmed cell death	TRINITY_DN11320_c0_g1;TRINITY_DN1323_c0_g1;TRINITY_DN1405_c0_g1;TRINITY_DN14647_c0_g1;TRINITY_DN17075_c0_g1;TRINITY_DN17075_c0_g2;TRINITY_DN18991_c0_g1;TRINITY_DN19521_c0_g2;TRINITY_DN19750_c0_g1;TRINITY_DN19968_c0_g1;TRINITY_DN19968_c0_g2;TRINITY_DN21196_c0_g2;TRINITY_DN21428_c0_g1;TRINITY_DN21851_c0_g1;TRINITY_DN22085_c0_g10;TRINITY_DN22085_c0_g13;TRINITY_DN23071_c0_g2;TRINITY_DN23155_c0_g8;TRI…	35	3.74874e-07	5.29581e-06
	GO:0009792	embryo development ending in birth or egg hatching	TRINITY_DN16284_c0_g1;TRINITY_DN16842_c0_g1;TRINITY_DN17105_c0_g1;TRINITY_DN20256_c0_g1;TRINITY_DN21248_c0_g1;TRINITY_DN22085_c0_g4;TRINITY_DN22174_c0_g1;TRINITY_DN29282_c0_g1;TRINITY_DN30335_c0_g1;TRINITY_DN3486_c0_g1;TRINITY_DN6052_c0_g1;TRINITY_DN7439_c0_g1	12	3.79667e-07	5.32258e-06
	GO:0030239	myofibril assembly	TRINITY_DN16842_c0_g1;TRINITY_DN21145_c0_g1;TRINITY_DN22802_c0_g1;TRINITY_DN23743_c1_g8;TRINITY_DN24129_c0_g1;TRINITY_DN25777_c2_g10;TRINITY_DN26829_c0_g1;TRINITY_DN27231_c1_g5;TRINITY_DN27691_c0_g4;TRINITY_DN27945_c2_g2;TRINITY_DN28749_c0_g1;TRINITY_DN30784_c2_g2	12	3.79667e-07	5.32258e-06
	GO:0009952	anterior/posterior pattern specification	TRINITY_DN16487_c0_g1;TRINITY_DN17075_c0_g1;TRINITY_DN17075_c0_g2;TRINITY_DN17105_c0_g1;TRINITY_DN22803_c0_g1;TRINITY_DN23743_c1_g3;TRINITY_DN24911_c0_g3;TRINITY_DN25046_c0_g1;TRINITY_DN3486_c0_g1;TRINITY_DN7439_c0_g1	10	4.35366e-07	6.05719e-06
	GO:0009953	dorsal/ventral pattern formation	TRINITY_DN10232_c0_g1;TRINITY_DN1536_c0_g1;TRINITY_DN20168_c0_g1;TRINITY_DN20256_c0_g1;TRINITY_DN24003_c0_g2;TRINITY_DN25046_c0_g1;TRINITY_DN26575_c0_g3;TRINITY_DN30811_c1_g9;TRINITY_DN31271_c0_g3;TRINITY_DN8701_c0_g1	10	4.35366e-07	6.05719e-06
	GO:0045451	pole plasm oskar mRNA localization	TRINITY_DN16487_c0_g1;TRINITY_DN17075_c0_g1;TRINITY_DN17075_c0_g2;TRINITY_DN17105_c0_g1;TRINITY_DN22803_c0_g1;TRINITY_DN23743_c1_g3;TRINITY_DN25046_c0_g1;TRINITY_DN3486_c0_g1;TRINITY_DN7439_c0_g1	9	4.38726e-07	6.08091e-06
	GO:0000578	embryonic axis specification	TRINITY_DN16487_c0_g1;TRINITY_DN17075_c0_g1;TRINITY_DN17075_c0_g2;TRINITY_DN17105_c0_g1;TRINITY_DN20256_c0_g1;TRINITY_DN22803_c0_g1;TRINITY_DN23743_c1_g3;TRINITY_DN24911_c0_g3;TRINITY_DN25046_c0_g1;TRINITY_DN3486_c0_g1;TRINITY_DN7439_c0_g1	11	5.35014e-07	7.38762e-06
	GO:0000028	ribosomal small subunit assembly	TRINITY_DN16208_c0_g1;TRINITY_DN16839_c0_g1;TRINITY_DN20000_c0_g1;TRINITY_DN20229_c0_g1;TRINITY_DN20229_c0_g4;TRINITY_DN20429_c0_g1;TRINITY_DN20518_c0_g1;TRINITY_DN21325_c0_g1;TRINITY_DN21325_c0_g2;TRINITY_DN22728_c0_g5;TRINITY_DN2312_c0_g1;TRINITY_DN2362_c0_g1;TRINITY_DN26331_c0_g5;TRINITY_DN29618_c0_g5;TRINITY_DN29647_c0_g4;TRINITY_DN31816_c0_g1;TRINITY_DN32803_c0_g1	17	5.37057e-07	7.38806e-06
	GO:0044765	single-organism transport	TRINITY_DN10087_c0_g1;TRINITY_DN10220_c0_g1;TRINITY_DN10369_c0_g1;TRINITY_DN11120_c0_g1;TRINITY_DN1114_c0_g1;TRINITY_DN1162_c0_g1;TRINITY_DN12154_c0_g1;TRINITY_DN12380_c0_g1;TRINITY_DN13128_c0_g1;TRINITY_DN13325_c0_g2;TRINITY_DN14474_c0_g1;TRINITY_DN14496_c0_g1;TRINITY_DN15772_c0_g2;TRINITY_DN16088_c0_g1;TRINITY_DN16293_c0_g1;TRINITY_DN16442_c0_g1;TRINITY_DN16444_c0_g1;TRINITY_DN16660_c0_g1;TRINI…	195	5.92618e-07	8.12196e-06
	GO:0043523	regulation of neuron apoptotic process	TRINITY_DN1323_c0_g1;TRINITY_DN1405_c0_g1;TRINITY_DN17075_c0_g1;TRINITY_DN17075_c0_g2;TRINITY_DN26190_c0_g7;TRINITY_DN26916_c0_g2;TRINITY_DN26916_c0_g4	7	6.37475e-07	8.67202e-06
	GO:1901215	negative regulation of neuron death	TRINITY_DN1323_c0_g1;TRINITY_DN1405_c0_g1;TRINITY_DN21193_c0_g1;TRINITY_DN26190_c0_g7;TRINITY_DN26916_c0_g2;TRINITY_DN26916_c0_g4;TRINITY_DN30811_c1_g9	7	6.37475e-07	8.67202e-06
	GO:0032268	regulation of cellular protein metabolic process	TRINITY_DN10220_c0_g1;TRINITY_DN15439_c0_g1;TRINITY_DN16487_c0_g1;TRINITY_DN16555_c0_g1;TRINITY_DN16842_c0_g1;TRINITY_DN17075_c0_g1;TRINITY_DN17075_c0_g2;TRINITY_DN17436_c0_g2;TRINITY_DN17978_c0_g1;TRINITY_DN18806_c0_g1;TRINITY_DN18991_c0_g1;TRINITY_DN19750_c0_g1;TRINITY_DN20329_c0_g1;TRINITY_DN20444_c0_g1;TRINITY_DN20629_c0_g1;TRINITY_DN20629_c0_g2;TRINITY_DN21168_c0_g1;TRINITY_DN22085_c0_g10;TR…	60	6.69458e-07	9.07351e-06
	GO:0046530	photoreceptor cell differentiation	TRINITY_DN17436_c0_g2;TRINITY_DN19714_c0_g1;TRINITY_DN19714_c0_g3;TRINITY_DN22707_c2_g7;TRINITY_DN24911_c0_g3;TRINITY_DN26190_c0_g7;TRINITY_DN30811_c1_g9;TRINITY_DN4727_c0_g2;TRINITY_DN579_c0_g1;TRINITY_DN7439_c0_g1	10	6.87377e-07	9.28211e-06
	GO:0008285	negative regulation of cell proliferation	TRINITY_DN102_c0_g1;TRINITY_DN12247_c0_g1;TRINITY_DN17128_c0_g1;TRINITY_DN17436_c0_g2;TRINITY_DN20256_c0_g1;TRINITY_DN20737_c0_g1;TRINITY_DN21331_c0_g1;TRINITY_DN22168_c0_g2;TRINITY_DN24911_c0_g3;TRINITY_DN9618_c0_g1;TRINITY_DN9783_c0_g1	11	7.85288e-07	1.05654e-05
	GO:0042127	regulation of cell proliferation	TRINITY_DN102_c0_g1;TRINITY_DN12247_c0_g1;TRINITY_DN13606_c0_g1;TRINITY_DN14383_c0_g1;TRINITY_DN17128_c0_g1;TRINITY_DN17271_c0_g1;TRINITY_DN17436_c0_g2;TRINITY_DN17461_c0_g1;TRINITY_DN19943_c0_g1;TRINITY_DN20256_c0_g1;TRINITY_DN20737_c0_g1;TRINITY_DN21331_c0_g1;TRINITY_DN22168_c0_g2;TRINITY_DN24911_c0_g3;TRINITY_DN9131_c0_g1;TRINITY_DN9618_c0_g1;TRINITY_DN9783_c0_g1	17	8.19661e-07	1.09876e-05
	GO:0002065	columnar/cuboidal epithelial cell differentiation	TRINITY_DN10220_c0_g1;TRINITY_DN16487_c0_g1;TRINITY_DN16842_c0_g1;TRINITY_DN19115_c0_g1;TRINITY_DN22085_c0_g4;TRINITY_DN23879_c0_g1;TRINITY_DN25046_c0_g1;TRINITY_DN26022_c1_g5;TRINITY_DN27231_c1_g5;TRINITY_DN29096_c1_g2;TRINITY_DN32179_c0_g1;TRINITY_DN579_c0_g1;TRINITY_DN7439_c0_g1	13	8.78444e-07	1.16481e-05
	GO:0002066	columnar/cuboidal epithelial cell development	TRINITY_DN10220_c0_g1;TRINITY_DN16487_c0_g1;TRINITY_DN16842_c0_g1;TRINITY_DN19115_c0_g1;TRINITY_DN22085_c0_g4;TRINITY_DN23879_c0_g1;TRINITY_DN25046_c0_g1;TRINITY_DN26022_c1_g5;TRINITY_DN27231_c1_g5;TRINITY_DN29096_c1_g2;TRINITY_DN32179_c0_g1;TRINITY_DN579_c0_g1;TRINITY_DN7439_c0_g1	13	8.78444e-07	1.16481e-05
	GO:0030707	ovarian follicle cell development	TRINITY_DN10220_c0_g1;TRINITY_DN16487_c0_g1;TRINITY_DN16842_c0_g1;TRINITY_DN19115_c0_g1;TRINITY_DN22085_c0_g4;TRINITY_DN23879_c0_g1;TRINITY_DN25046_c0_g1;TRINITY_DN26022_c1_g5;TRINITY_DN27231_c1_g5;TRINITY_DN29096_c1_g2;TRINITY_DN32179_c0_g1;TRINITY_DN579_c0_g1;TRINITY_DN7439_c0_g1	13	8.78444e-07	1.16481e-05
	GO:0010941	regulation of cell death	TRINITY_DN1323_c0_g1;TRINITY_DN1405_c0_g1;TRINITY_DN14647_c0_g1;TRINITY_DN17075_c0_g1;TRINITY_DN17075_c0_g2;TRINITY_DN18991_c0_g1;TRINITY_DN19750_c0_g1;TRINITY_DN21193_c0_g1;TRINITY_DN21428_c0_g1;TRINITY_DN21851_c0_g1;TRINITY_DN22085_c0_g10;TRINITY_DN22085_c0_g13;TRINITY_DN22174_c0_g1;TRINITY_DN23665_c0_g1;TRINITY_DN25563_c2_g4;TRINITY_DN25685_c1_g4;TRINITY_DN26190_c0_g7;TRINITY_DN26916_c0_g2;TRI…	26	9.35086e-07	1.23546e-05
	GO:0048518	positive regulation of biological process	TRINITY_DN10090_c0_g1;TRINITY_DN10220_c0_g1;TRINITY_DN102_c0_g1;TRINITY_DN12127_c0_g1;TRINITY_DN12337_c0_g1;TRINITY_DN13606_c0_g1;TRINITY_DN1405_c0_g1;TRINITY_DN16088_c0_g1;TRINITY_DN16213_c0_g1;TRINITY_DN16487_c0_g1;TRINITY_DN16555_c0_g1;TRINITY_DN16770_c0_g1;TRINITY_DN16784_c0_g1;TRINITY_DN16842_c0_g1;TRINITY_DN17075_c0_g1;TRINITY_DN17075_c0_g2;TRINITY_DN17105_c0_g1;TRINITY_DN17436_c0_g2;TRINIT…	115	9.59614e-07	1.26332e-05
	GO:0010507	negative regulation of autophagy	TRINITY_DN11320_c0_g1;TRINITY_DN22174_c0_g1;TRINITY_DN26416_c0_g2;TRINITY_DN26957_c1_g2;TRINITY_DN375_c0_g1;TRINITY_DN8801_c0_g1	6	1.02889e-06	1.34012e-05
	GO:0010950	positive regulation of endopeptidase activity	TRINITY_DN16555_c0_g1;TRINITY_DN19750_c0_g1;TRINITY_DN22085_c0_g10;TRINITY_DN22085_c0_g13;TRINITY_DN3743_c0_g1;TRINITY_DN7523_c0_g1	6	1.02889e-06	1.34012e-05
	GO:0019730	antimicrobial humoral response	TRINITY_DN16213_c0_g1;TRINITY_DN18983_c0_g2;TRINITY_DN21232_c0_g1;TRINITY_DN22617_c1_g9;TRINITY_DN7439_c0_g1;TRINITY_DN8335_c0_g1	6	1.02889e-06	1.34012e-05
	GO:0048598	embryonic morphogenesis	TRINITY_DN13202_c0_g1;TRINITY_DN16842_c0_g1;TRINITY_DN17105_c0_g1;TRINITY_DN20256_c0_g1;TRINITY_DN21248_c0_g1;TRINITY_DN22174_c0_g1;TRINITY_DN23232_c0_g1;TRINITY_DN26853_c0_g3;TRINITY_DN29282_c0_g1;TRINITY_DN30335_c0_g1;TRINITY_DN3732_c0_g1;TRINITY_DN7439_c0_g1	12	1.04508e-06	1.35638e-05
	GO:0006909	phagocytosis	TRINITY_DN10220_c0_g1;TRINITY_DN16808_c0_g1;TRINITY_DN17436_c0_g2;TRINITY_DN19245_c1_g1;TRINITY_DN20542_c0_g1;TRINITY_DN21752_c0_g1;TRINITY_DN23155_c0_g5;TRINITY_DN23879_c0_g1;TRINITY_DN25563_c2_g4;TRINITY_DN284_c0_g1;TRINITY_DN29794_c1_g4;TRINITY_DN29836_c0_g1;TRINITY_DN30679_c0_g3;TRINITY_DN30760_c0_g1;TRINITY_DN30760_c0_g6	15	1.09145e-06	1.41158e-05
	GO:0035282	segmentation	TRINITY_DN16487_c0_g1;TRINITY_DN17075_c0_g1;TRINITY_DN17075_c0_g2;TRINITY_DN17105_c0_g1;TRINITY_DN22803_c0_g1;TRINITY_DN23743_c1_g3;TRINITY_DN24911_c0_g3;TRINITY_DN25046_c0_g1;TRINITY_DN3486_c0_g1;TRINITY_DN579_c0_g1;TRINITY_DN7439_c0_g1	11	1.13319e-06	1.46042e-05
	GO:0097285	cell-type specific apoptotic process	TRINITY_DN1323_c0_g1;TRINITY_DN1405_c0_g1;TRINITY_DN17075_c0_g1;TRINITY_DN17075_c0_g2;TRINITY_DN19521_c0_g2;TRINITY_DN26190_c0_g7;TRINITY_DN26916_c0_g2;TRINITY_DN26916_c0_g4	8	1.17126e-06	1.5042e-05
	GO:0051246	regulation of protein metabolic process	TRINITY_DN10220_c0_g1;TRINITY_DN15439_c0_g1;TRINITY_DN16487_c0_g1;TRINITY_DN16555_c0_g1;TRINITY_DN16842_c0_g1;TRINITY_DN17075_c0_g1;TRINITY_DN17075_c0_g2;TRINITY_DN17436_c0_g2;TRINITY_DN17978_c0_g1;TRINITY_DN18806_c0_g1;TRINITY_DN18991_c0_g1;TRINITY_DN19750_c0_g1;TRINITY_DN19972_c0_g1;TRINITY_DN19972_c0_g2;TRINITY_DN20329_c0_g1;TRINITY_DN20444_c0_g1;TRINITY_DN20629_c0_g1;TRINITY_DN20629_c0_g2;TRI…	62	1.20896e-06	1.54722e-05
	GO:0051961	negative regulation of nervous system development	TRINITY_DN102_c0_g1;TRINITY_DN12247_c0_g1;TRINITY_DN17128_c0_g1;TRINITY_DN17436_c0_g2;TRINITY_DN18991_c0_g1;TRINITY_DN20737_c0_g1;TRINITY_DN7439_c0_g1;TRINITY_DN9618_c0_g1;TRINITY_DN9783_c0_g1	9	1.25392e-06	1.59918e-05
	GO:0042273	ribosomal large subunit biogenesis	TRINITY_DN1323_c0_g1;TRINITY_DN13368_c0_g2;TRINITY_DN14498_c0_g1;TRINITY_DN14498_c0_g2;TRINITY_DN16770_c0_g1;TRINITY_DN17347_c0_g1;TRINITY_DN18483_c0_g1;TRINITY_DN19143_c0_g1;TRINITY_DN19298_c0_g1;TRINITY_DN20111_c0_g4;TRINITY_DN20255_c0_g3;TRINITY_DN20913_c0_g1;TRINITY_DN21846_c0_g1;TRINITY_DN21846_c0_g2;TRINITY_DN22629_c0_g10;TRINITY_DN23213_c0_g4;TRINITY_DN23387_c0_g1;TRINITY_DN26113_c1_g3;TRI…	33	1.2585e-06	1.59947e-05
	GO:0006734	NADH metabolic process	TRINITY_DN20001_c0_g1;TRINITY_DN20365_c0_g4;TRINITY_DN21885_c0_g2;TRINITY_DN21885_c0_g5;TRINITY_DN22357_c0_g1;TRINITY_DN27148_c0_g1;TRINITY_DN27399_c0_g4;TRINITY_DN27399_c0_g5;TRINITY_DN27457_c0_g2;TRINITY_DN30217_c0_g1;TRINITY_DN30957_c0_g3;TRINITY_DN32098_c0_g1	12	1.4291e-06	1.81002e-05
	GO:0050768	negative regulation of neurogenesis	TRINITY_DN102_c0_g1;TRINITY_DN12247_c0_g1;TRINITY_DN17128_c0_g1;TRINITY_DN17436_c0_g2;TRINITY_DN20737_c0_g1;TRINITY_DN9618_c0_g1;TRINITY_DN9783_c0_g1	7	1.45194e-06	1.82636e-05
	GO:0051402	neuron apoptotic process	TRINITY_DN1323_c0_g1;TRINITY_DN1405_c0_g1;TRINITY_DN17075_c0_g1;TRINITY_DN17075_c0_g2;TRINITY_DN26190_c0_g7;TRINITY_DN26916_c0_g2;TRINITY_DN26916_c0_g4	7	1.45194e-06	1.82636e-05
	GO:0050877	neurological system process	TRINITY_DN10369_c0_g1;TRINITY_DN1101_c0_g1;TRINITY_DN1241_c0_g1;TRINITY_DN14455_c0_g1;TRINITY_DN16284_c0_g1;TRINITY_DN20427_c0_g1;TRINITY_DN20618_c0_g1;TRINITY_DN20949_c0_g1;TRINITY_DN22824_c0_g5;TRINITY_DN23906_c0_g3;TRINITY_DN26022_c1_g5;TRINITY_DN28079_c0_g3;TRINITY_DN29096_c1_g2;TRINITY_DN4727_c0_g2	14	1.50734e-06	1.88958e-05
	GO:0002064	epithelial cell development	TRINITY_DN10220_c0_g1;TRINITY_DN16487_c0_g1;TRINITY_DN16842_c0_g1;TRINITY_DN19115_c0_g1;TRINITY_DN22085_c0_g4;TRINITY_DN23879_c0_g1;TRINITY_DN25046_c0_g1;TRINITY_DN26022_c1_g5;TRINITY_DN27231_c1_g5;TRINITY_DN29096_c1_g2;TRINITY_DN32179_c0_g1;TRINITY_DN579_c0_g1;TRINITY_DN7439_c0_g1	13	1.54244e-06	1.92701e-05
	GO:0007350	blastoderm segmentation	TRINITY_DN16487_c0_g1;TRINITY_DN17075_c0_g1;TRINITY_DN17075_c0_g2;TRINITY_DN17105_c0_g1;TRINITY_DN22803_c0_g1;TRINITY_DN23743_c1_g3;TRINITY_DN24911_c0_g3;TRINITY_DN25046_c0_g1;TRINITY_DN3486_c0_g1;TRINITY_DN7439_c0_g1	10	1.59214e-06	1.97565e-05
	GO:0010623	developmental programmed cell death	TRINITY_DN17075_c0_g1;TRINITY_DN17075_c0_g2;TRINITY_DN19521_c0_g2;TRINITY_DN21851_c0_g1;TRINITY_DN23071_c0_g2;TRINITY_DN24723_c0_g2;TRINITY_DN4727_c0_g2;TRINITY_DN7369_c0_g1;TRINITY_DN7523_c0_g1;TRINITY_DN8801_c0_g1	10	1.59214e-06	1.97565e-05
	GO:0051128	regulation of cellular component organization	TRINITY_DN10090_c0_g1;TRINITY_DN10220_c0_g1;TRINITY_DN11710_c0_g1;TRINITY_DN16284_c0_g1;TRINITY_DN16842_c0_g1;TRINITY_DN17075_c0_g1;TRINITY_DN17075_c0_g2;TRINITY_DN17105_c0_g1;TRINITY_DN17107_c0_g1;TRINITY_DN17461_c0_g1;TRINITY_DN17978_c0_g1;TRINITY_DN18778_c0_g1;TRINITY_DN18778_c0_g2;TRINITY_DN18991_c0_g1;TRINITY_DN19115_c0_g1;TRINITY_DN20244_c0_g2;TRINITY_DN20253_c0_g1;TRINITY_DN20329_c0_g1;TRI…	67	1.68221e-06	2.08039e-05
	GO:0019318	hexose metabolic process	TRINITY_DN10220_c0_g1;TRINITY_DN13096_c0_g1;TRINITY_DN15557_c0_g1;TRINITY_DN17436_c0_g2;TRINITY_DN17773_c0_g1;TRINITY_DN18899_c0_g2;TRINITY_DN18991_c0_g1;TRINITY_DN20365_c0_g4;TRINITY_DN20618_c0_g1;TRINITY_DN20828_c0_g1;TRINITY_DN21035_c1_g1;TRINITY_DN21168_c0_g1;TRINITY_DN21434_c0_g1;TRINITY_DN21829_c0_g3;TRINITY_DN21885_c0_g2;TRINITY_DN21885_c0_g5;TRINITY_DN22069_c0_g4;TRINITY_DN22116_c1_g2;TRI…	38	1.69744e-06	2.09218e-05
	GO:0044238	primary metabolic process	TRINITY_DN10090_c0_g1;TRINITY_DN101_c0_g1;TRINITY_DN10220_c0_g1;TRINITY_DN102_c0_g1;TRINITY_DN10369_c0_g1;TRINITY_DN10908_c0_g2;TRINITY_DN11120_c0_g1;TRINITY_DN1114_c0_g1;TRINITY_DN11320_c0_g1;TRINITY_DN1133_c0_g1;TRINITY_DN1138_c0_g1;TRINITY_DN11470_c0_g1;TRINITY_DN11710_c0_g1;TRINITY_DN12041_c0_g1;TRINITY_DN12131_c0_g1;TRINITY_DN12247_c0_g1;TRINITY_DN12337_c0_g1;TRINITY_DN12371_c0_g1;TRINITY_DN…	701	1.70725e-06	2.09723e-05
	GO:0007409	axonogenesis	TRINITY_DN10220_c0_g1;TRINITY_DN16487_c0_g1;TRINITY_DN16842_c0_g1;TRINITY_DN17105_c0_g1;TRINITY_DN20979_c0_g1;TRINITY_DN21331_c0_g1;TRINITY_DN21739_c0_g4;TRINITY_DN22085_c0_g4;TRINITY_DN26022_c1_g5;TRINITY_DN26575_c0_g3;TRINITY_DN29096_c1_g2;TRINITY_DN29659_c0_g1;TRINITY_DN30036_c0_g5;TRINITY_DN31271_c0_g3;TRINITY_DN4727_c0_g2;TRINITY_DN579_c0_g1	16	1.8252e-06	2.23465e-05
	GO:1901293	nucleoside phosphate biosynthetic process	TRINITY_DN1114_c0_g1;TRINITY_DN1133_c0_g1;TRINITY_DN14474_c0_g1;TRINITY_DN14895_c0_g2;TRINITY_DN15180_c0_g2;TRINITY_DN16088_c0_g1;TRINITY_DN17394_c0_g1;TRINITY_DN18191_c0_g1;TRINITY_DN18792_c0_g2;TRINITY_DN18806_c0_g1;TRINITY_DN18819_c0_g1;TRINITY_DN19750_c0_g1;TRINITY_DN20045_c0_g1;TRINITY_DN20045_c0_g2;TRINITY_DN20082_c0_g1;TRINITY_DN20468_c0_g1;TRINITY_DN20542_c0_g1;TRINITY_DN20714_c0_g2;TRINI…	37	1.85043e-06	2.25802e-05
	GO:0006936	muscle contraction	TRINITY_DN12154_c0_g1;TRINITY_DN18866_c0_g1;TRINITY_DN21036_c0_g1;TRINITY_DN23743_c1_g3;TRINITY_DN23743_c1_g8;TRINITY_DN24129_c0_g1;TRINITY_DN27231_c1_g5;TRINITY_DN27691_c0_g4;TRINITY_DN27945_c2_g2	9	2.01127e-06	2.44616e-05
	GO:0051239	regulation of multicellular organismal process	TRINITY_DN102_c0_g1;TRINITY_DN12247_c0_g1;TRINITY_DN13325_c0_g2;TRINITY_DN13606_c0_g1;TRINITY_DN14383_c0_g1;TRINITY_DN16770_c0_g1;TRINITY_DN16784_c0_g1;TRINITY_DN16842_c0_g1;TRINITY_DN17075_c0_g1;TRINITY_DN17075_c0_g2;TRINITY_DN17105_c0_g1;TRINITY_DN17128_c0_g1;TRINITY_DN17436_c0_g2;TRINITY_DN17461_c0_g1;TRINITY_DN18991_c0_g1;TRINITY_DN19943_c0_g1;TRINITY_DN20253_c0_g1;TRINITY_DN20256_c0_g1;TRINI…	55	2.04858e-06	2.48331e-05
	GO:0007517	muscle organ development	TRINITY_DN16842_c0_g1;TRINITY_DN21739_c0_g4;TRINITY_DN22494_c0_g1;TRINITY_DN24129_c0_g1;TRINITY_DN26190_c0_g7;TRINITY_DN26853_c0_g3;TRINITY_DN27231_c1_g5;TRINITY_DN27945_c2_g2;TRINITY_DN30760_c0_g3;TRINITY_DN30760_c0_g5;TRINITY_DN7768_c0_g1	11	2.2535e-06	2.72273e-05
	GO:0045664	regulation of neuron differentiation	TRINITY_DN16842_c0_g1;TRINITY_DN17105_c0_g1;TRINITY_DN20253_c0_g1;TRINITY_DN20618_c0_g1;TRINITY_DN21739_c0_g4;TRINITY_DN22707_c2_g7;TRINITY_DN23071_c0_g2;TRINITY_DN26230_c0_g1;TRINITY_DN27009_c0_g3;TRINITY_DN30811_c1_g9	10	2.34636e-06	2.82563e-05
	GO:0008219	cell death	TRINITY_DN11320_c0_g1;TRINITY_DN1323_c0_g1;TRINITY_DN1405_c0_g1;TRINITY_DN14647_c0_g1;TRINITY_DN17075_c0_g1;TRINITY_DN17075_c0_g2;TRINITY_DN18991_c0_g1;TRINITY_DN19521_c0_g2;TRINITY_DN19750_c0_g1;TRINITY_DN19968_c0_g1;TRINITY_DN19968_c0_g2;TRINITY_DN21193_c0_g1;TRINITY_DN21196_c0_g2;TRINITY_DN21428_c0_g1;TRINITY_DN21851_c0_g1;TRINITY_DN22085_c0_g10;TRINITY_DN22085_c0_g13;TRINITY_DN22174_c0_g1;TRI…	39	2.36401e-06	2.82835e-05
	GO:0016265	death	TRINITY_DN11320_c0_g1;TRINITY_DN1323_c0_g1;TRINITY_DN1405_c0_g1;TRINITY_DN14647_c0_g1;TRINITY_DN17075_c0_g1;TRINITY_DN17075_c0_g2;TRINITY_DN18991_c0_g1;TRINITY_DN19521_c0_g2;TRINITY_DN19750_c0_g1;TRINITY_DN19968_c0_g1;TRINITY_DN19968_c0_g2;TRINITY_DN21193_c0_g1;TRINITY_DN21196_c0_g2;TRINITY_DN21428_c0_g1;TRINITY_DN21851_c0_g1;TRINITY_DN22085_c0_g10;TRINITY_DN22085_c0_g13;TRINITY_DN22174_c0_g1;TRI…	39	2.36401e-06	2.82835e-05
	GO:0044763	single-organism cellular process	TRINITY_DN10087_c0_g1;TRINITY_DN10090_c0_g1;TRINITY_DN10220_c0_g1;TRINITY_DN102_c0_g1;TRINITY_DN10908_c0_g2;TRINITY_DN11120_c0_g1;TRINITY_DN1114_c0_g1;TRINITY_DN11320_c0_g1;TRINITY_DN1133_c0_g1;TRINITY_DN11470_c0_g1;TRINITY_DN1162_c0_g1;TRINITY_DN11721_c0_g1;TRINITY_DN12041_c0_g1;TRINITY_DN12050_c0_g1;TRINITY_DN12127_c0_g1;TRINITY_DN12131_c0_g1;TRINITY_DN12154_c0_g1;TRINITY_DN12247_c0_g1;TRINITY_…	622	2.40993e-06	2.87392e-05
	GO:0060249	anatomical structure homeostasis	TRINITY_DN12127_c0_g1;TRINITY_DN12337_c0_g1;TRINITY_DN17075_c0_g1;TRINITY_DN17075_c0_g2;TRINITY_DN20517_c0_g1;TRINITY_DN20661_c0_g1;TRINITY_DN21168_c0_g1;TRINITY_DN213_c0_g1;TRINITY_DN218_c0_g1;TRINITY_DN24129_c0_g1;TRINITY_DN26207_c0_g2;TRINITY_DN26416_c0_g2;TRINITY_DN27628_c1_g1;TRINITY_DN27628_c1_g14;TRINITY_DN27758_c0_g1;TRINITY_DN27945_c2_g2;TRINITY_DN29282_c0_g1;TRINITY_DN4727_c0_g2;TRINITY…	19	2.64919e-06	3.14903e-05
	GO:0010952	positive regulation of peptidase activity	TRINITY_DN16555_c0_g1;TRINITY_DN19750_c0_g1;TRINITY_DN22085_c0_g10;TRINITY_DN22085_c0_g13;TRINITY_DN3743_c0_g1;TRINITY_DN7523_c0_g1	6	2.93223e-06	3.47422e-05
	GO:0048522	positive regulation of cellular process	TRINITY_DN10090_c0_g1;TRINITY_DN10220_c0_g1;TRINITY_DN102_c0_g1;TRINITY_DN12127_c0_g1;TRINITY_DN13606_c0_g1;TRINITY_DN1405_c0_g1;TRINITY_DN16088_c0_g1;TRINITY_DN16213_c0_g1;TRINITY_DN16487_c0_g1;TRINITY_DN16555_c0_g1;TRINITY_DN16770_c0_g1;TRINITY_DN16842_c0_g1;TRINITY_DN17075_c0_g1;TRINITY_DN17075_c0_g2;TRINITY_DN17105_c0_g1;TRINITY_DN17436_c0_g2;TRINITY_DN17681_c0_g1;TRINITY_DN18778_c0_g1;TRINIT…	93	2.97948e-06	3.51481e-05
	GO:0007391	dorsal closure	TRINITY_DN16842_c0_g1;TRINITY_DN17105_c0_g1;TRINITY_DN20256_c0_g1;TRINITY_DN21248_c0_g1;TRINITY_DN22174_c0_g1;TRINITY_DN29282_c0_g1;TRINITY_DN7439_c0_g1	7	2.98563e-06	3.51481e-05
	GO:0006067	ethanol metabolic process	TRINITY_DN20365_c0_g4;TRINITY_DN21885_c0_g2;TRINITY_DN21885_c0_g5;TRINITY_DN22357_c0_g1;TRINITY_DN26004_c1_g2;TRINITY_DN27148_c0_g1;TRINITY_DN27457_c0_g2;TRINITY_DN28079_c0_g3;TRINITY_DN32098_c0_g1	9	3.13188e-06	3.66351e-05
	GO:0007507	heart development	TRINITY_DN17461_c0_g1;TRINITY_DN20253_c0_g1;TRINITY_DN21248_c0_g1;TRINITY_DN21433_c0_g3;TRINITY_DN23743_c1_g8;TRINITY_DN24129_c0_g1;TRINITY_DN29282_c0_g1;TRINITY_DN30760_c0_g3;TRINITY_DN30760_c0_g5	9	3.13188e-06	3.66351e-05
	GO:0061077	chaperone-mediated protein folding	TRINITY_DN10369_c0_g1;TRINITY_DN20517_c0_g1;TRINITY_DN21322_c0_g1;TRINITY_DN21524_c0_g4;TRINITY_DN21925_c0_g4;TRINITY_DN22085_c0_g4;TRINITY_DN22661_c0_g1;TRINITY_DN23155_c0_g8;TRINITY_DN23467_c1_g2;TRINITY_DN2347_c0_g1;TRINITY_DN23572_c0_g1;TRINITY_DN23644_c0_g1;TRINITY_DN23833_c0_g2;TRINITY_DN23879_c0_g1;TRINITY_DN2416_c0_g1;TRINITY_DN27633_c0_g9;TRINITY_DN28830_c0_g4;TRINITY_DN29601_c1_g1;TRINI…	20	3.17329e-06	3.70016e-05
	GO:0043068	positive regulation of programmed cell death	TRINITY_DN1405_c0_g1;TRINITY_DN17075_c0_g1;TRINITY_DN17075_c0_g2;TRINITY_DN19750_c0_g1;TRINITY_DN21851_c0_g1;TRINITY_DN22085_c0_g10;TRINITY_DN22085_c0_g13;TRINITY_DN2894_c0_g1;TRINITY_DN3743_c0_g1;TRINITY_DN7523_c0_g1	10	3.39295e-06	3.94377e-05
	GO:0007552	metamorphosis	TRINITY_DN16842_c0_g1;TRINITY_DN17105_c0_g1;TRINITY_DN19714_c0_g1;TRINITY_DN19714_c0_g3;TRINITY_DN20517_c0_g1;TRINITY_DN20949_c0_g1;TRINITY_DN22559_c0_g1;TRINITY_DN23071_c0_g2;TRINITY_DN26190_c0_g7;TRINITY_DN27585_c0_g1;TRINITY_DN579_c0_g1;TRINITY_DN7523_c0_g1	12	3.429e-06	3.9731e-05
	GO:0006109	regulation of carbohydrate metabolic process	TRINITY_DN10220_c0_g1;TRINITY_DN13096_c0_g1;TRINITY_DN15557_c0_g1;TRINITY_DN17436_c0_g2;TRINITY_DN18991_c0_g1;TRINITY_DN20618_c0_g1;TRINITY_DN20828_c0_g1;TRINITY_DN21035_c1_g1;TRINITY_DN21168_c0_g1;TRINITY_DN22069_c0_g4;TRINITY_DN22116_c1_g2;TRINITY_DN22661_c0_g1;TRINITY_DN22707_c2_g6;TRINITY_DN23906_c0_g3;TRINITY_DN23927_c0_g1;TRINITY_DN24518_c0_g7;TRINITY_DN25652_c0_g1;TRINITY_DN26006_c0_g1;TRI…	22	3.47621e-06	4.01513e-05
	GO:0007422	peripheral nervous system development	TRINITY_DN10369_c0_g1;TRINITY_DN16842_c0_g1;TRINITY_DN16970_c0_g1;TRINITY_DN27690_c0_g2;TRINITY_DN7768_c0_g1	5	3.97012e-06	4.52865e-05
	GO:0007430	terminal branching, open tracheal system	TRINITY_DN19618_c0_g1;TRINITY_DN21524_c0_g4;TRINITY_DN21791_c0_g2;TRINITY_DN23155_c0_g1;TRINITY_DN6052_c0_g1	5	3.97012e-06	4.52865e-05
	GO:0043280	positive regulation of cysteine-type endopeptidase activity involved in apoptotic process	TRINITY_DN19750_c0_g1;TRINITY_DN22085_c0_g10;TRINITY_DN22085_c0_g13;TRINITY_DN3743_c0_g1;TRINITY_DN7523_c0_g1	5	3.97012e-06	4.52865e-05
	GO:2001056	positive regulation of cysteine-type endopeptidase activity	TRINITY_DN19750_c0_g1;TRINITY_DN22085_c0_g10;TRINITY_DN22085_c0_g13;TRINITY_DN3743_c0_g1;TRINITY_DN7523_c0_g1	5	3.97012e-06	4.52865e-05
	GO:0046031	ADP metabolic process	TRINITY_DN1133_c0_g1;TRINITY_DN17773_c0_g1;TRINITY_DN20133_c0_g1;TRINITY_DN20365_c0_g4;TRINITY_DN20661_c0_g1;TRINITY_DN21035_c1_g1;TRINITY_DN21434_c0_g1;TRINITY_DN21434_c0_g2;TRINITY_DN21885_c0_g2;TRINITY_DN21885_c0_g5;TRINITY_DN22069_c0_g4;TRINITY_DN22357_c0_g1;TRINITY_DN23531_c0_g1;TRINITY_DN24137_c0_g3;TRINITY_DN24137_c0_g4;TRINITY_DN24198_c0_g1;TRINITY_DN24413_c2_g1;TRINITY_DN24413_c2_g2;TRIN…	26	4.01628e-06	4.5647e-05
	GO:0061564	axon development	TRINITY_DN10220_c0_g1;TRINITY_DN16487_c0_g1;TRINITY_DN16842_c0_g1;TRINITY_DN17105_c0_g1;TRINITY_DN20979_c0_g1;TRINITY_DN21331_c0_g1;TRINITY_DN21739_c0_g4;TRINITY_DN22085_c0_g4;TRINITY_DN26022_c1_g5;TRINITY_DN26575_c0_g3;TRINITY_DN29096_c1_g2;TRINITY_DN29659_c0_g1;TRINITY_DN30036_c0_g5;TRINITY_DN31271_c0_g3;TRINITY_DN4727_c0_g2;TRINITY_DN579_c0_g1	16	4.02658e-06	4.5647e-05
	GO:0009165	nucleotide biosynthetic process	TRINITY_DN1114_c0_g1;TRINITY_DN1133_c0_g1;TRINITY_DN14474_c0_g1;TRINITY_DN14895_c0_g2;TRINITY_DN15180_c0_g2;TRINITY_DN16088_c0_g1;TRINITY_DN17394_c0_g1;TRINITY_DN18191_c0_g1;TRINITY_DN18792_c0_g2;TRINITY_DN18806_c0_g1;TRINITY_DN18819_c0_g1;TRINITY_DN19750_c0_g1;TRINITY_DN20045_c0_g1;TRINITY_DN20045_c0_g2;TRINITY_DN20082_c0_g1;TRINITY_DN20468_c0_g1;TRINITY_DN20542_c0_g1;TRINITY_DN20714_c0_g2;TRINI…	35	4.06272e-06	4.5915e-05
	GO:0042060	wound healing	TRINITY_DN16284_c0_g1;TRINITY_DN16756_c0_g3;TRINITY_DN16842_c0_g1;TRINITY_DN17105_c0_g1;TRINITY_DN20630_c0_g1;TRINITY_DN21765_c0_g1;TRINITY_DN26151_c0_g1;TRINITY_DN27585_c0_g1;TRINITY_DN29229_c0_g5	9	4.74979e-06	5.35153e-05
	GO:0043066	negative regulation of apoptotic process	TRINITY_DN1323_c0_g1;TRINITY_DN1405_c0_g1;TRINITY_DN14647_c0_g1;TRINITY_DN18991_c0_g1;TRINITY_DN25563_c2_g4;TRINITY_DN26190_c0_g7;TRINITY_DN26916_c0_g2;TRINITY_DN26916_c0_g4;TRINITY_DN30225_c0_g14;TRINITY_DN8801_c0_g1	10	4.82192e-06	5.41618e-05
	GO:0009135	purine nucleoside diphosphate metabolic process	TRINITY_DN1133_c0_g1;TRINITY_DN17773_c0_g1;TRINITY_DN20133_c0_g1;TRINITY_DN20365_c0_g4;TRINITY_DN20661_c0_g1;TRINITY_DN21035_c1_g1;TRINITY_DN21434_c0_g1;TRINITY_DN21434_c0_g2;TRINITY_DN21885_c0_g2;TRINITY_DN21885_c0_g5;TRINITY_DN22069_c0_g4;TRINITY_DN22357_c0_g1;TRINITY_DN23531_c0_g1;TRINITY_DN24137_c0_g3;TRINITY_DN24137_c0_g4;TRINITY_DN24198_c0_g1;TRINITY_DN24413_c2_g1;TRINITY_DN24413_c2_g2;TRIN…	26	5.63192e-06	6.28755e-05
	GO:0009179	purine ribonucleoside diphosphate metabolic process	TRINITY_DN1133_c0_g1;TRINITY_DN17773_c0_g1;TRINITY_DN20133_c0_g1;TRINITY_DN20365_c0_g4;TRINITY_DN20661_c0_g1;TRINITY_DN21035_c1_g1;TRINITY_DN21434_c0_g1;TRINITY_DN21434_c0_g2;TRINITY_DN21885_c0_g2;TRINITY_DN21885_c0_g5;TRINITY_DN22069_c0_g4;TRINITY_DN22357_c0_g1;TRINITY_DN23531_c0_g1;TRINITY_DN24137_c0_g3;TRINITY_DN24137_c0_g4;TRINITY_DN24198_c0_g1;TRINITY_DN24413_c2_g1;TRINITY_DN24413_c2_g2;TRIN…	26	5.63192e-06	6.28755e-05
	GO:0016331	morphogenesis of embryonic epithelium	TRINITY_DN16842_c0_g1;TRINITY_DN17105_c0_g1;TRINITY_DN20256_c0_g1;TRINITY_DN21248_c0_g1;TRINITY_DN22174_c0_g1;TRINITY_DN29282_c0_g1;TRINITY_DN7439_c0_g1	7	5.66735e-06	6.30793e-05
	GO:0009880	embryonic pattern specification	TRINITY_DN16487_c0_g1;TRINITY_DN17075_c0_g1;TRINITY_DN17075_c0_g2;TRINITY_DN17105_c0_g1;TRINITY_DN20256_c0_g1;TRINITY_DN22803_c0_g1;TRINITY_DN23743_c1_g3;TRINITY_DN24911_c0_g3;TRINITY_DN25046_c0_g1;TRINITY_DN3486_c0_g1;TRINITY_DN7439_c0_g1	11	5.72078e-06	6.32904e-05
	GO:0048024	regulation of mRNA splicing, via spliceosome	TRINITY_DN11710_c0_g1;TRINITY_DN16213_c0_g1;TRINITY_DN16487_c0_g1;TRINITY_DN18861_c0_g2;TRINITY_DN18926_c0_g1;TRINITY_DN18983_c0_g2;TRINITY_DN20988_c0_g1;TRINITY_DN25046_c0_g1;TRINITY_DN25079_c0_g6;TRINITY_DN29039_c0_g5;TRINITY_DN89_c0_g1	11	5.72078e-06	6.32904e-05
	GO:0046496	nicotinamide nucleotide metabolic process	TRINITY_DN17773_c0_g1;TRINITY_DN20001_c0_g1;TRINITY_DN20133_c0_g1;TRINITY_DN20365_c0_g4;TRINITY_DN20661_c0_g1;TRINITY_DN21035_c1_g1;TRINITY_DN21146_c0_g1;TRINITY_DN21434_c0_g1;TRINITY_DN21434_c0_g2;TRINITY_DN21885_c0_g2;TRINITY_DN21885_c0_g5;TRINITY_DN22069_c0_g4;TRINITY_DN22357_c0_g1;TRINITY_DN23531_c0_g1;TRINITY_DN24137_c0_g3;TRINITY_DN24137_c0_g4;TRINITY_DN24198_c0_g1;TRINITY_DN24413_c2_g1;TRI…	34	6.28309e-06	6.93026e-05
	GO:0006364	rRNA processing	TRINITY_DN12337_c0_g1;TRINITY_DN14498_c0_g1;TRINITY_DN14498_c0_g2;TRINITY_DN16208_c0_g1;TRINITY_DN17347_c0_g1;TRINITY_DN18546_c0_g1;TRINITY_DN18844_c0_g1;TRINITY_DN18884_c0_g1;TRINITY_DN20000_c0_g1;TRINITY_DN20052_c0_g1;TRINITY_DN2010_c0_g1;TRINITY_DN20204_c0_g1;TRINITY_DN20220_c0_g1;TRINITY_DN20229_c0_g1;TRINITY_DN20229_c0_g4;TRINITY_DN2082_c0_g1;TRINITY_DN22094_c0_g3;TRINITY_DN22344_c0_g1;TRINI…	44	6.59532e-06	7.25288e-05
	GO:0007498	mesoderm development	TRINITY_DN18866_c0_g1;TRINITY_DN20630_c0_g1;TRINITY_DN21145_c0_g1;TRINITY_DN21248_c0_g1;TRINITY_DN23232_c0_g1;TRINITY_DN25054_c0_g2;TRINITY_DN26504_c0_g1;TRINITY_DN27691_c0_g4;TRINITY_DN27945_c2_g2;TRINITY_DN28749_c0_g1	10	6.74413e-06	7.39438e-05
	GO:0035071	salivary gland cell autophagic cell death	TRINITY_DN21851_c0_g1;TRINITY_DN23071_c0_g2;TRINITY_DN4727_c0_g2;TRINITY_DN7369_c0_g1;TRINITY_DN7523_c0_g1;TRINITY_DN8801_c0_g1	6	6.96416e-06	7.56786e-05
	GO:0048102	autophagic cell death	TRINITY_DN21851_c0_g1;TRINITY_DN23071_c0_g2;TRINITY_DN4727_c0_g2;TRINITY_DN7369_c0_g1;TRINITY_DN7523_c0_g1;TRINITY_DN8801_c0_g1	6	6.96416e-06	7.56786e-05
	GO:1903429	regulation of cell maturation	TRINITY_DN17075_c0_g1;TRINITY_DN17075_c0_g2;TRINITY_DN23071_c0_g2;TRINITY_DN27009_c0_g3;TRINITY_DN3486_c0_g1;TRINITY_DN7439_c0_g1	6	6.96416e-06	7.56786e-05
	GO:0009185	ribonucleoside diphosphate metabolic process	TRINITY_DN1133_c0_g1;TRINITY_DN17773_c0_g1;TRINITY_DN20133_c0_g1;TRINITY_DN20365_c0_g4;TRINITY_DN20661_c0_g1;TRINITY_DN21035_c1_g1;TRINITY_DN21434_c0_g1;TRINITY_DN21434_c0_g2;TRINITY_DN21885_c0_g2;TRINITY_DN21885_c0_g5;TRINITY_DN22069_c0_g4;TRINITY_DN22357_c0_g1;TRINITY_DN23531_c0_g1;TRINITY_DN24137_c0_g3;TRINITY_DN24137_c0_g4;TRINITY_DN24198_c0_g1;TRINITY_DN24413_c2_g1;TRINITY_DN24413_c2_g2;TRIN…	26	7.01772e-06	7.57748e-05
	GO:0007591	molting cycle, chitin-based cuticle	TRINITY_DN16543_c0_g1;TRINITY_DN20253_c0_g1;TRINITY_DN21765_c0_g1;TRINITY_DN22559_c0_g1;TRINITY_DN24569_c0_g3;TRINITY_DN24569_c0_g4;TRINITY_DN24569_c0_g5;TRINITY_DN26151_c0_g1;TRINITY_DN31532_c1_g2	9	7.0349e-06	7.57748e-05
	GO:0042303	molting cycle	TRINITY_DN16543_c0_g1;TRINITY_DN20253_c0_g1;TRINITY_DN21765_c0_g1;TRINITY_DN22559_c0_g1;TRINITY_DN24569_c0_g3;TRINITY_DN24569_c0_g4;TRINITY_DN24569_c0_g5;TRINITY_DN26151_c0_g1;TRINITY_DN31532_c1_g2	9	7.0349e-06	7.57748e-05
	GO:0048731	system development	TRINITY_DN10220_c0_g1;TRINITY_DN102_c0_g1;TRINITY_DN10369_c0_g1;TRINITY_DN12247_c0_g1;TRINITY_DN13325_c0_g2;TRINITY_DN16284_c0_g1;TRINITY_DN16487_c0_g1;TRINITY_DN16784_c0_g1;TRINITY_DN16842_c0_g1;TRINITY_DN16970_c0_g1;TRINITY_DN17075_c0_g1;TRINITY_DN17075_c0_g2;TRINITY_DN17105_c0_g1;TRINITY_DN17128_c0_g1;TRINITY_DN17436_c0_g2;TRINITY_DN17461_c0_g1;TRINITY_DN17681_c0_g1;TRINITY_DN18844_c0_g1;TRINI…	129	7.22192e-06	7.75617e-05
	GO:0019362	pyridine nucleotide metabolic process	TRINITY_DN17773_c0_g1;TRINITY_DN20001_c0_g1;TRINITY_DN20133_c0_g1;TRINITY_DN20365_c0_g4;TRINITY_DN20661_c0_g1;TRINITY_DN21035_c1_g1;TRINITY_DN21146_c0_g1;TRINITY_DN21434_c0_g1;TRINITY_DN21434_c0_g2;TRINITY_DN21885_c0_g2;TRINITY_DN21885_c0_g5;TRINITY_DN22069_c0_g4;TRINITY_DN22357_c0_g1;TRINITY_DN23531_c0_g1;TRINITY_DN24137_c0_g3;TRINITY_DN24137_c0_g4;TRINITY_DN24198_c0_g1;TRINITY_DN24413_c2_g1;TRI…	34	7.4612e-06	7.9898e-05
	GO:0016477	cell migration	TRINITY_DN16487_c0_g1;TRINITY_DN16842_c0_g1;TRINITY_DN20256_c0_g1;TRINITY_DN21248_c0_g1;TRINITY_DN21433_c0_g3;TRINITY_DN22116_c1_g2;TRINITY_DN25046_c0_g1;TRINITY_DN26230_c0_g1;TRINITY_DN27231_c1_g5;TRINITY_DN31271_c0_g3;TRINITY_DN579_c0_g1;TRINITY_DN7439_c0_g1	12	7.56918e-06	8.08186e-05
	GO:0009132	nucleoside diphosphate metabolic process	TRINITY_DN1133_c0_g1;TRINITY_DN17773_c0_g1;TRINITY_DN20133_c0_g1;TRINITY_DN20365_c0_g4;TRINITY_DN20661_c0_g1;TRINITY_DN21035_c1_g1;TRINITY_DN21434_c0_g1;TRINITY_DN21434_c0_g2;TRINITY_DN21885_c0_g2;TRINITY_DN21885_c0_g5;TRINITY_DN22069_c0_g4;TRINITY_DN22357_c0_g1;TRINITY_DN23531_c0_g1;TRINITY_DN24137_c0_g3;TRINITY_DN24137_c0_g4;TRINITY_DN24198_c0_g1;TRINITY_DN24413_c2_g1;TRINITY_DN24413_c2_g2;TRIN…	26	7.82132e-06	8.32687e-05
	GO:0050808	synapse organization	TRINITY_DN18991_c0_g1;TRINITY_DN20949_c0_g1;TRINITY_DN21739_c0_g4;TRINITY_DN22331_c0_g1;TRINITY_DN24104_c1_g1;TRINITY_DN26416_c0_g2;TRINITY_DN29659_c0_g1;TRINITY_DN30760_c0_g3;TRINITY_DN30760_c0_g5;TRINITY_DN6553_c0_g1;TRINITY_DN7439_c0_g1;TRINITY_DN9314_c0_g1;TRINITY_DN9369_c0_g1	13	8.68006e-06	9.21441e-05
	GO:0014902	myotube differentiation	TRINITY_DN16842_c0_g1;TRINITY_DN20661_c0_g1;TRINITY_DN21035_c1_g1;TRINITY_DN21182_c0_g1;TRINITY_DN22069_c0_g4;TRINITY_DN30760_c0_g3;TRINITY_DN30760_c0_g5;TRINITY_DN33173_c0_g1	8	9.2751e-06	9.81771e-05
	GO:0016072	rRNA metabolic process	TRINITY_DN12337_c0_g1;TRINITY_DN14498_c0_g1;TRINITY_DN14498_c0_g2;TRINITY_DN16208_c0_g1;TRINITY_DN17347_c0_g1;TRINITY_DN18546_c0_g1;TRINITY_DN18844_c0_g1;TRINITY_DN18884_c0_g1;TRINITY_DN20000_c0_g1;TRINITY_DN20052_c0_g1;TRINITY_DN2010_c0_g1;TRINITY_DN20204_c0_g1;TRINITY_DN20220_c0_g1;TRINITY_DN20229_c0_g1;TRINITY_DN20229_c0_g4;TRINITY_DN2082_c0_g1;TRINITY_DN22094_c0_g3;TRINITY_DN22344_c0_g1;TRINI…	44	9.3024e-06	9.81831e-05
	GO:0031329	regulation of cellular catabolic process	TRINITY_DN11320_c0_g1;TRINITY_DN16555_c0_g1;TRINITY_DN17075_c0_g1;TRINITY_DN17075_c0_g2;TRINITY_DN17461_c0_g1;TRINITY_DN20312_c0_g2;TRINITY_DN20828_c0_g1;TRINITY_DN20935_c0_g1;TRINITY_DN21035_c1_g1;TRINITY_DN22174_c0_g1;TRINITY_DN22617_c1_g9;TRINITY_DN22763_c0_g4;TRINITY_DN24518_c0_g7;TRINITY_DN24723_c0_g2;TRINITY_DN25652_c0_g1;TRINITY_DN26416_c0_g2;TRINITY_DN26957_c1_g2;TRINITY_DN32121_c0_g1;TRI…	22	9.83631e-06	0.000103521
	GO:0030855	epithelial cell differentiation	TRINITY_DN10220_c0_g1;TRINITY_DN16487_c0_g1;TRINITY_DN16842_c0_g1;TRINITY_DN19115_c0_g1;TRINITY_DN20949_c0_g1;TRINITY_DN22085_c0_g4;TRINITY_DN23879_c0_g1;TRINITY_DN25046_c0_g1;TRINITY_DN26022_c1_g5;TRINITY_DN27231_c1_g5;TRINITY_DN29096_c1_g2;TRINITY_DN32179_c0_g1;TRINITY_DN579_c0_g1;TRINITY_DN7439_c0_g1	14	1.10963e-05	0.000116448
	GO:0001655	urogenital system development	TRINITY_DN16842_c0_g1;TRINITY_DN23232_c0_g1;TRINITY_DN26853_c0_g3;TRINITY_DN30335_c0_g1	4	1.18727e-05	0.000120134
	GO:0007442	hindgut morphogenesis	TRINITY_DN16842_c0_g1;TRINITY_DN23232_c0_g1;TRINITY_DN26853_c0_g3;TRINITY_DN30335_c0_g1	4	1.18727e-05	0.000120134
	GO:0007443	Malpighian tubule morphogenesis	TRINITY_DN16842_c0_g1;TRINITY_DN23232_c0_g1;TRINITY_DN26853_c0_g3;TRINITY_DN30335_c0_g1	4	1.18727e-05	0.000120134
	GO:0035073	pupariation	TRINITY_DN10220_c0_g1;TRINITY_DN22559_c0_g1;TRINITY_DN28516_c0_g2;TRINITY_DN411_c0_g1	4	1.18727e-05	0.000120134
	GO:0035210	prepupal development	TRINITY_DN10220_c0_g1;TRINITY_DN22559_c0_g1;TRINITY_DN28516_c0_g2;TRINITY_DN411_c0_g1	4	1.18727e-05	0.000120134
	GO:0048619	embryonic hindgut morphogenesis	TRINITY_DN16842_c0_g1;TRINITY_DN23232_c0_g1;TRINITY_DN26853_c0_g3;TRINITY_DN30335_c0_g1	4	1.18727e-05	0.000120134
	GO:0061326	renal tubule development	TRINITY_DN16842_c0_g1;TRINITY_DN23232_c0_g1;TRINITY_DN26853_c0_g3;TRINITY_DN30335_c0_g1	4	1.18727e-05	0.000120134
	GO:0061333	renal tubule morphogenesis	TRINITY_DN16842_c0_g1;TRINITY_DN23232_c0_g1;TRINITY_DN26853_c0_g3;TRINITY_DN30335_c0_g1	4	1.18727e-05	0.000120134
	GO:0061525	hindgut development	TRINITY_DN16842_c0_g1;TRINITY_DN23232_c0_g1;TRINITY_DN26853_c0_g3;TRINITY_DN30335_c0_g1	4	1.18727e-05	0.000120134
	GO:0070050	neuron cellular homeostasis	TRINITY_DN26207_c0_g2;TRINITY_DN26416_c0_g2;TRINITY_DN27628_c1_g14;TRINITY_DN27758_c0_g1	4	1.18727e-05	0.000120134
	GO:0072001	renal system development	TRINITY_DN16842_c0_g1;TRINITY_DN23232_c0_g1;TRINITY_DN26853_c0_g3;TRINITY_DN30335_c0_g1	4	1.18727e-05	0.000120134
	GO:0072002	Malpighian tubule development	TRINITY_DN16842_c0_g1;TRINITY_DN23232_c0_g1;TRINITY_DN26853_c0_g3;TRINITY_DN30335_c0_g1	4	1.18727e-05	0.000120134
	GO:1903902	positive regulation of viral life cycle	TRINITY_DN17075_c0_g1;TRINITY_DN17075_c0_g2;TRINITY_DN21168_c0_g1;TRINITY_DN22174_c0_g1	4	1.18727e-05	0.000120134
	GO:0009894	regulation of catabolic process	TRINITY_DN11320_c0_g1;TRINITY_DN16555_c0_g1;TRINITY_DN17075_c0_g1;TRINITY_DN17075_c0_g2;TRINITY_DN17461_c0_g1;TRINITY_DN19972_c0_g1;TRINITY_DN19972_c0_g2;TRINITY_DN20312_c0_g2;TRINITY_DN20828_c0_g1;TRINITY_DN20935_c0_g1;TRINITY_DN21035_c1_g1;TRINITY_DN22174_c0_g1;TRINITY_DN22617_c1_g9;TRINITY_DN22763_c0_g4;TRINITY_DN24518_c0_g7;TRINITY_DN24723_c0_g2;TRINITY_DN25652_c0_g1;TRINITY_DN26416_c0_g2;TRI…	24	1.26222e-05	0.000127366
	GO:0016241	regulation of macroautophagy	TRINITY_DN17461_c0_g1;TRINITY_DN20312_c0_g2;TRINITY_DN26957_c1_g2;TRINITY_DN32121_c0_g1;TRINITY_DN9369_c0_g1	5	1.32184e-05	0.000132292
	GO:0043281	regulation of cysteine-type endopeptidase activity involved in apoptotic process	TRINITY_DN19750_c0_g1;TRINITY_DN22085_c0_g10;TRINITY_DN22085_c0_g13;TRINITY_DN3743_c0_g1;TRINITY_DN7523_c0_g1	5	1.32184e-05	0.000132292
	GO:0045466	R7 cell differentiation	TRINITY_DN17436_c0_g2;TRINITY_DN19714_c0_g1;TRINITY_DN19714_c0_g3;TRINITY_DN22707_c2_g7;TRINITY_DN24911_c0_g3	5	1.32184e-05	0.000132292
	GO:0072358	cardiovascular system development	TRINITY_DN17461_c0_g1;TRINITY_DN20253_c0_g1;TRINITY_DN21248_c0_g1;TRINITY_DN21433_c0_g3;TRINITY_DN23743_c1_g8;TRINITY_DN24129_c0_g1;TRINITY_DN29282_c0_g1;TRINITY_DN30760_c0_g3;TRINITY_DN30760_c0_g5	9	1.45025e-05	0.000144357
	GO:0072359	circulatory system development	TRINITY_DN17461_c0_g1;TRINITY_DN20253_c0_g1;TRINITY_DN21248_c0_g1;TRINITY_DN21433_c0_g3;TRINITY_DN23743_c1_g8;TRINITY_DN24129_c0_g1;TRINITY_DN29282_c0_g1;TRINITY_DN30760_c0_g3;TRINITY_DN30760_c0_g5	9	1.45025e-05	0.000144357
	GO:0006403	RNA localization	TRINITY_DN12337_c0_g1;TRINITY_DN16487_c0_g1;TRINITY_DN17075_c0_g1;TRINITY_DN17075_c0_g2;TRINITY_DN17105_c0_g1;TRINITY_DN20000_c0_g1;TRINITY_DN20095_c0_g1;TRINITY_DN20229_c0_g1;TRINITY_DN20229_c0_g4;TRINITY_DN20474_c0_g1;TRINITY_DN20620_c0_g2;TRINITY_DN20988_c0_g1;TRINITY_DN21351_c0_g1;TRINITY_DN21726_c0_g1;TRINITY_DN22803_c0_g1;TRINITY_DN22958_c0_g4;TRINITY_DN23743_c1_g3;TRINITY_DN23757_c0_g5;TRI…	25	1.52821e-05	0.000151706
	GO:0010721	negative regulation of cell development	TRINITY_DN102_c0_g1;TRINITY_DN12247_c0_g1;TRINITY_DN17128_c0_g1;TRINITY_DN17436_c0_g2;TRINITY_DN20737_c0_g1;TRINITY_DN9618_c0_g1;TRINITY_DN9783_c0_g1	7	1.70195e-05	0.000168498
	GO:0006733	oxidoreduction coenzyme metabolic process	TRINITY_DN17773_c0_g1;TRINITY_DN20001_c0_g1;TRINITY_DN20066_c0_g1;TRINITY_DN20133_c0_g1;TRINITY_DN20365_c0_g4;TRINITY_DN20661_c0_g1;TRINITY_DN21035_c1_g1;TRINITY_DN21146_c0_g1;TRINITY_DN21434_c0_g1;TRINITY_DN21434_c0_g2;TRINITY_DN21885_c0_g2;TRINITY_DN21885_c0_g5;TRINITY_DN22069_c0_g4;TRINITY_DN22357_c0_g1;TRINITY_DN23531_c0_g1;TRINITY_DN24137_c0_g3;TRINITY_DN24137_c0_g4;TRINITY_DN24198_c0_g1;TRI…	35	1.92993e-05	0.000190555
	GO:0048870	cell motility	TRINITY_DN16487_c0_g1;TRINITY_DN16842_c0_g1;TRINITY_DN20256_c0_g1;TRINITY_DN21248_c0_g1;TRINITY_DN21433_c0_g3;TRINITY_DN22116_c1_g2;TRINITY_DN25046_c0_g1;TRINITY_DN26230_c0_g1;TRINITY_DN27231_c1_g5;TRINITY_DN31271_c0_g3;TRINITY_DN579_c0_g1;TRINITY_DN7439_c0_g1	12	1.95189e-05	0.000191692
	GO:0051674	localization of cell	TRINITY_DN16487_c0_g1;TRINITY_DN16842_c0_g1;TRINITY_DN20256_c0_g1;TRINITY_DN21248_c0_g1;TRINITY_DN21433_c0_g3;TRINITY_DN22116_c1_g2;TRINITY_DN25046_c0_g1;TRINITY_DN26230_c0_g1;TRINITY_DN27231_c1_g5;TRINITY_DN31271_c0_g3;TRINITY_DN579_c0_g1;TRINITY_DN7439_c0_g1	12	1.95189e-05	0.000191692
	GO:0030490	maturation of SSU-rRNA	TRINITY_DN16208_c0_g1;TRINITY_DN18546_c0_g1;TRINITY_DN18844_c0_g1;TRINITY_DN20000_c0_g1;TRINITY_DN20052_c0_g1;TRINITY_DN2010_c0_g1;TRINITY_DN20204_c0_g1;TRINITY_DN20220_c0_g1;TRINITY_DN20229_c0_g1;TRINITY_DN20229_c0_g4;TRINITY_DN2082_c0_g1;TRINITY_DN22094_c0_g3;TRINITY_DN22353_c0_g4;TRINITY_DN23017_c0_g2;TRINITY_DN2312_c0_g1;TRINITY_DN26331_c0_g5;TRINITY_DN29618_c0_g5;TRINITY_DN2982_c0_g1;TRINITY…	21	1.99652e-05	0.000195553
	GO:0000381	regulation of alternative mRNA splicing, via spliceosome	TRINITY_DN11710_c0_g1;TRINITY_DN16213_c0_g1;TRINITY_DN18861_c0_g2;TRINITY_DN18983_c0_g2;TRINITY_DN20988_c0_g1;TRINITY_DN25046_c0_g1;TRINITY_DN25079_c0_g6;TRINITY_DN29039_c0_g5;TRINITY_DN89_c0_g1	9	2.02607e-05	0.000197919
	GO:0002168	instar larval development	TRINITY_DN16543_c0_g1;TRINITY_DN17105_c0_g1;TRINITY_DN20253_c0_g1;TRINITY_DN23232_c0_g1;TRINITY_DN24569_c0_g3;TRINITY_DN24569_c0_g4;TRINITY_DN24569_c0_g5;TRINITY_DN89_c0_g1	8	2.11826e-05	0.000206376
	GO:0000027	ribosomal large subunit assembly	TRINITY_DN13368_c0_g2;TRINITY_DN18483_c0_g1;TRINITY_DN19143_c0_g1;TRINITY_DN19298_c0_g1;TRINITY_DN20255_c0_g3;TRINITY_DN20913_c0_g1;TRINITY_DN21846_c0_g1;TRINITY_DN21846_c0_g2;TRINITY_DN23387_c0_g1;TRINITY_DN26113_c1_g3;TRINITY_DN26994_c1_g1;TRINITY_DN27538_c0_g6;TRINITY_DN27957_c0_g5;TRINITY_DN28281_c0_g2;TRINITY_DN29442_c1_g1;TRINITY_DN3757_c0_g1;TRINITY_DN557_c0_g1	17	2.26852e-05	0.00022043
	GO:0001667	ameboidal-type cell migration	TRINITY_DN16487_c0_g1;TRINITY_DN16842_c0_g1;TRINITY_DN21248_c0_g1;TRINITY_DN25046_c0_g1;TRINITY_DN27231_c1_g5;TRINITY_DN579_c0_g1;TRINITY_DN7439_c0_g1	7	2.74646e-05	0.00026596
	GO:0044409	entry into host	TRINITY_DN17075_c0_g1;TRINITY_DN17075_c0_g2;TRINITY_DN22174_c0_g1;TRINITY_DN24137_c0_g3;TRINITY_DN24137_c0_g4;TRINITY_DN27806_c2_g3	6	2.76604e-05	0.00026596
	GO:0051828	entry into other organism involved in symbiotic interaction	TRINITY_DN17075_c0_g1;TRINITY_DN17075_c0_g2;TRINITY_DN22174_c0_g1;TRINITY_DN24137_c0_g3;TRINITY_DN24137_c0_g4;TRINITY_DN27806_c2_g3	6	2.76604e-05	0.00026596
	GO:0060537	muscle tissue development	TRINITY_DN24129_c0_g1;TRINITY_DN26829_c0_g1;TRINITY_DN26853_c0_g3;TRINITY_DN29282_c0_g1;TRINITY_DN30760_c0_g3;TRINITY_DN30760_c0_g5	6	2.76604e-05	0.00026596
	GO:0042592	homeostatic process	TRINITY_DN10220_c0_g1;TRINITY_DN12050_c0_g1;TRINITY_DN12127_c0_g1;TRINITY_DN12337_c0_g1;TRINITY_DN12371_c0_g1;TRINITY_DN14647_c0_g1;TRINITY_DN16302_c0_g1;TRINITY_DN16369_c0_g1;TRINITY_DN16397_c0_g1;TRINITY_DN1696_c0_g1;TRINITY_DN17075_c0_g1;TRINITY_DN17075_c0_g2;TRINITY_DN19510_c0_g1;TRINITY_DN19618_c0_g1;TRINITY_DN19959_c0_g3;TRINITY_DN20126_c0_g1;TRINITY_DN20517_c0_g1;TRINITY_DN20661_c0_g1;TRIN…	71	2.9663e-05	0.000284471
	GO:0044710	single-organism metabolic process	TRINITY_DN10090_c0_g1;TRINITY_DN10220_c0_g1;TRINITY_DN102_c0_g1;TRINITY_DN10908_c0_g2;TRINITY_DN11120_c0_g1;TRINITY_DN1114_c0_g1;TRINITY_DN1133_c0_g1;TRINITY_DN11470_c0_g1;TRINITY_DN11721_c0_g1;TRINITY_DN12041_c0_g1;TRINITY_DN12131_c0_g1;TRINITY_DN12247_c0_g1;TRINITY_DN12337_c0_g1;TRINITY_DN12380_c0_g1;TRINITY_DN12562_c0_g1;TRINITY_DN13053_c0_g2;TRINITY_DN13096_c0_g1;TRINITY_DN1405_c0_g1;TRINITY_…	404	2.98563e-05	0.000285579
	GO:0060548	negative regulation of cell death	TRINITY_DN1323_c0_g1;TRINITY_DN1405_c0_g1;TRINITY_DN14647_c0_g1;TRINITY_DN18991_c0_g1;TRINITY_DN21193_c0_g1;TRINITY_DN25563_c2_g4;TRINITY_DN26190_c0_g7;TRINITY_DN26916_c0_g2;TRINITY_DN26916_c0_g4;TRINITY_DN30225_c0_g14;TRINITY_DN30811_c1_g9;TRINITY_DN8801_c0_g1	12	3.01153e-05	0.000287308
	GO:0034248	regulation of cellular amide metabolic process	TRINITY_DN15439_c0_g1;TRINITY_DN16487_c0_g1;TRINITY_DN17978_c0_g1;TRINITY_DN20329_c0_g1;TRINITY_DN20629_c0_g1;TRINITY_DN20629_c0_g2;TRINITY_DN21035_c1_g1;TRINITY_DN21168_c0_g1;TRINITY_DN23584_c1_g3;TRINITY_DN23792_c0_g1;TRINITY_DN2482_c0_g1;TRINITY_DN25046_c0_g1;TRINITY_DN25210_c1_g8;TRINITY_DN2579_c0_g1;TRINITY_DN26022_c1_g5;TRINITY_DN26129_c1_g2;TRINITY_DN26742_c0_g3;TRINITY_DN26742_c0_g5;TRINI…	32	3.13365e-05	0.000298184
	GO:0072524	pyridine-containing compound metabolic process	TRINITY_DN17773_c0_g1;TRINITY_DN20001_c0_g1;TRINITY_DN20133_c0_g1;TRINITY_DN20365_c0_g4;TRINITY_DN20661_c0_g1;TRINITY_DN21035_c1_g1;TRINITY_DN21146_c0_g1;TRINITY_DN21434_c0_g1;TRINITY_DN21434_c0_g2;TRINITY_DN21885_c0_g2;TRINITY_DN21885_c0_g5;TRINITY_DN22069_c0_g4;TRINITY_DN22357_c0_g1;TRINITY_DN23531_c0_g1;TRINITY_DN24137_c0_g3;TRINITY_DN24137_c0_g4;TRINITY_DN24198_c0_g1;TRINITY_DN24413_c2_g1;TRI…	34	3.16409e-05	0.000300302
	GO:0002682	regulation of immune system process	TRINITY_DN10220_c0_g1;TRINITY_DN13606_c0_g1;TRINITY_DN14383_c0_g1;TRINITY_DN14647_c0_g1;TRINITY_DN16213_c0_g1;TRINITY_DN17461_c0_g1;TRINITY_DN18983_c0_g2;TRINITY_DN19943_c0_g1;TRINITY_DN20217_c0_g1;TRINITY_DN20256_c0_g1;TRINITY_DN21232_c0_g1;TRINITY_DN21331_c0_g1;TRINITY_DN22619_c0_g1;TRINITY_DN25140_c0_g4;TRINITY_DN25652_c0_g1;TRINITY_DN26004_c1_g4;TRINITY_DN27009_c0_g3;TRINITY_DN29096_c1_g2;TRI…	20	3.17447e-05	0.000300511
	GO:0007268	synaptic transmission	TRINITY_DN10090_c0_g1;TRINITY_DN20329_c0_g1;TRINITY_DN20661_c0_g1;TRINITY_DN20949_c0_g1;TRINITY_DN22085_c0_g4;TRINITY_DN24392_c0_g6;TRINITY_DN26207_c0_g2;TRINITY_DN26416_c0_g2;TRINITY_DN27009_c0_g3;TRINITY_DN29659_c0_g1;TRINITY_DN30811_c1_g9	11	3.51003e-05	0.000329727
	GO:0099536	synaptic signaling	TRINITY_DN10090_c0_g1;TRINITY_DN20329_c0_g1;TRINITY_DN20661_c0_g1;TRINITY_DN20949_c0_g1;TRINITY_DN22085_c0_g4;TRINITY_DN24392_c0_g6;TRINITY_DN26207_c0_g2;TRINITY_DN26416_c0_g2;TRINITY_DN27009_c0_g3;TRINITY_DN29659_c0_g1;TRINITY_DN30811_c1_g9	11	3.51003e-05	0.000329727
	GO:0099537	trans-synaptic signaling	TRINITY_DN10090_c0_g1;TRINITY_DN20329_c0_g1;TRINITY_DN20661_c0_g1;TRINITY_DN20949_c0_g1;TRINITY_DN22085_c0_g4;TRINITY_DN24392_c0_g6;TRINITY_DN26207_c0_g2;TRINITY_DN26416_c0_g2;TRINITY_DN27009_c0_g3;TRINITY_DN29659_c0_g1;TRINITY_DN30811_c1_g9	11	3.51003e-05	0.000329727
	GO:0007411	axon guidance	TRINITY_DN16487_c0_g1;TRINITY_DN16842_c0_g1;TRINITY_DN17105_c0_g1;TRINITY_DN20979_c0_g1;TRINITY_DN22085_c0_g4;TRINITY_DN26022_c1_g5;TRINITY_DN26575_c0_g3;TRINITY_DN29096_c1_g2;TRINITY_DN29659_c0_g1;TRINITY_DN30036_c0_g5;TRINITY_DN31271_c0_g3;TRINITY_DN4727_c0_g2	12	3.70737e-05	0.000346493
	GO:0097485	neuron projection guidance	TRINITY_DN16487_c0_g1;TRINITY_DN16842_c0_g1;TRINITY_DN17105_c0_g1;TRINITY_DN20979_c0_g1;TRINITY_DN22085_c0_g4;TRINITY_DN26022_c1_g5;TRINITY_DN26575_c0_g3;TRINITY_DN29096_c1_g2;TRINITY_DN29659_c0_g1;TRINITY_DN30036_c0_g5;TRINITY_DN31271_c0_g3;TRINITY_DN4727_c0_g2	12	3.70737e-05	0.000346493
	GO:0006417	regulation of translation	TRINITY_DN15439_c0_g1;TRINITY_DN16487_c0_g1;TRINITY_DN17978_c0_g1;TRINITY_DN20329_c0_g1;TRINITY_DN20629_c0_g1;TRINITY_DN20629_c0_g2;TRINITY_DN21168_c0_g1;TRINITY_DN23584_c1_g3;TRINITY_DN23792_c0_g1;TRINITY_DN2482_c0_g1;TRINITY_DN25046_c0_g1;TRINITY_DN25210_c1_g8;TRINITY_DN2579_c0_g1;TRINITY_DN26022_c1_g5;TRINITY_DN26129_c1_g2;TRINITY_DN26742_c0_g3;TRINITY_DN26742_c0_g5;TRINITY_DN28046_c2_g4;TRINI…	30	4.18751e-05	0.000390374
	GO:0045995	regulation of embryonic development	TRINITY_DN16842_c0_g1;TRINITY_DN17075_c0_g1;TRINITY_DN17075_c0_g2;TRINITY_DN21248_c0_g1;TRINITY_DN29193_c0_g4;TRINITY_DN3486_c0_g1;TRINITY_DN7439_c0_g1	7	4.26627e-05	0.00039671
	GO:0001731	formation of translation preinitiation complex	TRINITY_DN17434_c0_g1;TRINITY_DN22613_c2_g7;TRINITY_DN26208_c0_g6;TRINITY_DN27194_c0_g2;TRINITY_DN28049_c0_g4;TRINITY_DN28784_c0_g6;TRINITY_DN30036_c0_g5;TRINITY_DN4466_c0_g1	8	4.38396e-05	0.000405599
	GO:0010720	positive regulation of cell development	TRINITY_DN17105_c0_g1;TRINITY_DN20253_c0_g1;TRINITY_DN20618_c0_g1;TRINITY_DN21739_c0_g4;TRINITY_DN23071_c0_g2;TRINITY_DN23743_c1_g8;TRINITY_DN26230_c0_g1;TRINITY_DN27009_c0_g3	8	4.38396e-05	0.000405599
	GO:0022411	cellular component disassembly	TRINITY_DN17461_c0_g1;TRINITY_DN17978_c0_g1;TRINITY_DN19968_c0_g1;TRINITY_DN19968_c0_g2;TRINITY_DN19999_c0_g1;TRINITY_DN19999_c0_g2;TRINITY_DN20312_c0_g2;TRINITY_DN20483_c0_g2;TRINITY_DN21739_c0_g4;TRINITY_DN22140_c0_g1;TRINITY_DN22140_c0_g2;TRINITY_DN23901_c0_g7;TRINITY_DN24723_c0_g2;TRINITY_DN26113_c1_g3;TRINITY_DN26916_c0_g2;TRINITY_DN26916_c0_g4;TRINITY_DN27675_c0_g4;TRINITY_DN28437_c1_g1;TRI…	26	4.66706e-05	0.000430706
	GO:0007297	ovarian follicle cell migration	TRINITY_DN16487_c0_g1;TRINITY_DN16842_c0_g1;TRINITY_DN25046_c0_g1;TRINITY_DN27231_c1_g5;TRINITY_DN579_c0_g1;TRINITY_DN7439_c0_g1	6	4.88103e-05	0.000445971
	GO:0016322	neuron remodeling	TRINITY_DN17105_c0_g1;TRINITY_DN18991_c0_g1;TRINITY_DN22707_c2_g7;TRINITY_DN23071_c0_g2;TRINITY_DN23644_c0_g4;TRINITY_DN27009_c0_g3	6	4.88103e-05	0.000445971
	GO:0030718	germ-line stem cell population maintenance	TRINITY_DN12127_c0_g1;TRINITY_DN1627_c0_g1;TRINITY_DN17105_c0_g1;TRINITY_DN22707_c2_g7;TRINITY_DN7439_c0_g1;TRINITY_DN89_c0_g1	6	4.88103e-05	0.000445971
	GO:0042551	neuron maturation	TRINITY_DN17105_c0_g1;TRINITY_DN18991_c0_g1;TRINITY_DN22707_c2_g7;TRINITY_DN23071_c0_g2;TRINITY_DN23644_c0_g4;TRINITY_DN27009_c0_g3	6	4.88103e-05	0.000445971
	GO:0048707	instar larval or pupal morphogenesis	TRINITY_DN16842_c0_g1;TRINITY_DN17105_c0_g1;TRINITY_DN19714_c0_g1;TRINITY_DN19714_c0_g3;TRINITY_DN20517_c0_g1;TRINITY_DN20949_c0_g1;TRINITY_DN23071_c0_g2;TRINITY_DN26190_c0_g7;TRINITY_DN579_c0_g1;TRINITY_DN7523_c0_g1	10	4.93084e-05	0.000449403
	GO:0043484	regulation of RNA splicing	TRINITY_DN11710_c0_g1;TRINITY_DN16213_c0_g1;TRINITY_DN16487_c0_g1;TRINITY_DN18861_c0_g2;TRINITY_DN18926_c0_g1;TRINITY_DN18983_c0_g2;TRINITY_DN20988_c0_g1;TRINITY_DN25046_c0_g1;TRINITY_DN25079_c0_g6;TRINITY_DN29039_c0_g5;TRINITY_DN89_c0_g1	11	5.47909e-05	0.000498136
	GO:0040017	positive regulation of locomotion	TRINITY_DN17075_c0_g1;TRINITY_DN17075_c0_g2;TRINITY_DN17105_c0_g1;TRINITY_DN22174_c0_g1	4	5.65812e-05	0.000510621
	GO:0042776	mitochondrial ATP synthesis coupled proton transport	TRINITY_DN1114_c0_g1;TRINITY_DN18819_c0_g1;TRINITY_DN27628_c1_g14;TRINITY_DN29003_c0_g2	4	5.65812e-05	0.000510621
	GO:1903900	regulation of viral life cycle	TRINITY_DN17075_c0_g1;TRINITY_DN17075_c0_g2;TRINITY_DN21168_c0_g1;TRINITY_DN22174_c0_g1	4	5.65812e-05	0.000510621
	GO:0071822	protein complex subunit organization	TRINITY_DN10090_c0_g1;TRINITY_DN10220_c0_g1;TRINITY_DN11710_c0_g1;TRINITY_DN12247_c0_g1;TRINITY_DN13606_c0_g1;TRINITY_DN14150_c0_g1;TRINITY_DN16284_c0_g1;TRINITY_DN16293_c0_g1;TRINITY_DN16842_c0_g1;TRINITY_DN16851_c0_g2;TRINITY_DN17105_c0_g1;TRINITY_DN17107_c0_g1;TRINITY_DN17186_c0_g1;TRINITY_DN17325_c0_g1;TRINITY_DN17436_c0_g2;TRINITY_DN17978_c0_g1;TRINITY_DN18538_c0_g1;TRINITY_DN18778_c0_g1;TRI…	83	6.20886e-05	0.000558949
	GO:0007568	aging	TRINITY_DN13128_c0_g1;TRINITY_DN14647_c0_g1;TRINITY_DN15772_c0_g2;TRINITY_DN16088_c0_g1;TRINITY_DN17302_c0_g1;TRINITY_DN17461_c0_g1;TRINITY_DN18806_c0_g1;TRINITY_DN19645_c0_g1;TRINITY_DN21351_c0_g1;TRINITY_DN22116_c1_g2;TRINITY_DN22511_c0_g1;TRINITY_DN22958_c0_g5;TRINITY_DN24254_c1_g3;TRINITY_DN24540_c0_g4;TRINITY_DN24723_c0_g2;TRINITY_DN25563_c2_g4;TRINITY_DN25652_c0_g1;TRINITY_DN25685_c1_g4;TRI…	29	6.42288e-05	0.000576803
	GO:0044724	single-organism carbohydrate catabolic process	TRINITY_DN17773_c0_g1;TRINITY_DN20133_c0_g1;TRINITY_DN20365_c0_g4;TRINITY_DN20661_c0_g1;TRINITY_DN20828_c0_g1;TRINITY_DN21035_c1_g1;TRINITY_DN21434_c0_g1;TRINITY_DN21434_c0_g2;TRINITY_DN21829_c0_g3;TRINITY_DN21885_c0_g2;TRINITY_DN21885_c0_g5;TRINITY_DN22069_c0_g4;TRINITY_DN22357_c0_g1;TRINITY_DN23531_c0_g1;TRINITY_DN24075_c0_g3;TRINITY_DN24075_c0_g5;TRINITY_DN24075_c0_g6;TRINITY_DN24137_c0_g3;TRI…	31	6.5179e-05	0.000583908
	GO:0006928	movement of cell or subcellular component	TRINITY_DN16487_c0_g1;TRINITY_DN16842_c0_g1;TRINITY_DN17105_c0_g1;TRINITY_DN20256_c0_g1;TRINITY_DN20979_c0_g1;TRINITY_DN21248_c0_g1;TRINITY_DN21433_c0_g3;TRINITY_DN22085_c0_g4;TRINITY_DN22116_c1_g2;TRINITY_DN23071_c0_g2;TRINITY_DN23953_c0_g3;TRINITY_DN25046_c0_g1;TRINITY_DN26022_c1_g5;TRINITY_DN26230_c0_g1;TRINITY_DN26575_c0_g3;TRINITY_DN27229_c0_g2;TRINITY_DN27231_c1_g5;TRINITY_DN28749_c0_g2;TRI…	25	6.63775e-05	0.00059263
	GO:0048813	dendrite morphogenesis	TRINITY_DN10220_c0_g1;TRINITY_DN16842_c0_g1;TRINITY_DN17075_c0_g1;TRINITY_DN17075_c0_g2;TRINITY_DN17681_c0_g1;TRINITY_DN20253_c0_g1;TRINITY_DN20618_c0_g1;TRINITY_DN23743_c1_g3;TRINITY_DN26230_c0_g1	9	6.64753e-05	0.00059263
	GO:0006793	phosphorus metabolic process	TRINITY_DN10220_c0_g1;TRINITY_DN102_c0_g1;TRINITY_DN1114_c0_g1;TRINITY_DN1133_c0_g1;TRINITY_DN11470_c0_g1;TRINITY_DN12041_c0_g1;TRINITY_DN12247_c0_g1;TRINITY_DN12380_c0_g1;TRINITY_DN13096_c0_g1;TRINITY_DN13606_c0_g1;TRINITY_DN14474_c0_g1;TRINITY_DN14895_c0_g2;TRINITY_DN15180_c0_g2;TRINITY_DN15466_c0_g1;TRINITY_DN15527_c0_g1;TRINITY_DN15557_c0_g1;TRINITY_DN15790_c0_g1;TRINITY_DN16088_c0_g1;TRINITY…	181	6.93058e-05	0.000616368
	GO:0043524	negative regulation of neuron apoptotic process	TRINITY_DN1323_c0_g1;TRINITY_DN1405_c0_g1;TRINITY_DN26190_c0_g7;TRINITY_DN26916_c0_g2;TRINITY_DN26916_c0_g4	5	7.1787e-05	0.000636893
	GO:0010604	positive regulation of macromolecule metabolic process	TRINITY_DN10090_c0_g1;TRINITY_DN10220_c0_g1;TRINITY_DN1405_c0_g1;TRINITY_DN16213_c0_g1;TRINITY_DN16487_c0_g1;TRINITY_DN16555_c0_g1;TRINITY_DN16842_c0_g1;TRINITY_DN17075_c0_g1;TRINITY_DN17075_c0_g2;TRINITY_DN17681_c0_g1;TRINITY_DN18778_c0_g1;TRINITY_DN18778_c0_g2;TRINITY_DN18983_c0_g2;TRINITY_DN19115_c0_g1;TRINITY_DN19623_c0_g1;TRINITY_DN19750_c0_g1;TRINITY_DN19972_c0_g1;TRINITY_DN19972_c0_g2;TRIN…	54	8.0065e-05	0.000708623
	GO:0035172	hemocyte proliferation	TRINITY_DN13606_c0_g1;TRINITY_DN14383_c0_g1;TRINITY_DN17461_c0_g1;TRINITY_DN19943_c0_g1;TRINITY_DN20256_c0_g1;TRINITY_DN21331_c0_g1	6	8.11675e-05	0.000714936
	GO:0035206	regulation of hemocyte proliferation	TRINITY_DN13606_c0_g1;TRINITY_DN14383_c0_g1;TRINITY_DN17461_c0_g1;TRINITY_DN19943_c0_g1;TRINITY_DN20256_c0_g1;TRINITY_DN21331_c0_g1	6	8.11675e-05	0.000714936
	GO:0050684	regulation of mRNA processing	TRINITY_DN11710_c0_g1;TRINITY_DN16213_c0_g1;TRINITY_DN16487_c0_g1;TRINITY_DN18861_c0_g2;TRINITY_DN18926_c0_g1;TRINITY_DN18983_c0_g2;TRINITY_DN20988_c0_g1;TRINITY_DN25046_c0_g1;TRINITY_DN25079_c0_g6;TRINITY_DN29039_c0_g5;TRINITY_DN89_c0_g1	11	8.32845e-05	0.000731827
	GO:0007600	sensory perception	TRINITY_DN10369_c0_g1;TRINITY_DN1241_c0_g1;TRINITY_DN14455_c0_g1;TRINITY_DN16284_c0_g1;TRINITY_DN20427_c0_g1;TRINITY_DN20618_c0_g1;TRINITY_DN22824_c0_g5;TRINITY_DN4727_c0_g2	8	8.38085e-05	0.000734675
	GO:0045596	negative regulation of cell differentiation	TRINITY_DN102_c0_g1;TRINITY_DN12247_c0_g1;TRINITY_DN17128_c0_g1;TRINITY_DN17436_c0_g2;TRINITY_DN20256_c0_g1;TRINITY_DN20737_c0_g1;TRINITY_DN29096_c1_g2;TRINITY_DN9618_c0_g1;TRINITY_DN9783_c0_g1	9	8.66651e-05	0.000757907
	GO:0051704	multi-organism process	TRINITY_DN10220_c0_g1;TRINITY_DN11807_c0_g1;TRINITY_DN12154_c0_g1;TRINITY_DN13325_c0_g2;TRINITY_DN14455_c0_g1;TRINITY_DN15180_c0_g2;TRINITY_DN16213_c0_g1;TRINITY_DN16487_c0_g1;TRINITY_DN16842_c0_g1;TRINITY_DN17075_c0_g1;TRINITY_DN17075_c0_g2;TRINITY_DN17105_c0_g1;TRINITY_DN17436_c0_g2;TRINITY_DN17757_c0_g1;TRINITY_DN18609_c0_g1;TRINITY_DN18983_c0_g2;TRINITY_DN18985_c0_g1;TRINITY_DN19014_c0_g1;TRI…	120	9.03248e-05	0.000788036
	GO:0045666	positive regulation of neuron differentiation	TRINITY_DN17105_c0_g1;TRINITY_DN20253_c0_g1;TRINITY_DN20618_c0_g1;TRINITY_DN21739_c0_g4;TRINITY_DN23071_c0_g2;TRINITY_DN26230_c0_g1;TRINITY_DN27009_c0_g3	7	9.36621e-05	0.000815216
	GO:0045597	positive regulation of cell differentiation	TRINITY_DN17105_c0_g1;TRINITY_DN20253_c0_g1;TRINITY_DN20618_c0_g1;TRINITY_DN21739_c0_g4;TRINITY_DN22050_c1_g1;TRINITY_DN22050_c1_g7;TRINITY_DN23071_c0_g2;TRINITY_DN23743_c1_g8;TRINITY_DN26230_c0_g1;TRINITY_DN27009_c0_g3	10	9.95363e-05	0.000864295
	GO:0016052	carbohydrate catabolic process	TRINITY_DN17773_c0_g1;TRINITY_DN20133_c0_g1;TRINITY_DN20365_c0_g4;TRINITY_DN20661_c0_g1;TRINITY_DN20828_c0_g1;TRINITY_DN21035_c1_g1;TRINITY_DN21434_c0_g1;TRINITY_DN21434_c0_g2;TRINITY_DN21829_c0_g3;TRINITY_DN21885_c0_g2;TRINITY_DN21885_c0_g5;TRINITY_DN22069_c0_g4;TRINITY_DN22115_c0_g10;TRINITY_DN22115_c0_g2;TRINITY_DN22357_c0_g1;TRINITY_DN22538_c0_g4;TRINITY_DN22538_c0_g5;TRINITY_DN23531_c0_g1;TR…	39	0.000109299	0.000946829
	GO:0051962	positive regulation of nervous system development	TRINITY_DN17105_c0_g1;TRINITY_DN20253_c0_g1;TRINITY_DN20618_c0_g1;TRINITY_DN21739_c0_g4;TRINITY_DN23071_c0_g2;TRINITY_DN26230_c0_g1;TRINITY_DN27009_c0_g3;TRINITY_DN6553_c0_g1	8	0.00011299	0.000976499
	GO:0006414	translational elongation	TRINITY_DN16516_c0_g1;TRINITY_DN17978_c0_g1;TRINITY_DN20721_c0_g1;TRINITY_DN20721_c0_g2;TRINITY_DN21168_c0_g1;TRINITY_DN21409_c0_g1;TRINITY_DN22958_c0_g4;TRINITY_DN22958_c0_g5;TRINITY_DN23404_c0_g3;TRINITY_DN23901_c0_g7;TRINITY_DN24685_c0_g2;TRINITY_DN25933_c1_g1;TRINITY_DN26129_c1_g2;TRINITY_DN28437_c1_g1;TRINITY_DN28437_c1_g6;TRINITY_DN28801_c0_g5;TRINITY_DN7369_c0_g1;TRINITY_DN9116_c0_g1	18	0.000114598	0.00098807
	GO:0006415	translational termination	TRINITY_DN17978_c0_g1;TRINITY_DN19999_c0_g1;TRINITY_DN19999_c0_g2;TRINITY_DN20483_c0_g2;TRINITY_DN23901_c0_g7;TRINITY_DN26113_c1_g3;TRINITY_DN26916_c0_g2;TRINITY_DN26916_c0_g4;TRINITY_DN28437_c1_g1;TRINITY_DN28437_c1_g6;TRINITY_DN28801_c0_g5;TRINITY_DN7369_c0_g1	12	0.000115582	0.000991895
	GO:0019674	NAD metabolic process	TRINITY_DN20001_c0_g1;TRINITY_DN20365_c0_g4;TRINITY_DN21885_c0_g2;TRINITY_DN21885_c0_g5;TRINITY_DN22357_c0_g1;TRINITY_DN27148_c0_g1;TRINITY_DN27399_c0_g4;TRINITY_DN27399_c0_g5;TRINITY_DN27457_c0_g2;TRINITY_DN30217_c0_g1;TRINITY_DN30957_c0_g3;TRINITY_DN32098_c0_g1	12	0.000115582	0.000991895
	GO:0006897	endocytosis	TRINITY_DN10220_c0_g1;TRINITY_DN16808_c0_g1;TRINITY_DN16842_c0_g1;TRINITY_DN16851_c0_g2;TRINITY_DN17436_c0_g2;TRINITY_DN19245_c1_g1;TRINITY_DN19714_c0_g1;TRINITY_DN19714_c0_g3;TRINITY_DN20244_c0_g2;TRINITY_DN20542_c0_g1;TRINITY_DN21752_c0_g1;TRINITY_DN22140_c0_g1;TRINITY_DN22140_c0_g2;TRINITY_DN23155_c0_g5;TRINITY_DN23879_c0_g1;TRINITY_DN24540_c0_g4;TRINITY_DN25563_c2_g4;TRINITY_DN27009_c0_g3;TRI…	25	0.000122984	0.00105296
	GO:0043069	negative regulation of programmed cell death	TRINITY_DN1323_c0_g1;TRINITY_DN1405_c0_g1;TRINITY_DN14647_c0_g1;TRINITY_DN18991_c0_g1;TRINITY_DN25563_c2_g4;TRINITY_DN26190_c0_g7;TRINITY_DN26916_c0_g2;TRINITY_DN26916_c0_g4;TRINITY_DN30225_c0_g14;TRINITY_DN8801_c0_g1	10	0.000123818	0.00105764
	GO:0031667	response to nutrient levels	TRINITY_DN11320_c0_g1;TRINITY_DN12337_c0_g1;TRINITY_DN17347_c0_g1;TRINITY_DN17461_c0_g1;TRINITY_DN18861_c0_g2;TRINITY_DN20133_c0_g1;TRINITY_DN20312_c0_g2;TRINITY_DN20828_c0_g1;TRINITY_DN20935_c0_g1;TRINITY_DN21168_c0_g1;TRINITY_DN21248_c0_g1;TRINITY_DN21345_c0_g1;TRINITY_DN22116_c1_g2;TRINITY_DN22557_c1_g1;TRINITY_DN22559_c0_g1;TRINITY_DN22763_c0_g4;TRINITY_DN24723_c0_g2;TRINITY_DN26208_c0_g2;TRI…	31	0.000126384	0.00107314
	GO:0006113	fermentation	TRINITY_DN20365_c0_g4;TRINITY_DN21885_c0_g2;TRINITY_DN21885_c0_g5;TRINITY_DN22357_c0_g1;TRINITY_DN27457_c0_g2;TRINITY_DN32098_c0_g1	6	0.000128555	0.00107314
	GO:0007293	germarium-derived egg chamber formation	TRINITY_DN12154_c0_g1;TRINITY_DN23906_c0_g3;TRINITY_DN25046_c0_g1;TRINITY_DN29096_c1_g2;TRINITY_DN31271_c0_g3;TRINITY_DN7439_c0_g1	6	0.000128555	0.00107314
	GO:0010631	epithelial cell migration	TRINITY_DN16487_c0_g1;TRINITY_DN16842_c0_g1;TRINITY_DN25046_c0_g1;TRINITY_DN27231_c1_g5;TRINITY_DN579_c0_g1;TRINITY_DN7439_c0_g1	6	0.000128555	0.00107314
	GO:0019655	glycolytic fermentation to ethanol	TRINITY_DN20365_c0_g4;TRINITY_DN21885_c0_g2;TRINITY_DN21885_c0_g5;TRINITY_DN22357_c0_g1;TRINITY_DN27457_c0_g2;TRINITY_DN32098_c0_g1	6	0.000128555	0.00107314
	GO:0019660	glycolytic fermentation	TRINITY_DN20365_c0_g4;TRINITY_DN21885_c0_g2;TRINITY_DN21885_c0_g5;TRINITY_DN22357_c0_g1;TRINITY_DN27457_c0_g2;TRINITY_DN32098_c0_g1	6	0.000128555	0.00107314
	GO:0033206	meiotic cytokinesis	TRINITY_DN26230_c0_g1;TRINITY_DN27009_c0_g3;TRINITY_DN29193_c0_g4;TRINITY_DN30811_c1_g9;TRINITY_DN579_c0_g1;TRINITY_DN7439_c0_g1	6	0.000128555	0.00107314
	GO:0090130	tissue migration	TRINITY_DN16487_c0_g1;TRINITY_DN16842_c0_g1;TRINITY_DN25046_c0_g1;TRINITY_DN27231_c1_g5;TRINITY_DN579_c0_g1;TRINITY_DN7439_c0_g1	6	0.000128555	0.00107314
	GO:0090132	epithelium migration	TRINITY_DN16487_c0_g1;TRINITY_DN16842_c0_g1;TRINITY_DN25046_c0_g1;TRINITY_DN27231_c1_g5;TRINITY_DN579_c0_g1;TRINITY_DN7439_c0_g1	6	0.000128555	0.00107314
	GO:1902707	hexose catabolic process to ethanol	TRINITY_DN20365_c0_g4;TRINITY_DN21885_c0_g2;TRINITY_DN21885_c0_g5;TRINITY_DN22357_c0_g1;TRINITY_DN27457_c0_g2;TRINITY_DN32098_c0_g1	6	0.000128555	0.00107314
	GO:0050769	positive regulation of neurogenesis	TRINITY_DN17105_c0_g1;TRINITY_DN20253_c0_g1;TRINITY_DN20618_c0_g1;TRINITY_DN21739_c0_g4;TRINITY_DN23071_c0_g2;TRINITY_DN26230_c0_g1;TRINITY_DN27009_c0_g3	7	0.000133388	0.00111096
	GO:1990542	mitochondrial transmembrane transport	TRINITY_DN10087_c0_g1;TRINITY_DN1114_c0_g1;TRINITY_DN16444_c0_g1;TRINITY_DN17753_c0_g1;TRINITY_DN18819_c0_g1;TRINITY_DN20050_c0_g1;TRINITY_DN20050_c0_g2;TRINITY_DN20217_c0_g1;TRINITY_DN23155_c0_g8;TRINITY_DN26390_c0_g4;TRINITY_DN27628_c1_g14;TRINITY_DN29003_c0_g2;TRINITY_DN31927_c0_g1;TRINITY_DN6181_c0_g1;TRINITY_DN7214_c0_g1	15	0.00013403	0.00111378
	GO:0019725	cellular homeostasis	TRINITY_DN12050_c0_g1;TRINITY_DN12371_c0_g1;TRINITY_DN14647_c0_g1;TRINITY_DN16302_c0_g1;TRINITY_DN16369_c0_g1;TRINITY_DN1696_c0_g1;TRINITY_DN17075_c0_g1;TRINITY_DN17075_c0_g2;TRINITY_DN19510_c0_g1;TRINITY_DN19618_c0_g1;TRINITY_DN19959_c0_g3;TRINITY_DN20517_c0_g1;TRINITY_DN20661_c0_g1;TRINITY_DN20813_c0_g1;TRINITY_DN21168_c0_g1;TRINITY_DN21196_c0_g2;TRINITY_DN21351_c0_g1;TRINITY_DN21428_c0_g1;TRIN…	52	0.000136319	0.00112504
	GO:0048754	branching morphogenesis of an epithelial tube	TRINITY_DN19618_c0_g1;TRINITY_DN21524_c0_g4;TRINITY_DN21791_c0_g2;TRINITY_DN23155_c0_g1;TRINITY_DN6052_c0_g1	5	0.00013661	0.00112504
	GO:0060446	branching involved in open tracheal system development	TRINITY_DN19618_c0_g1;TRINITY_DN21524_c0_g4;TRINITY_DN21791_c0_g2;TRINITY_DN23155_c0_g1;TRINITY_DN6052_c0_g1	5	0.00013661	0.00112504
	GO:0061138	morphogenesis of a branching epithelium	TRINITY_DN19618_c0_g1;TRINITY_DN21524_c0_g4;TRINITY_DN21791_c0_g2;TRINITY_DN23155_c0_g1;TRINITY_DN6052_c0_g1	5	0.00013661	0.00112504
	GO:0016358	dendrite development	TRINITY_DN10220_c0_g1;TRINITY_DN16842_c0_g1;TRINITY_DN17075_c0_g1;TRINITY_DN17075_c0_g2;TRINITY_DN17681_c0_g1;TRINITY_DN20253_c0_g1;TRINITY_DN20618_c0_g1;TRINITY_DN23743_c1_g3;TRINITY_DN26230_c0_g1	9	0.000142655	0.00117219
	GO:0000462	maturation of SSU-rRNA from tricistronic rRNA transcript (SSU-rRNA, 5.8S rRNA, LSU-rRNA)	TRINITY_DN16208_c0_g1;TRINITY_DN18546_c0_g1;TRINITY_DN18844_c0_g1;TRINITY_DN20000_c0_g1;TRINITY_DN20052_c0_g1;TRINITY_DN2010_c0_g1;TRINITY_DN20204_c0_g1;TRINITY_DN20220_c0_g1;TRINITY_DN20229_c0_g1;TRINITY_DN20229_c0_g4;TRINITY_DN2082_c0_g1;TRINITY_DN22094_c0_g3;TRINITY_DN22353_c0_g4;TRINITY_DN23017_c0_g2;TRINITY_DN2982_c0_g1;TRINITY_DN32803_c0_g1;TRINITY_DN9642_c0_g1	17	0.000144508	0.00118477
	GO:0022416	chaeta development	TRINITY_DN20154_c0_g1;TRINITY_DN20517_c0_g1;TRINITY_DN21388_c0_g1;TRINITY_DN23071_c0_g2;TRINITY_DN26575_c0_g3;TRINITY_DN29502_c0_g1;TRINITY_DN32776_c0_g1;TRINITY_DN7439_c0_g1	8	0.000150082	0.00122773
	GO:0050793	regulation of developmental process	TRINITY_DN102_c0_g1;TRINITY_DN12247_c0_g1;TRINITY_DN13606_c0_g1;TRINITY_DN14383_c0_g1;TRINITY_DN16770_c0_g1;TRINITY_DN16784_c0_g1;TRINITY_DN16842_c0_g1;TRINITY_DN17075_c0_g1;TRINITY_DN17075_c0_g2;TRINITY_DN17105_c0_g1;TRINITY_DN17128_c0_g1;TRINITY_DN17436_c0_g2;TRINITY_DN17461_c0_g1;TRINITY_DN18991_c0_g1;TRINITY_DN19943_c0_g1;TRINITY_DN20244_c0_g2;TRINITY_DN20253_c0_g1;TRINITY_DN20256_c0_g1;TRINI…	59	0.000154377	0.00126006
	GO:0048524	positive regulation of viral process	TRINITY_DN17075_c0_g1;TRINITY_DN17075_c0_g2;TRINITY_DN21168_c0_g1;TRINITY_DN22174_c0_g1	4	0.000161803	0.00131763
	GO:0010927	cellular component assembly involved in morphogenesis	TRINITY_DN10220_c0_g1;TRINITY_DN16842_c0_g1;TRINITY_DN21145_c0_g1;TRINITY_DN22802_c0_g1;TRINITY_DN23743_c1_g8;TRINITY_DN24129_c0_g1;TRINITY_DN24540_c0_g4;TRINITY_DN25777_c2_g10;TRINITY_DN26829_c0_g1;TRINITY_DN27231_c1_g5;TRINITY_DN27691_c0_g4;TRINITY_DN27945_c2_g2;TRINITY_DN28749_c0_g1;TRINITY_DN30784_c2_g2	14	0.000162148	0.00131763
	GO:0010499	proteasomal ubiquitin-independent protein catabolic process	TRINITY_DN17195_c0_g1;TRINITY_DN18795_c0_g1;TRINITY_DN22465_c0_g4;TRINITY_DN2264_c0_g1;TRINITY_DN24286_c0_g1;TRINITY_DN25151_c0_g1;TRINITY_DN26997_c0_g2;TRINITY_DN29505_c0_g5;TRINITY_DN31960_c0_g1;TRINITY_DN32179_c0_g1;TRINITY_DN3732_c0_g1;TRINITY_DN3848_c0_g1	12	0.000162696	0.00131917
	GO:0007010	cytoskeleton organization	TRINITY_DN10220_c0_g1;TRINITY_DN16284_c0_g1;TRINITY_DN16842_c0_g1;TRINITY_DN17075_c0_g1;TRINITY_DN17075_c0_g2;TRINITY_DN17105_c0_g1;TRINITY_DN17107_c0_g1;TRINITY_DN17436_c0_g2;TRINITY_DN17978_c0_g1;TRINITY_DN18991_c0_g1;TRINITY_DN21145_c0_g1;TRINITY_DN21168_c0_g1;TRINITY_DN21248_c0_g1;TRINITY_DN21322_c0_g1;TRINITY_DN21739_c0_g4;TRINITY_DN21824_c0_g3;TRINITY_DN22140_c0_g1;TRINITY_DN22140_c0_g2;TRI…	50	0.000173646	0.00140485
	GO:1903311	regulation of mRNA metabolic process	TRINITY_DN11710_c0_g1;TRINITY_DN16213_c0_g1;TRINITY_DN16487_c0_g1;TRINITY_DN18861_c0_g2;TRINITY_DN18926_c0_g1;TRINITY_DN18983_c0_g2;TRINITY_DN20988_c0_g1;TRINITY_DN25046_c0_g1;TRINITY_DN25079_c0_g6;TRINITY_DN29039_c0_g5;TRINITY_DN89_c0_g1	11	0.000179388	0.00144812
	GO:0000380	alternative mRNA splicing, via spliceosome	TRINITY_DN11710_c0_g1;TRINITY_DN16213_c0_g1;TRINITY_DN18861_c0_g2;TRINITY_DN18983_c0_g2;TRINITY_DN20988_c0_g1;TRINITY_DN25046_c0_g1;TRINITY_DN25079_c0_g6;TRINITY_DN29039_c0_g5;TRINITY_DN89_c0_g1	9	0.000180365	0.00144963
	GO:0031344	regulation of cell projection organization	TRINITY_DN16842_c0_g1;TRINITY_DN17105_c0_g1;TRINITY_DN20253_c0_g1;TRINITY_DN20618_c0_g1;TRINITY_DN21739_c0_g4;TRINITY_DN23743_c1_g3;TRINITY_DN26022_c1_g5;TRINITY_DN26230_c0_g1;TRINITY_DN579_c0_g1	9	0.000180365	0.00144963
	GO:0034470	ncRNA processing	TRINITY_DN12337_c0_g1;TRINITY_DN14498_c0_g1;TRINITY_DN14498_c0_g2;TRINITY_DN15439_c0_g1;TRINITY_DN16208_c0_g1;TRINITY_DN17347_c0_g1;TRINITY_DN18546_c0_g1;TRINITY_DN18844_c0_g1;TRINITY_DN18884_c0_g1;TRINITY_DN19346_c0_g2;TRINITY_DN19431_c0_g1;TRINITY_DN20000_c0_g1;TRINITY_DN20052_c0_g1;TRINITY_DN2010_c0_g1;TRINITY_DN20204_c0_g1;TRINITY_DN20220_c0_g1;TRINITY_DN20229_c0_g1;TRINITY_DN20229_c0_g4;TRIN…	49	0.000182219	0.00146133
	GO:0016310	phosphorylation	TRINITY_DN10220_c0_g1;TRINITY_DN102_c0_g1;TRINITY_DN11470_c0_g1;TRINITY_DN12041_c0_g1;TRINITY_DN12247_c0_g1;TRINITY_DN12380_c0_g1;TRINITY_DN13096_c0_g1;TRINITY_DN14895_c0_g2;TRINITY_DN15466_c0_g1;TRINITY_DN15527_c0_g1;TRINITY_DN15557_c0_g1;TRINITY_DN15790_c0_g1;TRINITY_DN16229_c0_g1;TRINITY_DN16842_c0_g1;TRINITY_DN17128_c0_g1;TRINITY_DN17289_c0_g1;TRINITY_DN17302_c0_g1;TRINITY_DN17354_c0_g1;TRINI…	116	0.000183969	0.00147215
	GO:0060538	skeletal muscle organ development	TRINITY_DN16842_c0_g1;TRINITY_DN22494_c0_g1;TRINITY_DN24129_c0_g1;TRINITY_DN26190_c0_g7;TRINITY_DN26853_c0_g3;TRINITY_DN30760_c0_g3;TRINITY_DN30760_c0_g5	7	0.00018575	0.00148317
	GO:0009056	catabolic process	TRINITY_DN10090_c0_g1;TRINITY_DN11320_c0_g1;TRINITY_DN14150_c0_g1;TRINITY_DN14647_c0_g1;TRINITY_DN16555_c0_g1;TRINITY_DN16823_c0_g2;TRINITY_DN16825_c0_g2;TRINITY_DN17075_c0_g1;TRINITY_DN17075_c0_g2;TRINITY_DN17195_c0_g1;TRINITY_DN17461_c0_g1;TRINITY_DN17773_c0_g1;TRINITY_DN18606_c0_g2;TRINITY_DN18715_c0_g1;TRINITY_DN18778_c0_g1;TRINITY_DN18778_c0_g2;TRINITY_DN18795_c0_g1;TRINITY_DN19010_c0_g1;TRI…	164	0.000188431	0.00150132
	GO:0001703	gastrulation with mouth forming first	TRINITY_DN13202_c0_g1;TRINITY_DN16842_c0_g1;TRINITY_DN3732_c0_g1	3	0.000202489	0.00157572
	GO:0007370	ventral furrow formation	TRINITY_DN13202_c0_g1;TRINITY_DN16842_c0_g1;TRINITY_DN3732_c0_g1	3	0.000202489	0.00157572
	GO:0008354	germ cell migration	TRINITY_DN20256_c0_g1;TRINITY_DN22116_c1_g2;TRINITY_DN31271_c0_g3	3	0.000202489	0.00157572
	GO:0010004	gastrulation involving germ band extension	TRINITY_DN13202_c0_g1;TRINITY_DN16842_c0_g1;TRINITY_DN3732_c0_g1	3	0.000202489	0.00157572
	GO:0030260	entry into host cell	TRINITY_DN17075_c0_g1;TRINITY_DN17075_c0_g2;TRINITY_DN22174_c0_g1	3	0.000202489	0.00157572
	GO:0046596	regulation of viral entry into host cell	TRINITY_DN17075_c0_g1;TRINITY_DN17075_c0_g2;TRINITY_DN22174_c0_g1	3	0.000202489	0.00157572
	GO:0046598	positive regulation of viral entry into host cell	TRINITY_DN17075_c0_g1;TRINITY_DN17075_c0_g2;TRINITY_DN22174_c0_g1	3	0.000202489	0.00157572
	GO:0046718	viral entry into host cell	TRINITY_DN17075_c0_g1;TRINITY_DN17075_c0_g2;TRINITY_DN22174_c0_g1	3	0.000202489	0.00157572
	GO:0051806	entry into cell of other organism involved in symbiotic interaction	TRINITY_DN17075_c0_g1;TRINITY_DN17075_c0_g2;TRINITY_DN22174_c0_g1	3	0.000202489	0.00157572
	GO:0051881	regulation of mitochondrial membrane potential	TRINITY_DN18806_c0_g1;TRINITY_DN26416_c0_g2;TRINITY_DN30962_c0_g3	3	0.000202489	0.00157572
	GO:1903146	regulation of mitophagy	TRINITY_DN17461_c0_g1;TRINITY_DN32121_c0_g1;TRINITY_DN9369_c0_g1	3	0.000202489	0.00157572
	GO:0007560	imaginal disc morphogenesis	TRINITY_DN16842_c0_g1;TRINITY_DN17105_c0_g1;TRINITY_DN19714_c0_g1;TRINITY_DN19714_c0_g3;TRINITY_DN20517_c0_g1;TRINITY_DN20949_c0_g1;TRINITY_DN23071_c0_g2;TRINITY_DN26190_c0_g7;TRINITY_DN579_c0_g1	9	0.000226016	0.00174403
	GO:0050803	regulation of synapse structure or activity	TRINITY_DN18991_c0_g1;TRINITY_DN21739_c0_g4;TRINITY_DN29659_c0_g1;TRINITY_DN30760_c0_g3;TRINITY_DN30760_c0_g5;TRINITY_DN6553_c0_g1;TRINITY_DN7439_c0_g1;TRINITY_DN9314_c0_g1;TRINITY_DN9369_c0_g1	9	0.000226016	0.00174403
	GO:0050807	regulation of synapse organization	TRINITY_DN18991_c0_g1;TRINITY_DN21739_c0_g4;TRINITY_DN29659_c0_g1;TRINITY_DN30760_c0_g3;TRINITY_DN30760_c0_g5;TRINITY_DN6553_c0_g1;TRINITY_DN7439_c0_g1;TRINITY_DN9314_c0_g1;TRINITY_DN9369_c0_g1	9	0.000226016	0.00174403
	GO:0051705	multi-organism behavior	TRINITY_DN13325_c0_g2;TRINITY_DN15180_c0_g2;TRINITY_DN20517_c0_g1;TRINITY_DN20935_c0_g1;TRINITY_DN21168_c0_g1;TRINITY_DN22763_c0_g4;TRINITY_DN30474_c0_g3;TRINITY_DN30679_c0_g3;TRINITY_DN30760_c0_g6	9	0.000226016	0.00174403
	GO:0006796	phosphate-containing compound metabolic process	TRINITY_DN10220_c0_g1;TRINITY_DN102_c0_g1;TRINITY_DN1114_c0_g1;TRINITY_DN1133_c0_g1;TRINITY_DN11470_c0_g1;TRINITY_DN12041_c0_g1;TRINITY_DN12247_c0_g1;TRINITY_DN12380_c0_g1;TRINITY_DN13096_c0_g1;TRINITY_DN13606_c0_g1;TRINITY_DN14474_c0_g1;TRINITY_DN14895_c0_g2;TRINITY_DN15180_c0_g2;TRINITY_DN15466_c0_g1;TRINITY_DN15527_c0_g1;TRINITY_DN15557_c0_g1;TRINITY_DN15790_c0_g1;TRINITY_DN16088_c0_g1;TRINITY…	174	0.000227568	0.00175232
	GO:0051130	positive regulation of cellular component organization	TRINITY_DN10090_c0_g1;TRINITY_DN10220_c0_g1;TRINITY_DN17105_c0_g1;TRINITY_DN18778_c0_g1;TRINITY_DN18778_c0_g2;TRINITY_DN19115_c0_g1;TRINITY_DN20253_c0_g1;TRINITY_DN20329_c0_g1;TRINITY_DN20618_c0_g1;TRINITY_DN21168_c0_g1;TRINITY_DN21739_c0_g4;TRINITY_DN22050_c1_g1;TRINITY_DN22050_c1_g7;TRINITY_DN22140_c0_g1;TRINITY_DN22140_c0_g2;TRINITY_DN23743_c1_g8;TRINITY_DN24518_c0_g7;TRINITY_DN26022_c1_g5;TRI…	30	0.000233725	0.00179597
	GO:0000413	protein peptidyl-prolyl isomerization	TRINITY_DN10369_c0_g1;TRINITY_DN1636_c0_g1;TRINITY_DN18878_c0_g1;TRINITY_DN2416_c0_g1;TRINITY_DN26957_c1_g2	5	0.000238321	0.00180858
	GO:0006121	mitochondrial electron transport, succinate to ubiquinone	TRINITY_DN19645_c0_g1;TRINITY_DN19948_c0_g2;TRINITY_DN20478_c0_g1;TRINITY_DN28749_c0_g8;TRINITY_DN33035_c0_g1	5	0.000238321	0.00180858
	GO:0008363	larval chitin-based cuticle development	TRINITY_DN16543_c0_g1;TRINITY_DN20253_c0_g1;TRINITY_DN24569_c0_g3;TRINITY_DN24569_c0_g4;TRINITY_DN24569_c0_g5	5	0.000238321	0.00180858
	GO:0014706	striated muscle tissue development	TRINITY_DN24129_c0_g1;TRINITY_DN26853_c0_g3;TRINITY_DN29282_c0_g1;TRINITY_DN30760_c0_g3;TRINITY_DN30760_c0_g5	5	0.000238321	0.00180858
	GO:0036296	response to increased oxygen levels	TRINITY_DN19618_c0_g1;TRINITY_DN20959_c0_g1;TRINITY_DN20959_c0_g2;TRINITY_DN23743_c1_g3;TRINITY_DN26004_c1_g2	5	0.000238321	0.00180858
	GO:0042337	cuticle development involved in chitin-based cuticle molting cycle	TRINITY_DN16543_c0_g1;TRINITY_DN20253_c0_g1;TRINITY_DN24569_c0_g3;TRINITY_DN24569_c0_g4;TRINITY_DN24569_c0_g5	5	0.000238321	0.00180858
	GO:0015718	monocarboxylic acid transport	TRINITY_DN13128_c0_g1;TRINITY_DN14496_c0_g1;TRINITY_DN15772_c0_g2;TRINITY_DN18031_c0_g1;TRINITY_DN18031_c0_g2;TRINITY_DN25932_c0_g3;TRINITY_DN31480_c0_g2;TRINITY_DN4841_c0_g2	8	0.000254437	0.0019269
	GO:0006732	coenzyme metabolic process	TRINITY_DN10456_c0_g1;TRINITY_DN11721_c0_g1;TRINITY_DN17773_c0_g1;TRINITY_DN18609_c0_g1;TRINITY_DN19431_c0_g1;TRINITY_DN20001_c0_g1;TRINITY_DN20066_c0_g1;TRINITY_DN20133_c0_g1;TRINITY_DN20365_c0_g4;TRINITY_DN20661_c0_g1;TRINITY_DN20897_c0_g1;TRINITY_DN21035_c1_g1;TRINITY_DN21146_c0_g1;TRINITY_DN21229_c0_g1;TRINITY_DN21434_c0_g1;TRINITY_DN21434_c0_g2;TRINITY_DN21885_c0_g2;TRINITY_DN21885_c0_g5;TRI…	48	0.000255469	0.00193073
	GO:0016236	macroautophagy	TRINITY_DN17075_c0_g1;TRINITY_DN17075_c0_g2;TRINITY_DN17461_c0_g1;TRINITY_DN18612_c0_g1;TRINITY_DN20312_c0_g2;TRINITY_DN20828_c0_g1;TRINITY_DN20982_c0_g1;TRINITY_DN21168_c0_g1;TRINITY_DN24723_c0_g2;TRINITY_DN26957_c1_g2;TRINITY_DN32121_c0_g1;TRINITY_DN9369_c0_g1	12	0.000263646	0.00198844
	GO:0009991	response to extracellular stimulus	TRINITY_DN11320_c0_g1;TRINITY_DN12337_c0_g1;TRINITY_DN17347_c0_g1;TRINITY_DN17461_c0_g1;TRINITY_DN18861_c0_g2;TRINITY_DN20133_c0_g1;TRINITY_DN20312_c0_g2;TRINITY_DN20828_c0_g1;TRINITY_DN20935_c0_g1;TRINITY_DN21168_c0_g1;TRINITY_DN21248_c0_g1;TRINITY_DN21345_c0_g1;TRINITY_DN22116_c1_g2;TRINITY_DN22557_c1_g1;TRINITY_DN22559_c0_g1;TRINITY_DN22763_c0_g4;TRINITY_DN24723_c0_g2;TRINITY_DN26208_c0_g2;TRI…	31	0.000268166	0.00201839
	GO:0001763	morphogenesis of a branching structure	TRINITY_DN19618_c0_g1;TRINITY_DN21524_c0_g4;TRINITY_DN21791_c0_g2;TRINITY_DN22573_c0_g2;TRINITY_DN23155_c0_g1;TRINITY_DN6052_c0_g1	6	0.00028712	0.00214784
	GO:0023061	signal release	TRINITY_DN13325_c0_g2;TRINITY_DN16770_c0_g1;TRINITY_DN22085_c0_g4;TRINITY_DN24392_c0_g6;TRINITY_DN26230_c0_g1;TRINITY_DN27009_c0_g3	6	0.00028712	0.00214784
	GO:0048732	gland development	TRINITY_DN16842_c0_g1;TRINITY_DN17105_c0_g1;TRINITY_DN18844_c0_g1;TRINITY_DN20256_c0_g1;TRINITY_DN29096_c1_g2;TRINITY_DN7523_c0_g1	6	0.00028712	0.00214784
	GO:0051701	interaction with host	TRINITY_DN17075_c0_g1;TRINITY_DN17075_c0_g2;TRINITY_DN17757_c0_g1;TRINITY_DN19014_c0_g1;TRINITY_DN19014_c0_g2;TRINITY_DN20133_c0_g1;TRINITY_DN22174_c0_g1;TRINITY_DN22237_c1_g1;TRINITY_DN24137_c0_g3;TRINITY_DN24137_c0_g4;TRINITY_DN24568_c0_g2;TRINITY_DN27148_c0_g1;TRINITY_DN27806_c2_g3;TRINITY_DN28509_c1_g1;TRINITY_DN28509_c1_g7	15	0.000289829	0.00216371
	GO:0010608	posttranscriptional regulation of gene expression	TRINITY_DN15439_c0_g1;TRINITY_DN16213_c0_g1;TRINITY_DN16487_c0_g1;TRINITY_DN17978_c0_g1;TRINITY_DN18983_c0_g2;TRINITY_DN20329_c0_g1;TRINITY_DN20629_c0_g1;TRINITY_DN20629_c0_g2;TRINITY_DN21168_c0_g1;TRINITY_DN22085_c0_g4;TRINITY_DN22661_c0_g1;TRINITY_DN23584_c1_g3;TRINITY_DN23792_c0_g1;TRINITY_DN2482_c0_g1;TRINITY_DN25046_c0_g1;TRINITY_DN25210_c1_g8;TRINITY_DN2579_c0_g1;TRINITY_DN26022_c1_g5;TRINI…	36	0.000300148	0.00223619
	GO:0044087	regulation of cellular component biogenesis	TRINITY_DN10090_c0_g1;TRINITY_DN11710_c0_g1;TRINITY_DN16842_c0_g1;TRINITY_DN17075_c0_g1;TRINITY_DN17075_c0_g2;TRINITY_DN17105_c0_g1;TRINITY_DN17107_c0_g1;TRINITY_DN17978_c0_g1;TRINITY_DN18778_c0_g1;TRINITY_DN18778_c0_g2;TRINITY_DN18991_c0_g1;TRINITY_DN19115_c0_g1;TRINITY_DN20253_c0_g1;TRINITY_DN20671_c0_g1;TRINITY_DN21168_c0_g1;TRINITY_DN21739_c0_g4;TRINITY_DN22140_c0_g1;TRINITY_DN22140_c0_g2;TRI…	31	0.000305529	0.00227168
	GO:0007476	imaginal disc-derived wing morphogenesis	TRINITY_DN16842_c0_g1;TRINITY_DN19714_c0_g1;TRINITY_DN19714_c0_g3;TRINITY_DN20517_c0_g1;TRINITY_DN20949_c0_g1;TRINITY_DN23071_c0_g2;TRINITY_DN26190_c0_g7;TRINITY_DN579_c0_g1	8	0.000325408	0.00240488
	GO:0035114	imaginal disc-derived appendage morphogenesis	TRINITY_DN16842_c0_g1;TRINITY_DN19714_c0_g1;TRINITY_DN19714_c0_g3;TRINITY_DN20517_c0_g1;TRINITY_DN20949_c0_g1;TRINITY_DN23071_c0_g2;TRINITY_DN26190_c0_g7;TRINITY_DN579_c0_g1	8	0.000325408	0.00240488
	GO:0048737	imaginal disc-derived appendage development	TRINITY_DN16842_c0_g1;TRINITY_DN19714_c0_g1;TRINITY_DN19714_c0_g3;TRINITY_DN20517_c0_g1;TRINITY_DN20949_c0_g1;TRINITY_DN23071_c0_g2;TRINITY_DN26190_c0_g7;TRINITY_DN579_c0_g1	8	0.000325408	0.00240488
	GO:0006007	glucose catabolic process	TRINITY_DN20365_c0_g4;TRINITY_DN21885_c0_g2;TRINITY_DN21885_c0_g5;TRINITY_DN22357_c0_g1;TRINITY_DN27457_c0_g2;TRINITY_DN30217_c0_g1;TRINITY_DN32098_c0_g1	7	0.000339882	0.0025068
	GO:0006723	cuticle hydrocarbon biosynthetic process	TRINITY_DN16775_c0_g2;TRINITY_DN16775_c0_g3;TRINITY_DN20935_c0_g1;TRINITY_DN22763_c0_g4	4	0.000359916	0.00263341
	GO:0007317	regulation of pole plasm oskar mRNA localization	TRINITY_DN17075_c0_g1;TRINITY_DN17075_c0_g2;TRINITY_DN3486_c0_g1;TRINITY_DN7439_c0_g1	4	0.000359916	0.00263341
	GO:0060281	regulation of oocyte development	TRINITY_DN17075_c0_g1;TRINITY_DN17075_c0_g2;TRINITY_DN3486_c0_g1;TRINITY_DN7439_c0_g1	4	0.000359916	0.00263341
	GO:1902875	regulation of embryonic pattern specification	TRINITY_DN17075_c0_g1;TRINITY_DN17075_c0_g2;TRINITY_DN3486_c0_g1;TRINITY_DN7439_c0_g1	4	0.000359916	0.00263341
	GO:0007298	border follicle cell migration	TRINITY_DN16487_c0_g1;TRINITY_DN16842_c0_g1;TRINITY_DN27231_c1_g5;TRINITY_DN579_c0_g1;TRINITY_DN7439_c0_g1	5	0.000388793	0.00283904
	GO:0048523	negative regulation of cellular process	TRINITY_DN102_c0_g1;TRINITY_DN11320_c0_g1;TRINITY_DN12247_c0_g1;TRINITY_DN1323_c0_g1;TRINITY_DN1405_c0_g1;TRINITY_DN14647_c0_g1;TRINITY_DN15439_c0_g1;TRINITY_DN1627_c0_g1;TRINITY_DN16487_c0_g1;TRINITY_DN16842_c0_g1;TRINITY_DN17105_c0_g1;TRINITY_DN17107_c0_g1;TRINITY_DN17128_c0_g1;TRINITY_DN17436_c0_g2;TRINITY_DN17978_c0_g1;TRINITY_DN18538_c0_g1;TRINITY_DN18806_c0_g1;TRINITY_DN18991_c0_g1;TRINITY_…	70	0.00039667	0.00289081
	GO:0045862	positive regulation of proteolysis	TRINITY_DN16555_c0_g1;TRINITY_DN17075_c0_g1;TRINITY_DN17075_c0_g2;TRINITY_DN19750_c0_g1;TRINITY_DN22085_c0_g10;TRINITY_DN22085_c0_g13;TRINITY_DN24518_c0_g7;TRINITY_DN33047_c0_g1;TRINITY_DN3743_c0_g1;TRINITY_DN7523_c0_g1	10	0.000399192	0.00290343
	GO:0080135	regulation of cellular response to stress	TRINITY_DN1405_c0_g1;TRINITY_DN17105_c0_g1;TRINITY_DN17461_c0_g1;TRINITY_DN18991_c0_g1;TRINITY_DN19623_c0_g1;TRINITY_DN20312_c0_g2;TRINITY_DN20474_c0_g1;TRINITY_DN21428_c0_g1;TRINITY_DN21739_c0_g4;TRINITY_DN22559_c0_g1;TRINITY_DN26957_c1_g2;TRINITY_DN30225_c0_g14;TRINITY_DN32121_c0_g1;TRINITY_DN3778_c0_g1;TRINITY_DN8801_c0_g1;TRINITY_DN9369_c0_g1	16	0.00040724	0.00295611
	GO:0007520	myoblast fusion	TRINITY_DN16842_c0_g1;TRINITY_DN20661_c0_g1;TRINITY_DN21035_c1_g1;TRINITY_DN21182_c0_g1;TRINITY_DN22069_c0_g4;TRINITY_DN33173_c0_g1	6	0.000409348	0.00296555
	GO:0007472	wing disc morphogenesis	TRINITY_DN16842_c0_g1;TRINITY_DN19714_c0_g1;TRINITY_DN19714_c0_g3;TRINITY_DN20517_c0_g1;TRINITY_DN20949_c0_g1;TRINITY_DN23071_c0_g2;TRINITY_DN26190_c0_g7;TRINITY_DN579_c0_g1	8	0.000411719	0.00297101
	GO:0035120	post-embryonic appendage morphogenesis	TRINITY_DN16842_c0_g1;TRINITY_DN19714_c0_g1;TRINITY_DN19714_c0_g3;TRINITY_DN20517_c0_g1;TRINITY_DN20949_c0_g1;TRINITY_DN23071_c0_g2;TRINITY_DN26190_c0_g7;TRINITY_DN579_c0_g1	8	0.000411719	0.00297101
	GO:0051094	positive regulation of developmental process	TRINITY_DN16770_c0_g1;TRINITY_DN16784_c0_g1;TRINITY_DN17105_c0_g1;TRINITY_DN20253_c0_g1;TRINITY_DN20555_c0_g1;TRINITY_DN20618_c0_g1;TRINITY_DN20935_c0_g1;TRINITY_DN21739_c0_g4;TRINITY_DN22050_c1_g1;TRINITY_DN22050_c1_g7;TRINITY_DN22519_c1_g5;TRINITY_DN22763_c0_g4;TRINITY_DN23071_c0_g2;TRINITY_DN23743_c1_g8;TRINITY_DN24254_c1_g3;TRINITY_DN26230_c0_g1;TRINITY_DN27009_c0_g3;TRINITY_DN29442_c1_g1;TRI…	20	0.000425448	0.00306406
	GO:0051179	localization	TRINITY_DN10087_c0_g1;TRINITY_DN10220_c0_g1;TRINITY_DN10369_c0_g1;TRINITY_DN1101_c0_g1;TRINITY_DN11120_c0_g1;TRINITY_DN11129_c0_g1;TRINITY_DN1114_c0_g1;TRINITY_DN1162_c0_g1;TRINITY_DN12154_c0_g1;TRINITY_DN12337_c0_g1;TRINITY_DN12380_c0_g1;TRINITY_DN13128_c0_g1;TRINITY_DN13212_c0_g1;TRINITY_DN13325_c0_g2;TRINITY_DN14474_c0_g1;TRINITY_DN14496_c0_g1;TRINITY_DN15772_c0_g2;TRINITY_DN16088_c0_g1;TRINIT…	226	0.000433323	0.00311467
	GO:0007098	centrosome cycle	TRINITY_DN17436_c0_g2;TRINITY_DN18991_c0_g1;TRINITY_DN21322_c0_g1;TRINITY_DN24911_c0_g3;TRINITY_DN26997_c0_g2;TRINITY_DN4727_c0_g2;TRINITY_DN579_c0_g1	7	0.000448274	0.00320333
	GO:0007140	male meiosis	TRINITY_DN13076_c0_g1;TRINITY_DN22707_c2_g7;TRINITY_DN26230_c0_g1;TRINITY_DN27009_c0_g3;TRINITY_DN29193_c0_g4;TRINITY_DN30811_c1_g9;TRINITY_DN7439_c0_g1	7	0.000448274	0.00320333
	GO:0051297	centrosome organization	TRINITY_DN17436_c0_g2;TRINITY_DN18991_c0_g1;TRINITY_DN21322_c0_g1;TRINITY_DN24911_c0_g3;TRINITY_DN26997_c0_g2;TRINITY_DN4727_c0_g2;TRINITY_DN579_c0_g1	7	0.000448274	0.00320333
	GO:0005975	carbohydrate metabolic process	TRINITY_DN10220_c0_g1;TRINITY_DN13096_c0_g1;TRINITY_DN14895_c0_g2;TRINITY_DN15557_c0_g1;TRINITY_DN16619_c0_g2;TRINITY_DN17436_c0_g2;TRINITY_DN17773_c0_g1;TRINITY_DN18899_c0_g2;TRINITY_DN18991_c0_g1;TRINITY_DN19025_c0_g1;TRINITY_DN19528_c0_g1;TRINITY_DN19880_c0_g1;TRINITY_DN19929_c0_g1;TRINITY_DN20001_c0_g1;TRINITY_DN20090_c0_g1;TRINITY_DN20133_c0_g1;TRINITY_DN20325_c0_g1;TRINITY_DN20365_c0_g4;TRI…	111	0.000501219	0.00357471
	GO:0034308	primary alcohol metabolic process	TRINITY_DN20365_c0_g4;TRINITY_DN21885_c0_g2;TRINITY_DN21885_c0_g5;TRINITY_DN22357_c0_g1;TRINITY_DN26004_c1_g2;TRINITY_DN27148_c0_g1;TRINITY_DN27457_c0_g2;TRINITY_DN28079_c0_g3;TRINITY_DN32098_c0_g1	9	0.000514916	0.00366528
	GO:0000278	mitotic cell cycle	TRINITY_DN10220_c0_g1;TRINITY_DN1405_c0_g1;TRINITY_DN14150_c0_g1;TRINITY_DN16284_c0_g1;TRINITY_DN16516_c0_g1;TRINITY_DN16555_c0_g1;TRINITY_DN16842_c0_g1;TRINITY_DN17105_c0_g1;TRINITY_DN17128_c0_g1;TRINITY_DN17436_c0_g2;TRINITY_DN18861_c0_g2;TRINITY_DN18991_c0_g1;TRINITY_DN19623_c0_g1;TRINITY_DN1969_c0_g1;TRINITY_DN20256_c0_g1;TRINITY_DN20385_c0_g1;TRINITY_DN21322_c0_g1;TRINITY_DN21541_c0_g1;TRINI…	44	0.00052649	0.00374042
	GO:0007224	smoothened signaling pathway	TRINITY_DN16808_c0_g1;TRINITY_DN17436_c0_g2;TRINITY_DN18640_c0_g1;TRINITY_DN20483_c0_g2;TRINITY_DN23644_c0_g4;TRINITY_DN26575_c0_g3	6	0.000568681	0.0040246
	GO:0040012	regulation of locomotion	TRINITY_DN16842_c0_g1;TRINITY_DN17075_c0_g1;TRINITY_DN17075_c0_g2;TRINITY_DN17105_c0_g1;TRINITY_DN22174_c0_g1;TRINITY_DN26230_c0_g1	6	0.000568681	0.0040246
	GO:0040014	regulation of multicellular organism growth	TRINITY_DN16770_c0_g1;TRINITY_DN20555_c0_g1;TRINITY_DN20935_c0_g1;TRINITY_DN22041_c0_g1;TRINITY_DN22763_c0_g4;TRINITY_DN27675_c0_g4;TRINITY_DN29442_c1_g1	7	0.000582551	0.00411482
	GO:0000947	amino acid catabolic process to alcohol via Ehrlich pathway	TRINITY_DN20365_c0_g4;TRINITY_DN21885_c0_g2;TRINITY_DN21885_c0_g5;TRINITY_DN27148_c0_g1;TRINITY_DN32098_c0_g1	5	0.000601283	0.00420669
	GO:0000955	amino acid catabolic process via Ehrlich pathway	TRINITY_DN20365_c0_g4;TRINITY_DN21885_c0_g2;TRINITY_DN21885_c0_g5;TRINITY_DN27148_c0_g1;TRINITY_DN32098_c0_g1	5	0.000601283	0.00420669
	GO:0042051	compound eye photoreceptor development	TRINITY_DN26190_c0_g7;TRINITY_DN30811_c1_g9;TRINITY_DN4727_c0_g2;TRINITY_DN579_c0_g1;TRINITY_DN7439_c0_g1	5	0.000601283	0.00420669
	GO:0042462	eye photoreceptor cell development	TRINITY_DN26190_c0_g7;TRINITY_DN30811_c1_g9;TRINITY_DN4727_c0_g2;TRINITY_DN579_c0_g1;TRINITY_DN7439_c0_g1	5	0.000601283	0.00420669
	GO:2000116	regulation of cysteine-type endopeptidase activity	TRINITY_DN19750_c0_g1;TRINITY_DN22085_c0_g10;TRINITY_DN22085_c0_g13;TRINITY_DN3743_c0_g1;TRINITY_DN7523_c0_g1	5	0.000601283	0.00420669
	GO:0060260	regulation of transcription initiation from RNA polymerase II promoter	TRINITY_DN10090_c0_g1;TRINITY_DN11710_c0_g1;TRINITY_DN18778_c0_g1;TRINITY_DN18778_c0_g2;TRINITY_DN19115_c0_g1;TRINITY_DN25079_c0_g6;TRINITY_DN26038_c0_g3;TRINITY_DN28338_c1_g3;TRINITY_DN29039_c0_g5	9	0.000621578	0.00434041
	GO:1902589	single-organism organelle organization	TRINITY_DN10220_c0_g1;TRINITY_DN11120_c0_g1;TRINITY_DN12131_c0_g1;TRINITY_DN12337_c0_g1;TRINITY_DN13076_c0_g1;TRINITY_DN13540_c0_g1;TRINITY_DN14150_c0_g1;TRINITY_DN15439_c0_g1;TRINITY_DN15994_c0_g1;TRINITY_DN16284_c0_g1;TRINITY_DN16516_c0_g1;TRINITY_DN16842_c0_g1;TRINITY_DN17075_c0_g1;TRINITY_DN17075_c0_g2;TRINITY_DN17105_c0_g1;TRINITY_DN17107_c0_g1;TRINITY_DN17436_c0_g2;TRINITY_DN17461_c0_g1;TRI…	106	0.000642353	0.00447697
	GO:0010942	positive regulation of cell death	TRINITY_DN1405_c0_g1;TRINITY_DN17075_c0_g1;TRINITY_DN17075_c0_g2;TRINITY_DN19750_c0_g1;TRINITY_DN21851_c0_g1;TRINITY_DN22085_c0_g10;TRINITY_DN22085_c0_g13;TRINITY_DN22174_c0_g1;TRINITY_DN2894_c0_g1;TRINITY_DN3743_c0_g1;TRINITY_DN7523_c0_g1	11	0.000661601	0.00460238
	GO:0006457	protein folding	TRINITY_DN10369_c0_g1;TRINITY_DN12127_c0_g1;TRINITY_DN1636_c0_g1;TRINITY_DN16444_c0_g1;TRINITY_DN17068_c0_g1;TRINITY_DN17325_c0_g1;TRINITY_DN17753_c0_g1;TRINITY_DN18878_c0_g1;TRINITY_DN20253_c0_g2;TRINITY_DN20517_c0_g1;TRINITY_DN20591_c0_g1;TRINITY_DN21322_c0_g1;TRINITY_DN21428_c0_g1;TRINITY_DN21524_c0_g4;TRINITY_DN21925_c0_g4;TRINITY_DN22085_c0_g4;TRINITY_DN22661_c0_g1;TRINITY_DN22704_c1_g6;TRIN…	42	0.000671669	0.00466359
	GO:0007369	gastrulation	TRINITY_DN13202_c0_g1;TRINITY_DN16842_c0_g1;TRINITY_DN21248_c0_g1;TRINITY_DN3732_c0_g1	4	0.000686298	0.00472941
	GO:0050792	regulation of viral process	TRINITY_DN17075_c0_g1;TRINITY_DN17075_c0_g2;TRINITY_DN21168_c0_g1;TRINITY_DN22174_c0_g1	4	0.000686298	0.00472941
	GO:0060361	flight	TRINITY_DN21829_c0_g3;TRINITY_DN25652_c0_g1;TRINITY_DN27231_c1_g5;TRINITY_DN30784_c2_g2	4	0.000686298	0.00472941
	GO:1904580	regulation of intracellular mRNA localization	TRINITY_DN17075_c0_g1;TRINITY_DN17075_c0_g2;TRINITY_DN3486_c0_g1;TRINITY_DN7439_c0_g1	4	0.000686298	0.00472941
	GO:0033554	cellular response to stress	TRINITY_DN10090_c0_g1;TRINITY_DN11320_c0_g1;TRINITY_DN12337_c0_g1;TRINITY_DN1405_c0_g1;TRINITY_DN14150_c0_g1;TRINITY_DN14647_c0_g1;TRINITY_DN16278_c0_g1;TRINITY_DN1627_c0_g1;TRINITY_DN16369_c0_g1;TRINITY_DN16842_c0_g1;TRINITY_DN17105_c0_g1;TRINITY_DN17347_c0_g1;TRINITY_DN17434_c0_g1;TRINITY_DN17461_c0_g1;TRINITY_DN18538_c0_g1;TRINITY_DN18778_c0_g1;TRINITY_DN18778_c0_g2;TRINITY_DN18795_c0_g1;TRINI…	101	0.000701246	0.00482336
	GO:0045214	sarcomere organization	TRINITY_DN23743_c1_g8;TRINITY_DN24129_c0_g1;TRINITY_DN25777_c2_g10;TRINITY_DN26829_c0_g1;TRINITY_DN27231_c1_g5;TRINITY_DN27691_c0_g4;TRINITY_DN27945_c2_g2	7	0.000746897	0.00512776
	GO:0052126	movement in host environment	TRINITY_DN17075_c0_g1;TRINITY_DN17075_c0_g2;TRINITY_DN22174_c0_g1;TRINITY_DN24137_c0_g3;TRINITY_DN24137_c0_g4;TRINITY_DN27806_c2_g3	6	0.00077226	0.0052282
	GO:0052192	movement in environment of other organism involved in symbiotic interaction	TRINITY_DN17075_c0_g1;TRINITY_DN17075_c0_g2;TRINITY_DN22174_c0_g1;TRINITY_DN24137_c0_g3;TRINITY_DN24137_c0_g4;TRINITY_DN27806_c2_g3	6	0.00077226	0.0052282
	GO:0007289	spermatid nucleus differentiation	TRINITY_DN213_c0_g1;TRINITY_DN23071_c0_g2;TRINITY_DN30811_c1_g9	3	0.000774337	0.0052282
	GO:0035039	male pronucleus assembly	TRINITY_DN20329_c0_g1;TRINITY_DN213_c0_g1;TRINITY_DN23558_c0_g1	3	0.000774337	0.0052282
	GO:0035041	sperm chromatin decondensation	TRINITY_DN20329_c0_g1;TRINITY_DN213_c0_g1;TRINITY_DN23558_c0_g1	3	0.000774337	0.0052282
	GO:0042078	germ-line stem cell division	TRINITY_DN22707_c2_g7;TRINITY_DN7439_c0_g1;TRINITY_DN89_c0_g1	3	0.000774337	0.0052282
	GO:0048137	spermatocyte division	TRINITY_DN23584_c1_g3;TRINITY_DN29193_c0_g4;TRINITY_DN7439_c0_g1	3	0.000774337	0.0052282
	GO:0070875	positive regulation of glycogen metabolic process	TRINITY_DN20828_c0_g1;TRINITY_DN21168_c0_g1;TRINITY_DN25652_c0_g1	3	0.000774337	0.0052282
	GO:1903706	regulation of hemopoiesis	TRINITY_DN20256_c0_g1;TRINITY_DN27009_c0_g3;TRINITY_DN29096_c1_g2	3	0.000774337	0.0052282
	GO:0051240	positive regulation of multicellular organismal process	TRINITY_DN16770_c0_g1;TRINITY_DN16784_c0_g1;TRINITY_DN17105_c0_g1;TRINITY_DN20253_c0_g1;TRINITY_DN20555_c0_g1;TRINITY_DN20618_c0_g1;TRINITY_DN20935_c0_g1;TRINITY_DN21739_c0_g4;TRINITY_DN22519_c1_g5;TRINITY_DN22763_c0_g4;TRINITY_DN23071_c0_g2;TRINITY_DN24254_c1_g3;TRINITY_DN26230_c0_g1;TRINITY_DN27009_c0_g3;TRINITY_DN29442_c1_g1;TRINITY_DN411_c0_g1;TRINITY_DN6553_c0_g1	17	0.000785166	0.00527766
	GO:0007219	Notch signaling pathway	TRINITY_DN13606_c0_g1;TRINITY_DN18882_c0_g1;TRINITY_DN19618_c0_g1;TRINITY_DN20517_c0_g1;TRINITY_DN21541_c0_g1;TRINITY_DN21541_c0_g3;TRINITY_DN22078_c0_g1;TRINITY_DN32776_c0_g1	8	0.00078741	0.00527766
	GO:0035107	appendage morphogenesis	TRINITY_DN16842_c0_g1;TRINITY_DN19714_c0_g1;TRINITY_DN19714_c0_g3;TRINITY_DN20517_c0_g1;TRINITY_DN20949_c0_g1;TRINITY_DN23071_c0_g2;TRINITY_DN26190_c0_g7;TRINITY_DN579_c0_g1	8	0.00078741	0.00527766
	GO:0048736	appendage development	TRINITY_DN16842_c0_g1;TRINITY_DN19714_c0_g1;TRINITY_DN19714_c0_g3;TRINITY_DN20517_c0_g1;TRINITY_DN20949_c0_g1;TRINITY_DN23071_c0_g2;TRINITY_DN26190_c0_g7;TRINITY_DN579_c0_g1	8	0.00078741	0.00527766
	GO:2000026	regulation of multicellular organismal development	TRINITY_DN102_c0_g1;TRINITY_DN12247_c0_g1;TRINITY_DN16784_c0_g1;TRINITY_DN16842_c0_g1;TRINITY_DN17075_c0_g1;TRINITY_DN17075_c0_g2;TRINITY_DN17105_c0_g1;TRINITY_DN17128_c0_g1;TRINITY_DN17436_c0_g2;TRINITY_DN18991_c0_g1;TRINITY_DN20253_c0_g1;TRINITY_DN20256_c0_g1;TRINITY_DN20618_c0_g1;TRINITY_DN20737_c0_g1;TRINITY_DN20918_c0_g1;TRINITY_DN20935_c0_g1;TRINITY_DN20949_c0_g1;TRINITY_DN21248_c0_g1;TRINI…	41	0.000814454	0.00544898
	GO:0042330	taxis	TRINITY_DN16487_c0_g1;TRINITY_DN16842_c0_g1;TRINITY_DN17105_c0_g1;TRINITY_DN20949_c0_g1;TRINITY_DN20979_c0_g1;TRINITY_DN22085_c0_g4;TRINITY_DN26022_c1_g5;TRINITY_DN26575_c0_g3;TRINITY_DN29096_c1_g2;TRINITY_DN29659_c0_g1;TRINITY_DN30036_c0_g5;TRINITY_DN31271_c0_g3;TRINITY_DN4727_c0_g2	13	0.000839586	0.00560019
	GO:0034976	response to endoplasmic reticulum stress	TRINITY_DN10090_c0_g1;TRINITY_DN16278_c0_g1;TRINITY_DN18778_c0_g1;TRINITY_DN18778_c0_g2;TRINITY_DN19115_c0_g1;TRINITY_DN20126_c0_g1;TRINITY_DN20354_c0_g2;TRINITY_DN21428_c0_g1;TRINITY_DN22559_c0_g1;TRINITY_DN22661_c0_g1;TRINITY_DN26038_c0_g3;TRINITY_DN27952_c0_g1;TRINITY_DN28338_c1_g3;TRINITY_DN28806_c0_g3;TRINITY_DN29836_c0_g1;TRINITY_DN30036_c0_g5;TRINITY_DN30090_c0_g2;TRINITY_DN30225_c0_g14;TR…	20	0.000840105	0.00560019
	GO:0071428	rRNA-containing ribonucleoprotein complex export from nucleus	TRINITY_DN17347_c0_g1;TRINITY_DN20000_c0_g1;TRINITY_DN20229_c0_g1;TRINITY_DN20229_c0_g4;TRINITY_DN20474_c0_g1;TRINITY_DN20620_c0_g2;TRINITY_DN21726_c0_g1;TRINITY_DN24385_c0_g6;TRINITY_DN26916_c0_g2;TRINITY_DN26916_c0_g4;TRINITY_DN4572_c0_g1	11	0.000881338	0.00586441
	GO:0005980	glycogen catabolic process	TRINITY_DN20828_c0_g1;TRINITY_DN24075_c0_g3;TRINITY_DN24075_c0_g5;TRINITY_DN24075_c0_g6;TRINITY_DN25652_c0_g1	5	0.000890235	0.005881
	GO:0007112	male meiosis cytokinesis	TRINITY_DN26230_c0_g1;TRINITY_DN27009_c0_g3;TRINITY_DN29193_c0_g4;TRINITY_DN30811_c1_g9;TRINITY_DN7439_c0_g1	5	0.000890235	0.005881
	GO:0019058	viral life cycle	TRINITY_DN17075_c0_g1;TRINITY_DN17075_c0_g2;TRINITY_DN21168_c0_g1;TRINITY_DN22174_c0_g1;TRINITY_DN26747_c0_g2	5	0.000890235	0.005881
	GO:0030097	hemopoiesis	TRINITY_DN16842_c0_g1;TRINITY_DN18844_c0_g1;TRINITY_DN20256_c0_g1;TRINITY_DN27009_c0_g3;TRINITY_DN29096_c1_g2	5	0.000890235	0.005881
	GO:0001934	positive regulation of protein phosphorylation	TRINITY_DN10220_c0_g1;TRINITY_DN16842_c0_g1;TRINITY_DN21168_c0_g1;TRINITY_DN22559_c0_g1;TRINITY_DN23906_c0_g3;TRINITY_DN24685_c0_g2;TRINITY_DN27906_c2_g2;TRINITY_DN31271_c0_g3;TRINITY_DN3778_c0_g1;TRINITY_DN9116_c0_g1	10	0.00091143	0.0059887
	GO:0007006	mitochondrial membrane organization	TRINITY_DN13540_c0_g1;TRINITY_DN20217_c0_g1;TRINITY_DN22173_c0_g1;TRINITY_DN26390_c0_g4;TRINITY_DN26416_c0_g2;TRINITY_DN27833_c0_g3;TRINITY_DN31927_c0_g1;TRINITY_DN4739_c0_g1;TRINITY_DN6181_c0_g1;TRINITY_DN7214_c0_g1	10	0.00091143	0.0059887
	GO:0051817	modification of morphology or physiology of other organism involved in symbiotic interaction	TRINITY_DN20133_c0_g1;TRINITY_DN21168_c0_g1;TRINITY_DN22237_c1_g1;TRINITY_DN24137_c0_g3;TRINITY_DN24137_c0_g4;TRINITY_DN24568_c0_g2;TRINITY_DN27148_c0_g1;TRINITY_DN27806_c2_g3;TRINITY_DN28509_c1_g1;TRINITY_DN28509_c1_g7	10	0.00091143	0.0059887
	GO:0008593	regulation of Notch signaling pathway	TRINITY_DN13606_c0_g1;TRINITY_DN18882_c0_g1;TRINITY_DN19618_c0_g1;TRINITY_DN20517_c0_g1;TRINITY_DN21541_c0_g1;TRINITY_DN21541_c0_g3;TRINITY_DN22078_c0_g1	7	0.000945835	0.00619261
	GO:0035264	multicellular organism growth	TRINITY_DN16770_c0_g1;TRINITY_DN20555_c0_g1;TRINITY_DN20935_c0_g1;TRINITY_DN22041_c0_g1;TRINITY_DN22763_c0_g4;TRINITY_DN27675_c0_g4;TRINITY_DN29442_c1_g1	7	0.000945835	0.00619261
	GO:0005996	monosaccharide metabolic process	TRINITY_DN10220_c0_g1;TRINITY_DN13096_c0_g1;TRINITY_DN15557_c0_g1;TRINITY_DN17436_c0_g2;TRINITY_DN17773_c0_g1;TRINITY_DN18899_c0_g2;TRINITY_DN18991_c0_g1;TRINITY_DN19929_c0_g1;TRINITY_DN20365_c0_g4;TRINITY_DN20618_c0_g1;TRINITY_DN20786_c0_g1;TRINITY_DN20828_c0_g1;TRINITY_DN21035_c1_g1;TRINITY_DN21168_c0_g1;TRINITY_DN21434_c0_g1;TRINITY_DN21829_c0_g3;TRINITY_DN21885_c0_g2;TRINITY_DN21885_c0_g5;TRI…	43	0.000963439	0.00629664
	GO:0031325	positive regulation of cellular metabolic process	TRINITY_DN10090_c0_g1;TRINITY_DN10220_c0_g1;TRINITY_DN1405_c0_g1;TRINITY_DN16213_c0_g1;TRINITY_DN16487_c0_g1;TRINITY_DN16555_c0_g1;TRINITY_DN16842_c0_g1;TRINITY_DN17075_c0_g1;TRINITY_DN17075_c0_g2;TRINITY_DN17681_c0_g1;TRINITY_DN18778_c0_g1;TRINITY_DN18778_c0_g2;TRINITY_DN18983_c0_g2;TRINITY_DN19115_c0_g1;TRINITY_DN19623_c0_g1;TRINITY_DN19750_c0_g1;TRINITY_DN20329_c0_g1;TRINITY_DN20474_c0_g1;TRIN…	56	0.00101011	0.0065708
	GO:0042594	response to starvation	TRINITY_DN11320_c0_g1;TRINITY_DN12337_c0_g1;TRINITY_DN17347_c0_g1;TRINITY_DN18861_c0_g2;TRINITY_DN20133_c0_g1;TRINITY_DN20828_c0_g1;TRINITY_DN20935_c0_g1;TRINITY_DN21168_c0_g1;TRINITY_DN21345_c0_g1;TRINITY_DN22116_c1_g2;TRINITY_DN22557_c1_g1;TRINITY_DN22559_c0_g1;TRINITY_DN22763_c0_g4;TRINITY_DN24723_c0_g2;TRINITY_DN26208_c0_g2;TRINITY_DN26266_c0_g7;TRINITY_DN26507_c0_g9;TRINITY_DN26575_c0_g3;TRI…	25	0.0010102	0.0065708
	GO:0006096	glycolytic process	TRINITY_DN17773_c0_g1;TRINITY_DN20133_c0_g1;TRINITY_DN20661_c0_g1;TRINITY_DN21035_c1_g1;TRINITY_DN21434_c0_g1;TRINITY_DN21434_c0_g2;TRINITY_DN22069_c0_g4;TRINITY_DN23531_c0_g1;TRINITY_DN24137_c0_g3;TRINITY_DN24137_c0_g4;TRINITY_DN24198_c0_g1;TRINITY_DN24413_c2_g1;TRINITY_DN24413_c2_g2;TRINITY_DN24568_c0_g2;TRINITY_DN27254_c0_g5;TRINITY_DN27806_c2_g1;TRINITY_DN27806_c2_g3;TRINITY_DN27806_c2_g4;TRI…	19	0.00101433	0.0065708
	GO:0006165	nucleoside diphosphate phosphorylation	TRINITY_DN17773_c0_g1;TRINITY_DN20133_c0_g1;TRINITY_DN20661_c0_g1;TRINITY_DN21035_c1_g1;TRINITY_DN21434_c0_g1;TRINITY_DN21434_c0_g2;TRINITY_DN22069_c0_g4;TRINITY_DN23531_c0_g1;TRINITY_DN24137_c0_g3;TRINITY_DN24137_c0_g4;TRINITY_DN24198_c0_g1;TRINITY_DN24413_c2_g1;TRINITY_DN24413_c2_g2;TRINITY_DN24568_c0_g2;TRINITY_DN27254_c0_g5;TRINITY_DN27806_c2_g1;TRINITY_DN27806_c2_g3;TRINITY_DN27806_c2_g4;TRI…	19	0.00101433	0.0065708
	GO:0006757	ATP generation from ADP	TRINITY_DN17773_c0_g1;TRINITY_DN20133_c0_g1;TRINITY_DN20661_c0_g1;TRINITY_DN21035_c1_g1;TRINITY_DN21434_c0_g1;TRINITY_DN21434_c0_g2;TRINITY_DN22069_c0_g4;TRINITY_DN23531_c0_g1;TRINITY_DN24137_c0_g3;TRINITY_DN24137_c0_g4;TRINITY_DN24198_c0_g1;TRINITY_DN24413_c2_g1;TRINITY_DN24413_c2_g2;TRINITY_DN24568_c0_g2;TRINITY_DN27254_c0_g5;TRINITY_DN27806_c2_g1;TRINITY_DN27806_c2_g3;TRINITY_DN27806_c2_g4;TRI…	19	0.00101433	0.0065708
	GO:0052548	regulation of endopeptidase activity	TRINITY_DN16555_c0_g1;TRINITY_DN19750_c0_g1;TRINITY_DN22085_c0_g10;TRINITY_DN22085_c0_g13;TRINITY_DN3743_c0_g1;TRINITY_DN7523_c0_g1	6	0.00102781	0.00664638
	GO:0044712	single-organism catabolic process	TRINITY_DN10090_c0_g1;TRINITY_DN14647_c0_g1;TRINITY_DN17461_c0_g1;TRINITY_DN17773_c0_g1;TRINITY_DN18606_c0_g2;TRINITY_DN18778_c0_g1;TRINITY_DN18778_c0_g2;TRINITY_DN19025_c0_g1;TRINITY_DN19115_c0_g1;TRINITY_DN20133_c0_g1;TRINITY_DN20225_c0_g1;TRINITY_DN20312_c0_g2;TRINITY_DN20354_c0_g2;TRINITY_DN20365_c0_g4;TRINITY_DN20494_c0_g1;TRINITY_DN20635_c0_g1;TRINITY_DN20661_c0_g1;TRINITY_DN20828_c0_g1;TRI…	81	0.00105061	0.00678191
	GO:2000142	regulation of DNA-templated transcription, initiation	TRINITY_DN10090_c0_g1;TRINITY_DN11710_c0_g1;TRINITY_DN18778_c0_g1;TRINITY_DN18778_c0_g2;TRINITY_DN19115_c0_g1;TRINITY_DN25079_c0_g6;TRINITY_DN26038_c0_g3;TRINITY_DN28338_c1_g3;TRINITY_DN29039_c0_g5	9	0.00105428	0.00679361
	GO:0045927	positive regulation of growth	TRINITY_DN16770_c0_g1;TRINITY_DN17105_c0_g1;TRINITY_DN20555_c0_g1;TRINITY_DN20935_c0_g1;TRINITY_DN21541_c0_g1;TRINITY_DN21541_c0_g3;TRINITY_DN21739_c0_g4;TRINITY_DN22763_c0_g4;TRINITY_DN29193_c0_g4;TRINITY_DN29442_c1_g1;TRINITY_DN31271_c0_g3;TRINITY_DN6553_c0_g1	12	0.00105771	0.00680377
	GO:0006334	nucleosome assembly	TRINITY_DN18538_c0_g1;TRINITY_DN19623_c0_g1;TRINITY_DN20329_c0_g1;TRINITY_DN20671_c0_g1;TRINITY_DN213_c0_g1;TRINITY_DN21634_c0_g4;TRINITY_DN22851_c0_g2;TRINITY_DN23979_c0_g5;TRINITY_DN24742_c0_g1;TRINITY_DN25980_c0_g2	10	0.00106057	0.00681027
	GO:0021700	developmental maturation	TRINITY_DN16487_c0_g1;TRINITY_DN17075_c0_g1;TRINITY_DN17075_c0_g2;TRINITY_DN17105_c0_g1;TRINITY_DN18991_c0_g1;TRINITY_DN22707_c2_g7;TRINITY_DN22803_c0_g1;TRINITY_DN23071_c0_g2;TRINITY_DN23644_c0_g4;TRINITY_DN23743_c1_g3;TRINITY_DN23906_c0_g3;TRINITY_DN24911_c0_g3;TRINITY_DN25046_c0_g1;TRINITY_DN26069_c0_g1;TRINITY_DN26575_c0_g3;TRINITY_DN27009_c0_g3;TRINITY_DN28724_c0_g1;TRINITY_DN31271_c0_g3;TRI…	22	0.00113338	0.00726508
	GO:0006323	DNA packaging	TRINITY_DN18538_c0_g1;TRINITY_DN18991_c0_g1;TRINITY_DN19623_c0_g1;TRINITY_DN20329_c0_g1;TRINITY_DN20671_c0_g1;TRINITY_DN213_c0_g1;TRINITY_DN21634_c0_g4;TRINITY_DN22851_c0_g2;TRINITY_DN23979_c0_g5;TRINITY_DN24742_c0_g1;TRINITY_DN25980_c0_g2;TRINITY_DN26742_c0_g3;TRINITY_DN26742_c0_g5;TRINITY_DN29193_c0_g4	14	0.00115165	0.00736936
	GO:0005977	glycogen metabolic process	TRINITY_DN20828_c0_g1;TRINITY_DN21168_c0_g1;TRINITY_DN21829_c0_g3;TRINITY_DN22511_c0_g1;TRINITY_DN24075_c0_g3;TRINITY_DN24075_c0_g5;TRINITY_DN24075_c0_g6;TRINITY_DN25054_c0_g1;TRINITY_DN25652_c0_g1;TRINITY_DN29554_c0_g5;TRINITY_DN29554_c0_g6	11	0.00115825	0.00738585
	GO:0006112	energy reserve metabolic process	TRINITY_DN20828_c0_g1;TRINITY_DN21168_c0_g1;TRINITY_DN21829_c0_g3;TRINITY_DN22511_c0_g1;TRINITY_DN24075_c0_g3;TRINITY_DN24075_c0_g5;TRINITY_DN24075_c0_g6;TRINITY_DN25054_c0_g1;TRINITY_DN25652_c0_g1;TRINITY_DN29554_c0_g5;TRINITY_DN29554_c0_g6	11	0.00115825	0.00738585
	GO:0007528	neuromuscular junction development	TRINITY_DN18991_c0_g1;TRINITY_DN21739_c0_g4;TRINITY_DN26416_c0_g2;TRINITY_DN29659_c0_g1;TRINITY_DN30760_c0_g3;TRINITY_DN30760_c0_g5;TRINITY_DN6553_c0_g1;TRINITY_DN7439_c0_g1	8	0.00116356	0.00740689
	GO:0007446	imaginal disc growth	TRINITY_DN20935_c0_g1;TRINITY_DN22763_c0_g4;TRINITY_DN30039_c1_g4;TRINITY_DN89_c0_g1	4	0.00117791	0.00747229
	GO:0098722	asymmetric stem cell division	TRINITY_DN17436_c0_g2;TRINITY_DN21248_c0_g1;TRINITY_DN22707_c2_g7;TRINITY_DN89_c0_g1	4	0.00117791	0.00747229
	GO:0007417	central nervous system development	TRINITY_DN10220_c0_g1;TRINITY_DN17105_c0_g1;TRINITY_DN17681_c0_g1;TRINITY_DN27690_c0_g2;TRINITY_DN30760_c0_g6;TRINITY_DN579_c0_g1;TRINITY_DN8701_c0_g1	7	0.00118421	0.00747357
	GO:0044416	induction by symbiont of host defense response	TRINITY_DN20133_c0_g1;TRINITY_DN22237_c1_g1;TRINITY_DN24137_c0_g3;TRINITY_DN24137_c0_g4;TRINITY_DN24568_c0_g2;TRINITY_DN27148_c0_g1;TRINITY_DN27806_c2_g3	7	0.00118421	0.00747357
	GO:0052251	induction by organism of defense response of other organism involved in symbiotic interaction	TRINITY_DN20133_c0_g1;TRINITY_DN22237_c1_g1;TRINITY_DN24137_c0_g3;TRINITY_DN24137_c0_g4;TRINITY_DN24568_c0_g2;TRINITY_DN27148_c0_g1;TRINITY_DN27806_c2_g3	7	0.00118421	0.00747357
	GO:0031497	chromatin assembly	TRINITY_DN18538_c0_g1;TRINITY_DN19623_c0_g1;TRINITY_DN20329_c0_g1;TRINITY_DN20671_c0_g1;TRINITY_DN213_c0_g1;TRINITY_DN21634_c0_g4;TRINITY_DN22851_c0_g2;TRINITY_DN23979_c0_g5;TRINITY_DN24742_c0_g1;TRINITY_DN25980_c0_g2;TRINITY_DN26742_c0_g3;TRINITY_DN26742_c0_g5	12	0.00119614	0.00753587
	GO:0002520	immune system development	TRINITY_DN16842_c0_g1;TRINITY_DN18844_c0_g1;TRINITY_DN20256_c0_g1;TRINITY_DN27009_c0_g3;TRINITY_DN29096_c1_g2	5	0.00127108	0.00791298
	GO:0007622	rhythmic behavior	TRINITY_DN16842_c0_g1;TRINITY_DN24911_c0_g3;TRINITY_DN26575_c0_g3;TRINITY_DN30109_c0_g1;TRINITY_DN8701_c0_g1	5	0.00127108	0.00791298
	GO:0017145	stem cell division	TRINITY_DN17436_c0_g2;TRINITY_DN21248_c0_g1;TRINITY_DN22707_c2_g7;TRINITY_DN7439_c0_g1;TRINITY_DN89_c0_g1	5	0.00127108	0.00791298
	GO:0035088	establishment or maintenance of apical/basal cell polarity	TRINITY_DN16842_c0_g1;TRINITY_DN20979_c0_g1;TRINITY_DN21433_c0_g3;TRINITY_DN27758_c0_g1;TRINITY_DN28881_c0_g2	5	0.00127108	0.00791298
	GO:0048512	circadian behavior	TRINITY_DN16842_c0_g1;TRINITY_DN24911_c0_g3;TRINITY_DN26575_c0_g3;TRINITY_DN30109_c0_g1;TRINITY_DN8701_c0_g1	5	0.00127108	0.00791298
	GO:0048534	hematopoietic or lymphoid organ development	TRINITY_DN16842_c0_g1;TRINITY_DN18844_c0_g1;TRINITY_DN20256_c0_g1;TRINITY_DN27009_c0_g3;TRINITY_DN29096_c1_g2	5	0.00127108	0.00791298
	GO:0098586	cellular response to virus	TRINITY_DN17075_c0_g1;TRINITY_DN17075_c0_g2;TRINITY_DN22174_c0_g1;TRINITY_DN28509_c1_g1;TRINITY_DN28509_c1_g7	5	0.00127108	0.00791298
	GO:0045727	positive regulation of translation	TRINITY_DN16487_c0_g1;TRINITY_DN20329_c0_g1;TRINITY_DN26129_c1_g2;TRINITY_DN26742_c0_g3;TRINITY_DN26742_c0_g5;TRINITY_DN28437_c1_g1;TRINITY_DN28437_c1_g6;TRINITY_DN28801_c0_g5;TRINITY_DN30811_c1_g9;TRINITY_DN7369_c0_g1;TRINITY_DN7768_c0_g1	11	0.00132145	0.00821266
	GO:0023056	positive regulation of signaling	TRINITY_DN10220_c0_g1;TRINITY_DN12127_c0_g1;TRINITY_DN13606_c0_g1;TRINITY_DN1405_c0_g1;TRINITY_DN16088_c0_g1;TRINITY_DN16770_c0_g1;TRINITY_DN17436_c0_g2;TRINITY_DN18882_c0_g1;TRINITY_DN20979_c0_g1;TRINITY_DN22078_c0_g1;TRINITY_DN22559_c0_g1;TRINITY_DN23906_c0_g3;TRINITY_DN26230_c0_g1;TRINITY_DN26575_c0_g3;TRINITY_DN27194_c0_g2;TRINITY_DN29659_c0_g1;TRINITY_DN31271_c0_g3;TRINITY_DN3778_c0_g1	18	0.0013299	0.00825121
	GO:0006407	rRNA export from nucleus	TRINITY_DN20000_c0_g1;TRINITY_DN20229_c0_g1;TRINITY_DN20229_c0_g4;TRINITY_DN20474_c0_g1;TRINITY_DN20620_c0_g2;TRINITY_DN21726_c0_g1	6	0.00134358	0.00829408
	GO:0010975	regulation of neuron projection development	TRINITY_DN16842_c0_g1;TRINITY_DN17105_c0_g1;TRINITY_DN20253_c0_g1;TRINITY_DN20618_c0_g1;TRINITY_DN21739_c0_g4;TRINITY_DN26230_c0_g1	6	0.00134358	0.00829408
	GO:0051029	rRNA transport	TRINITY_DN20000_c0_g1;TRINITY_DN20229_c0_g1;TRINITY_DN20229_c0_g4;TRINITY_DN20474_c0_g1;TRINITY_DN20620_c0_g2;TRINITY_DN21726_c0_g1	6	0.00134358	0.00829408
	GO:0034250	positive regulation of cellular amide metabolic process	TRINITY_DN16487_c0_g1;TRINITY_DN20329_c0_g1;TRINITY_DN26129_c1_g2;TRINITY_DN26742_c0_g3;TRINITY_DN26742_c0_g5;TRINITY_DN28437_c1_g1;TRINITY_DN28437_c1_g6;TRINITY_DN28801_c0_g5;TRINITY_DN30811_c1_g9;TRINITY_DN7369_c0_g1;TRINITY_DN7768_c0_g1;TRINITY_DN8335_c0_g1	12	0.00134924	0.00831504
	GO:1902580	single-organism cellular localization	TRINITY_DN10087_c0_g1;TRINITY_DN10220_c0_g1;TRINITY_DN1162_c0_g1;TRINITY_DN16284_c0_g1;TRINITY_DN16444_c0_g1;TRINITY_DN16487_c0_g1;TRINITY_DN16660_c0_g1;TRINITY_DN17075_c0_g1;TRINITY_DN17075_c0_g2;TRINITY_DN17105_c0_g1;TRINITY_DN17347_c0_g1;TRINITY_DN17753_c0_g1;TRINITY_DN18562_c0_g1;TRINITY_DN19630_c0_g1;TRINITY_DN20050_c0_g1;TRINITY_DN20050_c0_g2;TRINITY_DN20217_c0_g1;TRINITY_DN20253_c0_g1;TRIN…	56	0.00135361	0.00832802
	GO:0002376	immune system process	TRINITY_DN10220_c0_g1;TRINITY_DN13606_c0_g1;TRINITY_DN14383_c0_g1;TRINITY_DN14647_c0_g1;TRINITY_DN16213_c0_g1;TRINITY_DN16284_c0_g1;TRINITY_DN16619_c0_g2;TRINITY_DN16842_c0_g1;TRINITY_DN17461_c0_g1;TRINITY_DN18844_c0_g1;TRINITY_DN18983_c0_g2;TRINITY_DN19943_c0_g1;TRINITY_DN20217_c0_g1;TRINITY_DN20256_c0_g1;TRINITY_DN20630_c0_g1;TRINITY_DN21232_c0_g1;TRINITY_DN21331_c0_g1;TRINITY_DN21362_c0_g1;TRI…	37	0.00139179	0.00854856
	GO:0046939	nucleotide phosphorylation	TRINITY_DN17773_c0_g1;TRINITY_DN20133_c0_g1;TRINITY_DN20661_c0_g1;TRINITY_DN21035_c1_g1;TRINITY_DN21434_c0_g1;TRINITY_DN21434_c0_g2;TRINITY_DN22069_c0_g4;TRINITY_DN23531_c0_g1;TRINITY_DN24137_c0_g3;TRINITY_DN24137_c0_g4;TRINITY_DN24198_c0_g1;TRINITY_DN24413_c2_g1;TRINITY_DN24413_c2_g2;TRINITY_DN24568_c0_g2;TRINITY_DN27254_c0_g5;TRINITY_DN27806_c2_g1;TRINITY_DN27806_c2_g3;TRINITY_DN27806_c2_g4;TRI…	19	0.00140025	0.00858615
	GO:0006446	regulation of translational initiation	TRINITY_DN2482_c0_g1;TRINITY_DN2579_c0_g1;TRINITY_DN28046_c2_g4;TRINITY_DN28437_c1_g1;TRINITY_DN28437_c1_g6;TRINITY_DN28749_c0_g5;TRINITY_DN29886_c1_g5;TRINITY_DN29886_c1_g7;TRINITY_DN30934_c0_g2	9	0.0014589	0.00891605
	GO:0051050	positive regulation of transport	TRINITY_DN16770_c0_g1;TRINITY_DN20253_c0_g1;TRINITY_DN22174_c0_g1;TRINITY_DN26230_c0_g1;TRINITY_DN27009_c0_g3;TRINITY_DN29836_c0_g1;TRINITY_DN4727_c0_g2;TRINITY_DN579_c0_g1;TRINITY_DN7439_c0_g1	9	0.0014589	0.00891605
	GO:0031330	negative regulation of cellular catabolic process	TRINITY_DN11320_c0_g1;TRINITY_DN22174_c0_g1;TRINITY_DN22617_c1_g9;TRINITY_DN26416_c0_g2;TRINITY_DN26957_c1_g2;TRINITY_DN375_c0_g1;TRINITY_DN8801_c0_g1	7	0.00146719	0.00895181
	GO:0006022	aminoglycan metabolic process	TRINITY_DN19880_c0_g1;TRINITY_DN20437_c0_g1;TRINITY_DN21724_c0_g1;TRINITY_DN21765_c0_g1;TRINITY_DN21902_c0_g1;TRINITY_DN21989_c0_g1;TRINITY_DN22041_c0_g1;TRINITY_DN22056_c0_g1;TRINITY_DN24390_c0_g3;TRINITY_DN26151_c0_g1;TRINITY_DN27671_c0_g4;TRINITY_DN27675_c0_g4;TRINITY_DN29818_c0_g3	13	0.00148442	0.00904194
	GO:0032989	cellular component morphogenesis	TRINITY_DN10220_c0_g1;TRINITY_DN16487_c0_g1;TRINITY_DN16842_c0_g1;TRINITY_DN17075_c0_g1;TRINITY_DN17075_c0_g2;TRINITY_DN17105_c0_g1;TRINITY_DN17681_c0_g1;TRINITY_DN20244_c0_g2;TRINITY_DN20253_c0_g1;TRINITY_DN20618_c0_g1;TRINITY_DN20979_c0_g1;TRINITY_DN21105_c0_g1;TRINITY_DN21145_c0_g1;TRINITY_DN21331_c0_g1;TRINITY_DN21739_c0_g4;TRINITY_DN21752_c0_g1;TRINITY_DN22054_c0_g2;TRINITY_DN22054_c0_g3;TRI…	47	0.00155084	0.00943087
	GO:0035821	modification of morphology or physiology of other organism	TRINITY_DN20133_c0_g1;TRINITY_DN21168_c0_g1;TRINITY_DN22237_c1_g1;TRINITY_DN24137_c0_g3;TRINITY_DN24137_c0_g4;TRINITY_DN24568_c0_g2;TRINITY_DN27148_c0_g1;TRINITY_DN27806_c2_g3;TRINITY_DN28509_c1_g1;TRINITY_DN28509_c1_g7	10	0.00163159	0.00990551
	GO:0048639	positive regulation of developmental growth	TRINITY_DN16770_c0_g1;TRINITY_DN17105_c0_g1;TRINITY_DN20555_c0_g1;TRINITY_DN20935_c0_g1;TRINITY_DN21739_c0_g4;TRINITY_DN22763_c0_g4;TRINITY_DN29442_c1_g1;TRINITY_DN6553_c0_g1	8	0.00167062	0.0101257
	GO:0006935	chemotaxis	TRINITY_DN16487_c0_g1;TRINITY_DN16842_c0_g1;TRINITY_DN17105_c0_g1;TRINITY_DN20979_c0_g1;TRINITY_DN22085_c0_g4;TRINITY_DN26022_c1_g5;TRINITY_DN26575_c0_g3;TRINITY_DN29096_c1_g2;TRINITY_DN29659_c0_g1;TRINITY_DN30036_c0_g5;TRINITY_DN31271_c0_g3;TRINITY_DN4727_c0_g2	12	0.00170417	0.0103121
	GO:0035152	regulation of tube architecture, open tracheal system	TRINITY_DN16842_c0_g1;TRINITY_DN19880_c0_g1;TRINITY_DN22041_c0_g1;TRINITY_DN27671_c0_g4;TRINITY_DN27675_c0_g4;TRINITY_DN30039_c1_g4	6	0.0017283	0.0104409
	GO:0001736	establishment of planar polarity	TRINITY_DN16842_c0_g1;TRINITY_DN20949_c0_g1;TRINITY_DN26190_c0_g7;TRINITY_DN26829_c0_g1;TRINITY_DN579_c0_g1	5	0.00175998	0.0105229
	GO:0001738	morphogenesis of a polarized epithelium	TRINITY_DN16842_c0_g1;TRINITY_DN20949_c0_g1;TRINITY_DN26190_c0_g7;TRINITY_DN26829_c0_g1;TRINITY_DN579_c0_g1	5	0.00175998	0.0105229
	GO:0006116	NADH oxidation	TRINITY_DN20365_c0_g4;TRINITY_DN27148_c0_g1;TRINITY_DN27399_c0_g4;TRINITY_DN27399_c0_g5;TRINITY_DN30957_c0_g3	5	0.00175998	0.0105229
	GO:0007164	establishment of tissue polarity	TRINITY_DN16842_c0_g1;TRINITY_DN20949_c0_g1;TRINITY_DN26190_c0_g7;TRINITY_DN26829_c0_g1;TRINITY_DN579_c0_g1	5	0.00175998	0.0105229
	GO:0010770	positive regulation of cell morphogenesis involved in differentiation	TRINITY_DN17105_c0_g1;TRINITY_DN20253_c0_g1;TRINITY_DN20618_c0_g1;TRINITY_DN21739_c0_g4;TRINITY_DN26230_c0_g1	5	0.00175998	0.0105229
	GO:0035151	regulation of tube size, open tracheal system	TRINITY_DN16842_c0_g1;TRINITY_DN19880_c0_g1;TRINITY_DN22041_c0_g1;TRINITY_DN27671_c0_g4;TRINITY_DN27675_c0_g4	5	0.00175998	0.0105229
	GO:0006810	transport	TRINITY_DN10087_c0_g1;TRINITY_DN10220_c0_g1;TRINITY_DN10369_c0_g1;TRINITY_DN1101_c0_g1;TRINITY_DN11120_c0_g1;TRINITY_DN11129_c0_g1;TRINITY_DN1114_c0_g1;TRINITY_DN1162_c0_g1;TRINITY_DN12154_c0_g1;TRINITY_DN12380_c0_g1;TRINITY_DN13128_c0_g1;TRINITY_DN13212_c0_g1;TRINITY_DN13325_c0_g2;TRINITY_DN14474_c0_g1;TRINITY_DN14496_c0_g1;TRINITY_DN15772_c0_g2;TRINITY_DN16088_c0_g1;TRINITY_DN16293_c0_g1;TRINIT…	203	0.00176193	0.0105229
	GO:0006461	protein complex assembly	TRINITY_DN10090_c0_g1;TRINITY_DN11710_c0_g1;TRINITY_DN12247_c0_g1;TRINITY_DN14150_c0_g1;TRINITY_DN16284_c0_g1;TRINITY_DN16293_c0_g1;TRINITY_DN16851_c0_g2;TRINITY_DN17105_c0_g1;TRINITY_DN17107_c0_g1;TRINITY_DN17186_c0_g1;TRINITY_DN17325_c0_g1;TRINITY_DN17436_c0_g2;TRINITY_DN18538_c0_g1;TRINITY_DN18778_c0_g1;TRINITY_DN18778_c0_g2;TRINITY_DN1877_c0_g1;TRINITY_DN18899_c0_g2;TRINITY_DN19115_c0_g1;TRIN…	57	0.00179816	0.0107044
	GO:0070271	protein complex biogenesis	TRINITY_DN10090_c0_g1;TRINITY_DN11710_c0_g1;TRINITY_DN12247_c0_g1;TRINITY_DN14150_c0_g1;TRINITY_DN16284_c0_g1;TRINITY_DN16293_c0_g1;TRINITY_DN16851_c0_g2;TRINITY_DN17105_c0_g1;TRINITY_DN17107_c0_g1;TRINITY_DN17186_c0_g1;TRINITY_DN17325_c0_g1;TRINITY_DN17436_c0_g2;TRINITY_DN18538_c0_g1;TRINITY_DN18778_c0_g1;TRINITY_DN18778_c0_g2;TRINITY_DN1877_c0_g1;TRINITY_DN18899_c0_g2;TRINITY_DN19115_c0_g1;TRIN…	57	0.00179816	0.0107044
	GO:0007474	imaginal disc-derived wing vein specification	TRINITY_DN19714_c0_g1;TRINITY_DN19714_c0_g3;TRINITY_DN26190_c0_g7	3	0.00185097	0.0108801
	GO:0042386	hemocyte differentiation	TRINITY_DN14383_c0_g1;TRINITY_DN20256_c0_g1;TRINITY_DN29096_c1_g2	3	0.00185097	0.0108801
	GO:0045610	regulation of hemocyte differentiation	TRINITY_DN14383_c0_g1;TRINITY_DN20256_c0_g1;TRINITY_DN29096_c1_g2	3	0.00185097	0.0108801
	GO:0045739	positive regulation of DNA repair	TRINITY_DN1405_c0_g1;TRINITY_DN19623_c0_g1;TRINITY_DN20474_c0_g1	3	0.00185097	0.0108801
	GO:0051147	regulation of muscle cell differentiation	TRINITY_DN16842_c0_g1;TRINITY_DN23743_c1_g8;TRINITY_DN33173_c0_g1	3	0.00185097	0.0108801
	GO:0051153	regulation of striated muscle cell differentiation	TRINITY_DN16842_c0_g1;TRINITY_DN23743_c1_g8;TRINITY_DN33173_c0_g1	3	0.00185097	0.0108801
	GO:2001022	positive regulation of response to DNA damage stimulus	TRINITY_DN1405_c0_g1;TRINITY_DN19623_c0_g1;TRINITY_DN20474_c0_g1	3	0.00185097	0.0108801
	GO:0007277	pole cell development	TRINITY_DN17075_c0_g1;TRINITY_DN17075_c0_g2;TRINITY_DN22803_c0_g1;TRINITY_DN89_c0_g1	4	0.00187211	0.0108801
	GO:0007519	skeletal muscle tissue development	TRINITY_DN24129_c0_g1;TRINITY_DN26853_c0_g3;TRINITY_DN30760_c0_g3;TRINITY_DN30760_c0_g5	4	0.00187211	0.0108801
	GO:0007616	long-term memory	TRINITY_DN1101_c0_g1;TRINITY_DN20949_c0_g1;TRINITY_DN26022_c1_g5;TRINITY_DN29096_c1_g2	4	0.00187211	0.0108801
	GO:0009950	dorsal/ventral axis specification	TRINITY_DN20256_c0_g1;TRINITY_DN25046_c0_g1;TRINITY_DN26575_c0_g3;TRINITY_DN8701_c0_g1	4	0.00187211	0.0108801
	GO:0032456	endocytic recycling	TRINITY_DN16842_c0_g1;TRINITY_DN19714_c0_g1;TRINITY_DN19714_c0_g3;TRINITY_DN7439_c0_g1	4	0.00187211	0.0108801
	GO:0035096	larval midgut cell programmed cell death	TRINITY_DN17075_c0_g1;TRINITY_DN17075_c0_g2;TRINITY_DN24723_c0_g2;TRINITY_DN7523_c0_g1	4	0.00187211	0.0108801
	GO:0045913	positive regulation of carbohydrate metabolic process	TRINITY_DN20828_c0_g1;TRINITY_DN21168_c0_g1;TRINITY_DN25652_c0_g1;TRINITY_DN8068_c0_g1	4	0.00187211	0.0108801
	GO:0055093	response to hyperoxia	TRINITY_DN20959_c0_g1;TRINITY_DN20959_c0_g2;TRINITY_DN23743_c1_g3;TRINITY_DN26004_c1_g2	4	0.00187211	0.0108801
	GO:0044003	modification by symbiont of host morphology or physiology	TRINITY_DN20133_c0_g1;TRINITY_DN22237_c1_g1;TRINITY_DN24137_c0_g3;TRINITY_DN24137_c0_g4;TRINITY_DN24568_c0_g2;TRINITY_DN27148_c0_g1;TRINITY_DN27806_c2_g3;TRINITY_DN28509_c1_g1;TRINITY_DN28509_c1_g7	9	0.00197975	0.0114875
	GO:0042327	positive regulation of phosphorylation	TRINITY_DN10220_c0_g1;TRINITY_DN16842_c0_g1;TRINITY_DN21168_c0_g1;TRINITY_DN22559_c0_g1;TRINITY_DN23906_c0_g3;TRINITY_DN24685_c0_g2;TRINITY_DN27906_c2_g2;TRINITY_DN31271_c0_g3;TRINITY_DN3778_c0_g1;TRINITY_DN9116_c0_g1	10	0.00213472	0.0123672
	GO:0002683	negative regulation of immune system process	TRINITY_DN14647_c0_g1;TRINITY_DN20217_c0_g1;TRINITY_DN20256_c0_g1;TRINITY_DN21331_c0_g1;TRINITY_DN25652_c0_g1;TRINITY_DN29096_c1_g2	6	0.00219111	0.012654
	GO:0031346	positive regulation of cell projection organization	TRINITY_DN17105_c0_g1;TRINITY_DN20253_c0_g1;TRINITY_DN20618_c0_g1;TRINITY_DN21739_c0_g4;TRINITY_DN26022_c1_g5;TRINITY_DN26230_c0_g1	6	0.00219111	0.012654
	GO:0051234	establishment of localization	TRINITY_DN10087_c0_g1;TRINITY_DN10220_c0_g1;TRINITY_DN10369_c0_g1;TRINITY_DN1101_c0_g1;TRINITY_DN11120_c0_g1;TRINITY_DN11129_c0_g1;TRINITY_DN1114_c0_g1;TRINITY_DN1162_c0_g1;TRINITY_DN12154_c0_g1;TRINITY_DN12380_c0_g1;TRINITY_DN13128_c0_g1;TRINITY_DN13212_c0_g1;TRINITY_DN13325_c0_g2;TRINITY_DN14474_c0_g1;TRINITY_DN14496_c0_g1;TRINITY_DN15772_c0_g2;TRINITY_DN16088_c0_g1;TRINITY_DN16284_c0_g1;TRINIT…	205	0.0022012	0.0126923
	GO:0015849	organic acid transport	TRINITY_DN13128_c0_g1;TRINITY_DN14496_c0_g1;TRINITY_DN15772_c0_g2;TRINITY_DN1672_c0_g1;TRINITY_DN16756_c0_g3;TRINITY_DN18031_c0_g1;TRINITY_DN18031_c0_g2;TRINITY_DN20891_c0_g1;TRINITY_DN21136_c0_g1;TRINITY_DN21434_c0_g2;TRINITY_DN22229_c0_g10;TRINITY_DN25932_c0_g3;TRINITY_DN27268_c0_g6;TRINITY_DN31480_c0_g2;TRINITY_DN4841_c0_g2	15	0.00232411	0.0133591
	GO:0046942	carboxylic acid transport	TRINITY_DN13128_c0_g1;TRINITY_DN14496_c0_g1;TRINITY_DN15772_c0_g2;TRINITY_DN1672_c0_g1;TRINITY_DN16756_c0_g3;TRINITY_DN18031_c0_g1;TRINITY_DN18031_c0_g2;TRINITY_DN20891_c0_g1;TRINITY_DN21136_c0_g1;TRINITY_DN21434_c0_g2;TRINITY_DN22229_c0_g10;TRINITY_DN25932_c0_g3;TRINITY_DN27268_c0_g6;TRINITY_DN31480_c0_g2;TRINITY_DN4841_c0_g2	15	0.00232411	0.0133591
	GO:0007416	synapse assembly	TRINITY_DN18991_c0_g1;TRINITY_DN21739_c0_g4;TRINITY_DN22331_c0_g1;TRINITY_DN24104_c1_g1;TRINITY_DN26416_c0_g2;TRINITY_DN29659_c0_g1;TRINITY_DN6553_c0_g1;TRINITY_DN7439_c0_g1	8	0.00233807	0.0134184
	GO:0010976	positive regulation of neuron projection development	TRINITY_DN17105_c0_g1;TRINITY_DN20253_c0_g1;TRINITY_DN20618_c0_g1;TRINITY_DN21739_c0_g4;TRINITY_DN26230_c0_g1	5	0.00237368	0.0135176
	GO:0035150	regulation of tube size	TRINITY_DN16842_c0_g1;TRINITY_DN19880_c0_g1;TRINITY_DN22041_c0_g1;TRINITY_DN27671_c0_g4;TRINITY_DN27675_c0_g4	5	0.00237368	0.0135176
	GO:0042461	photoreceptor cell development	TRINITY_DN26190_c0_g7;TRINITY_DN30811_c1_g9;TRINITY_DN4727_c0_g2;TRINITY_DN579_c0_g1;TRINITY_DN7439_c0_g1	5	0.00237368	0.0135176
	GO:0061245	establishment or maintenance of bipolar cell polarity	TRINITY_DN16842_c0_g1;TRINITY_DN20979_c0_g1;TRINITY_DN21433_c0_g3;TRINITY_DN27758_c0_g1;TRINITY_DN28881_c0_g2	5	0.00237368	0.0135176
	GO:0006030	chitin metabolic process	TRINITY_DN19880_c0_g1;TRINITY_DN20437_c0_g1;TRINITY_DN21724_c0_g1;TRINITY_DN21765_c0_g1;TRINITY_DN21902_c0_g1;TRINITY_DN21989_c0_g1;TRINITY_DN22041_c0_g1;TRINITY_DN22056_c0_g1;TRINITY_DN26151_c0_g1;TRINITY_DN27671_c0_g4;TRINITY_DN27675_c0_g4;TRINITY_DN29818_c0_g3	12	0.00237744	0.0135176
	GO:1901071	glucosamine-containing compound metabolic process	TRINITY_DN19880_c0_g1;TRINITY_DN20437_c0_g1;TRINITY_DN21724_c0_g1;TRINITY_DN21765_c0_g1;TRINITY_DN21902_c0_g1;TRINITY_DN21989_c0_g1;TRINITY_DN22041_c0_g1;TRINITY_DN22056_c0_g1;TRINITY_DN26151_c0_g1;TRINITY_DN27671_c0_g4;TRINITY_DN27675_c0_g4;TRINITY_DN29818_c0_g3	12	0.00237744	0.0135176
	GO:0010256	endomembrane system organization	TRINITY_DN10220_c0_g1;TRINITY_DN13325_c0_g2;TRINITY_DN16516_c0_g1;TRINITY_DN17075_c0_g1;TRINITY_DN17075_c0_g2;TRINITY_DN17128_c0_g1;TRINITY_DN17325_c0_g1;TRINITY_DN20253_c0_g1;TRINITY_DN21739_c0_g4;TRINITY_DN22140_c0_g1;TRINITY_DN22140_c0_g2;TRINITY_DN2297_c0_g2;TRINITY_DN24003_c0_g2;TRINITY_DN26230_c0_g1;TRINITY_DN27009_c0_g3;TRINITY_DN29659_c0_g1;TRINITY_DN30039_c1_g4;TRINITY_DN30474_c0_g3;TRIN…	20	0.00240585	0.013658
	GO:0052509	positive regulation by symbiont of host defense response	TRINITY_DN20133_c0_g1;TRINITY_DN22237_c1_g1;TRINITY_DN24137_c0_g3;TRINITY_DN24137_c0_g4;TRINITY_DN24568_c0_g2;TRINITY_DN27148_c0_g1;TRINITY_DN27806_c2_g3	7	0.00263948	0.0149381
	GO:0052510	positive regulation by organism of defense response of other organism involved in symbiotic interaction	TRINITY_DN20133_c0_g1;TRINITY_DN22237_c1_g1;TRINITY_DN24137_c0_g3;TRINITY_DN24137_c0_g4;TRINITY_DN24568_c0_g2;TRINITY_DN27148_c0_g1;TRINITY_DN27806_c2_g3	7	0.00263948	0.0149381
	GO:0051085	chaperone mediated protein folding requiring cofactor	TRINITY_DN21925_c0_g4;TRINITY_DN22085_c0_g4;TRINITY_DN22661_c0_g1;TRINITY_DN29601_c1_g1;TRINITY_DN30225_c0_g14;TRINITY_DN30962_c0_g3	6	0.00274148	0.0154915
	GO:0006115	ethanol biosynthetic process	TRINITY_DN20365_c0_g4;TRINITY_DN22357_c0_g1;TRINITY_DN27457_c0_g2;TRINITY_DN32098_c0_g1	4	0.0028057	0.0157093
	GO:0007143	female meiotic division	TRINITY_DN20256_c0_g1;TRINITY_DN21541_c0_g1;TRINITY_DN21541_c0_g3;TRINITY_DN29193_c0_g4	4	0.0028057	0.0157093
	GO:0042052	rhabdomere development	TRINITY_DN26190_c0_g7;TRINITY_DN4727_c0_g2;TRINITY_DN579_c0_g1;TRINITY_DN7439_c0_g1	4	0.0028057	0.0157093
	GO:0042407	cristae formation	TRINITY_DN13540_c0_g1;TRINITY_DN22173_c0_g1;TRINITY_DN27833_c0_g3;TRINITY_DN4739_c0_g1	4	0.0028057	0.0157093
	GO:0043458	ethanol biosynthetic process involved in glucose fermentation to ethanol	TRINITY_DN20365_c0_g4;TRINITY_DN22357_c0_g1;TRINITY_DN27457_c0_g2;TRINITY_DN32098_c0_g1	4	0.0028057	0.0157093
	GO:0097190	apoptotic signaling pathway	TRINITY_DN11320_c0_g1;TRINITY_DN1405_c0_g1;TRINITY_DN21428_c0_g1;TRINITY_DN30225_c0_g14	4	0.0028057	0.0157093
	GO:0010646	regulation of cell communication	TRINITY_DN10090_c0_g1;TRINITY_DN10220_c0_g1;TRINITY_DN12127_c0_g1;TRINITY_DN13606_c0_g1;TRINITY_DN1405_c0_g1;TRINITY_DN16088_c0_g1;TRINITY_DN16770_c0_g1;TRINITY_DN16842_c0_g1;TRINITY_DN17436_c0_g2;TRINITY_DN17461_c0_g1;TRINITY_DN18806_c0_g1;TRINITY_DN18882_c0_g1;TRINITY_DN18991_c0_g1;TRINITY_DN19618_c0_g1;TRINITY_DN20256_c0_g1;TRINITY_DN20312_c0_g2;TRINITY_DN20329_c0_g1;TRINITY_DN20517_c0_g1;TRIN…	39	0.00300864	0.01682
	GO:0043624	cellular protein complex disassembly	TRINITY_DN17978_c0_g1;TRINITY_DN19999_c0_g1;TRINITY_DN19999_c0_g2;TRINITY_DN20483_c0_g2;TRINITY_DN21739_c0_g4;TRINITY_DN22140_c0_g1;TRINITY_DN22140_c0_g2;TRINITY_DN23901_c0_g7;TRINITY_DN26113_c1_g3;TRINITY_DN26916_c0_g2;TRINITY_DN26916_c0_g4;TRINITY_DN28437_c1_g1;TRINITY_DN28437_c1_g6;TRINITY_DN28801_c0_g5;TRINITY_DN29659_c0_g1;TRINITY_DN579_c0_g1;TRINITY_DN7369_c0_g1	17	0.00304939	0.0169678
	GO:0010647	positive regulation of cell communication	TRINITY_DN10220_c0_g1;TRINITY_DN12127_c0_g1;TRINITY_DN13606_c0_g1;TRINITY_DN1405_c0_g1;TRINITY_DN16088_c0_g1;TRINITY_DN16770_c0_g1;TRINITY_DN17436_c0_g2;TRINITY_DN18882_c0_g1;TRINITY_DN20979_c0_g1;TRINITY_DN22078_c0_g1;TRINITY_DN22559_c0_g1;TRINITY_DN23906_c0_g3;TRINITY_DN26230_c0_g1;TRINITY_DN26575_c0_g3;TRINITY_DN27194_c0_g2;TRINITY_DN29659_c0_g1;TRINITY_DN31271_c0_g3;TRINITY_DN3778_c0_g1	18	0.00312084	0.0169678
	GO:0030951	establishment or maintenance of microtubule cytoskeleton polarity	TRINITY_DN16284_c0_g1;TRINITY_DN23906_c0_g3;TRINITY_DN25046_c0_g1;TRINITY_DN31271_c0_g3;TRINITY_DN7439_c0_g1	5	0.00312919	0.0169678
	GO:0070828	heterochromatin organization	TRINITY_DN20671_c0_g1;TRINITY_DN22085_c0_g4;TRINITY_DN26707_c0_g2;TRINITY_DN26742_c0_g3;TRINITY_DN26742_c0_g5	5	0.00312919	0.0169678
	GO:0008037	cell recognition	TRINITY_DN16842_c0_g1;TRINITY_DN20979_c0_g1;TRINITY_DN21981_c0_g1;TRINITY_DN22085_c0_g4;TRINITY_DN26022_c1_g5;TRINITY_DN29659_c0_g1;TRINITY_DN30036_c0_g5	7	0.00315785	0.0169678
	GO:0031023	microtubule organizing center organization	TRINITY_DN17436_c0_g2;TRINITY_DN18991_c0_g1;TRINITY_DN21322_c0_g1;TRINITY_DN24911_c0_g3;TRINITY_DN26997_c0_g2;TRINITY_DN4727_c0_g2;TRINITY_DN579_c0_g1	7	0.00315785	0.0169678
	GO:1903008	organelle disassembly	TRINITY_DN17461_c0_g1;TRINITY_DN20312_c0_g2;TRINITY_DN24723_c0_g2;TRINITY_DN26916_c0_g2;TRINITY_DN26916_c0_g4;TRINITY_DN30962_c0_g3;TRINITY_DN32121_c0_g1;TRINITY_DN9369_c0_g1	8	0.00319826	0.0169678
	GO:1902582	single-organism intracellular transport	TRINITY_DN10087_c0_g1;TRINITY_DN10220_c0_g1;TRINITY_DN11120_c0_g1;TRINITY_DN1114_c0_g1;TRINITY_DN1162_c0_g1;TRINITY_DN13325_c0_g2;TRINITY_DN14496_c0_g1;TRINITY_DN16442_c0_g1;TRINITY_DN16444_c0_g1;TRINITY_DN16660_c0_g1;TRINITY_DN16756_c0_g3;TRINITY_DN16842_c0_g1;TRINITY_DN17347_c0_g1;TRINITY_DN17753_c0_g1;TRINITY_DN18031_c0_g1;TRINITY_DN18031_c0_g2;TRINITY_DN18562_c0_g1;TRINITY_DN18819_c0_g1;TRINI…	81	0.00324334	0.0169678
	GO:0009893	positive regulation of metabolic process	TRINITY_DN10090_c0_g1;TRINITY_DN10220_c0_g1;TRINITY_DN1405_c0_g1;TRINITY_DN16213_c0_g1;TRINITY_DN16487_c0_g1;TRINITY_DN16555_c0_g1;TRINITY_DN16842_c0_g1;TRINITY_DN17075_c0_g1;TRINITY_DN17075_c0_g2;TRINITY_DN17681_c0_g1;TRINITY_DN18778_c0_g1;TRINITY_DN18778_c0_g2;TRINITY_DN18983_c0_g2;TRINITY_DN19115_c0_g1;TRINITY_DN19623_c0_g1;TRINITY_DN19750_c0_g1;TRINITY_DN19972_c0_g1;TRINITY_DN19972_c0_g2;TRIN…	60	0.0032953	0.0169678
	GO:0008038	neuron recognition	TRINITY_DN16842_c0_g1;TRINITY_DN20979_c0_g1;TRINITY_DN22085_c0_g4;TRINITY_DN26022_c1_g5;TRINITY_DN29659_c0_g1;TRINITY_DN30036_c0_g5	6	0.00338916	0.0169678
	GO:0051084	'de novo' posttranslational protein folding	TRINITY_DN21925_c0_g4;TRINITY_DN22085_c0_g4;TRINITY_DN22661_c0_g1;TRINITY_DN29601_c1_g1;TRINITY_DN30225_c0_g14;TRINITY_DN30962_c0_g3	6	0.00338916	0.0169678
	GO:0000711	meiotic DNA repair synthesis	TRINITY_DN21541_c0_g1;TRINITY_DN21541_c0_g3	2	0.00345085	0.0169678
	GO:0001737	establishment of imaginal disc-derived wing hair orientation	TRINITY_DN20949_c0_g1;TRINITY_DN579_c0_g1	2	0.00345085	0.0169678
	GO:0002759	regulation of antimicrobial humoral response	TRINITY_DN21232_c0_g1;TRINITY_DN8335_c0_g1	2	0.00345085	0.0169678
	GO:0002790	peptide secretion	TRINITY_DN16770_c0_g1;TRINITY_DN26230_c0_g1	2	0.00345085	0.0169678
	GO:0002791	regulation of peptide secretion	TRINITY_DN16770_c0_g1;TRINITY_DN26230_c0_g1	2	0.00345085	0.0169678
	GO:0002793	positive regulation of peptide secretion	TRINITY_DN16770_c0_g1;TRINITY_DN26230_c0_g1	2	0.00345085	0.0169678
	GO:0002920	regulation of humoral immune response	TRINITY_DN21232_c0_g1;TRINITY_DN8335_c0_g1	2	0.00345085	0.0169678
	GO:0003407	neural retina development	TRINITY_DN19714_c0_g1;TRINITY_DN19714_c0_g3	2	0.00345085	0.0169678
	GO:0006309	apoptotic DNA fragmentation	TRINITY_DN19968_c0_g1;TRINITY_DN19968_c0_g2	2	0.00345085	0.0169678
	GO:0006842	tricarboxylic acid transport	TRINITY_DN15772_c0_g2;TRINITY_DN22229_c0_g10	2	0.00345085	0.0169678
	GO:0006919	activation of cysteine-type endopeptidase activity involved in apoptotic process	TRINITY_DN19750_c0_g1;TRINITY_DN7523_c0_g1	2	0.00345085	0.0169678
	GO:0006921	cellular component disassembly involved in execution phase of apoptosis	TRINITY_DN19968_c0_g1;TRINITY_DN19968_c0_g2	2	0.00345085	0.0169678
	GO:0007392	initiation of dorsal closure	TRINITY_DN16842_c0_g1;TRINITY_DN7439_c0_g1	2	0.00345085	0.0169678
	GO:0008258	head involution	TRINITY_DN22174_c0_g1;TRINITY_DN30335_c0_g1	2	0.00345085	0.0169678
	GO:0009436	glyoxylate catabolic process	TRINITY_DN20990_c0_g1;TRINITY_DN20990_c0_g2	2	0.00345085	0.0169678
	GO:0009584	detection of visible light	TRINITY_DN10369_c0_g1;TRINITY_DN4727_c0_g2	2	0.00345085	0.0169678
	GO:0010599	production of lsiRNA involved in RNA interference	TRINITY_DN28509_c1_g1;TRINITY_DN28509_c1_g7	2	0.00345085	0.0169678
	GO:0010669	epithelial structure maintenance	TRINITY_DN29282_c0_g1;TRINITY_DN579_c0_g1	2	0.00345085	0.0169678
	GO:0014042	positive regulation of neuron maturation	TRINITY_DN23071_c0_g2;TRINITY_DN27009_c0_g3	2	0.00345085	0.0169678
	GO:0014904	myotube cell development	TRINITY_DN30760_c0_g3;TRINITY_DN30760_c0_g5	2	0.00345085	0.0169678
	GO:0015746	citrate transport	TRINITY_DN15772_c0_g2;TRINITY_DN22229_c0_g10	2	0.00345085	0.0169678
	GO:0017143	insecticide metabolic process	TRINITY_DN21785_c0_g2;TRINITY_DN24150_c0_g1	2	0.00345085	0.0169678
	GO:0018990	ecdysis, chitin-based cuticle	TRINITY_DN21765_c0_g1;TRINITY_DN26151_c0_g1	2	0.00345085	0.0169678
	GO:0030072	peptide hormone secretion	TRINITY_DN16770_c0_g1;TRINITY_DN26230_c0_g1	2	0.00345085	0.0169678
	GO:0030262	apoptotic nuclear changes	TRINITY_DN19968_c0_g1;TRINITY_DN19968_c0_g2	2	0.00345085	0.0169678
	GO:0034331	cell junction maintenance	TRINITY_DN16842_c0_g1;TRINITY_DN7439_c0_g1	2	0.00345085	0.0169678
	GO:0034334	adherens junction maintenance	TRINITY_DN16842_c0_g1;TRINITY_DN7439_c0_g1	2	0.00345085	0.0169678
	GO:0035050	embryonic heart tube development	TRINITY_DN20253_c0_g1;TRINITY_DN21248_c0_g1	2	0.00345085	0.0169678
	GO:0035168	larval lymph gland hemocyte differentiation	TRINITY_DN20256_c0_g1;TRINITY_DN29096_c1_g2	2	0.00345085	0.0169678
	GO:0035171	lamellocyte differentiation	TRINITY_DN20256_c0_g1;TRINITY_DN29096_c1_g2	2	0.00345085	0.0169678
	GO:0035203	regulation of lamellocyte differentiation	TRINITY_DN20256_c0_g1;TRINITY_DN29096_c1_g2	2	0.00345085	0.0169678
	GO:0035204	negative regulation of lamellocyte differentiation	TRINITY_DN20256_c0_g1;TRINITY_DN29096_c1_g2	2	0.00345085	0.0169678
	GO:0035626	juvenile hormone mediated signaling pathway	TRINITY_DN21036_c0_g1;TRINITY_DN26957_c1_g2	2	0.00345085	0.0169678
	GO:0042387	plasmatocyte differentiation	TRINITY_DN20256_c0_g1;TRINITY_DN29096_c1_g2	2	0.00345085	0.0169678
	GO:0042670	retinal cone cell differentiation	TRINITY_DN19714_c0_g1;TRINITY_DN19714_c0_g3	2	0.00345085	0.0169678
	GO:0043010	camera-type eye development	TRINITY_DN19714_c0_g1;TRINITY_DN19714_c0_g3	2	0.00345085	0.0169678
	GO:0043525	positive regulation of neuron apoptotic process	TRINITY_DN17075_c0_g1;TRINITY_DN17075_c0_g2	2	0.00345085	0.0169678
	GO:0044033	multi-organism metabolic process	TRINITY_DN21168_c0_g1;TRINITY_DN26747_c0_g2	2	0.00345085	0.0169678
	GO:0045176	apical protein localization	TRINITY_DN21248_c0_g1;TRINITY_DN21791_c0_g2	2	0.00345085	0.0169678
	GO:0045213	neurotransmitter receptor metabolic process	TRINITY_DN22331_c0_g1;TRINITY_DN24104_c1_g1	2	0.00345085	0.0169678
	GO:0045455	ecdysteroid metabolic process	TRINITY_DN19431_c0_g1;TRINITY_DN411_c0_g1	2	0.00345085	0.0169678
	GO:0045572	positive regulation of imaginal disc growth	TRINITY_DN20935_c0_g1;TRINITY_DN22763_c0_g4	2	0.00345085	0.0169678
	GO:0045611	negative regulation of hemocyte differentiation	TRINITY_DN20256_c0_g1;TRINITY_DN29096_c1_g2	2	0.00345085	0.0169678
	GO:0045613	regulation of plasmatocyte differentiation	TRINITY_DN20256_c0_g1;TRINITY_DN29096_c1_g2	2	0.00345085	0.0169678
	GO:0045614	negative regulation of plasmatocyte differentiation	TRINITY_DN20256_c0_g1;TRINITY_DN29096_c1_g2	2	0.00345085	0.0169678
	GO:0046622	positive regulation of organ growth	TRINITY_DN20935_c0_g1;TRINITY_DN22763_c0_g4	2	0.00345085	0.0169678
	GO:0046680	response to DDT	TRINITY_DN21785_c0_g2;TRINITY_DN24150_c0_g1	2	0.00345085	0.0169678
	GO:0046701	insecticide catabolic process	TRINITY_DN21785_c0_g2;TRINITY_DN24150_c0_g1	2	0.00345085	0.0169678
	GO:0046864	isoprenoid transport	TRINITY_DN25932_c0_g3;TRINITY_DN31480_c0_g2	2	0.00345085	0.0169678
	GO:0046865	terpenoid transport	TRINITY_DN25932_c0_g3;TRINITY_DN31480_c0_g2	2	0.00345085	0.0169678
	GO:0046879	hormone secretion	TRINITY_DN16770_c0_g1;TRINITY_DN26230_c0_g1	2	0.00345085	0.0169678
	GO:0046883	regulation of hormone secretion	TRINITY_DN16770_c0_g1;TRINITY_DN26230_c0_g1	2	0.00345085	0.0169678
	GO:0046887	positive regulation of hormone secretion	TRINITY_DN16770_c0_g1;TRINITY_DN26230_c0_g1	2	0.00345085	0.0169678
	GO:0048047	mating behavior, sex discrimination	TRINITY_DN20935_c0_g1;TRINITY_DN22763_c0_g4	2	0.00345085	0.0169678
	GO:0048052	R1/R6 cell differentiation	TRINITY_DN19714_c0_g1;TRINITY_DN19714_c0_g3	2	0.00345085	0.0169678
	GO:0048136	male germ-line cyst formation	TRINITY_DN23584_c1_g3;TRINITY_DN29193_c0_g4	2	0.00345085	0.0169678
	GO:0048593	camera-type eye morphogenesis	TRINITY_DN19714_c0_g1;TRINITY_DN19714_c0_g3	2	0.00345085	0.0169678
	GO:0048738	cardiac muscle tissue development	TRINITY_DN24129_c0_g1;TRINITY_DN29282_c0_g1	2	0.00345085	0.0169678
	GO:0048741	skeletal muscle fiber development	TRINITY_DN30760_c0_g3;TRINITY_DN30760_c0_g5	2	0.00345085	0.0169678
	GO:0050714	positive regulation of protein secretion	TRINITY_DN26230_c0_g1;TRINITY_DN579_c0_g1	2	0.00345085	0.0169678
	GO:0060041	retina development in camera-type eye	TRINITY_DN19714_c0_g1;TRINITY_DN19714_c0_g3	2	0.00345085	0.0169678
	GO:0060042	retina morphogenesis in camera-type eye	TRINITY_DN19714_c0_g1;TRINITY_DN19714_c0_g3	2	0.00345085	0.0169678
	GO:0060219	camera-type eye photoreceptor cell differentiation	TRINITY_DN19714_c0_g1;TRINITY_DN19714_c0_g3	2	0.00345085	0.0169678
	GO:0061327	anterior Malpighian tubule development	TRINITY_DN23232_c0_g1;TRINITY_DN26853_c0_g3	2	0.00345085	0.0169678
	GO:0070790	phialide development	TRINITY_DN19638_c0_g1;TRINITY_DN33256_c0_g1	2	0.00345085	0.0169678
	GO:0080168	abscisic acid transport	TRINITY_DN25932_c0_g3;TRINITY_DN31480_c0_g2	2	0.00345085	0.0169678
	GO:0090175	regulation of establishment of planar polarity	TRINITY_DN20949_c0_g1;TRINITY_DN26829_c0_g1	2	0.00345085	0.0169678
	GO:0090251	protein localization involved in establishment of planar polarity	TRINITY_DN16842_c0_g1;TRINITY_DN20949_c0_g1	2	0.00345085	0.0169678
	GO:0090276	regulation of peptide hormone secretion	TRINITY_DN16770_c0_g1;TRINITY_DN26230_c0_g1	2	0.00345085	0.0169678
	GO:0090277	positive regulation of peptide hormone secretion	TRINITY_DN16770_c0_g1;TRINITY_DN26230_c0_g1	2	0.00345085	0.0169678
	GO:0097194	execution phase of apoptosis	TRINITY_DN19968_c0_g1;TRINITY_DN19968_c0_g2	2	0.00345085	0.0169678
	GO:0097202	activation of cysteine-type endopeptidase activity	TRINITY_DN19750_c0_g1;TRINITY_DN7523_c0_g1	2	0.00345085	0.0169678
	GO:0098529	neuromuscular junction development, skeletal muscle fiber	TRINITY_DN30760_c0_g3;TRINITY_DN30760_c0_g5	2	0.00345085	0.0169678
	GO:1903078	positive regulation of protein localization to plasma membrane	TRINITY_DN10220_c0_g1;TRINITY_DN7439_c0_g1	2	0.00345085	0.0169678
	GO:1903431	positive regulation of cell maturation	TRINITY_DN23071_c0_g2;TRINITY_DN27009_c0_g3	2	0.00345085	0.0169678
	GO:1903707	negative regulation of hemopoiesis	TRINITY_DN20256_c0_g1;TRINITY_DN29096_c1_g2	2	0.00345085	0.0169678
	GO:1904377	positive regulation of protein localization to cell periphery	TRINITY_DN10220_c0_g1;TRINITY_DN7439_c0_g1	2	0.00345085	0.0169678
	GO:1904801	positive regulation of neuron remodeling	TRINITY_DN23071_c0_g2;TRINITY_DN27009_c0_g3	2	0.00345085	0.0169678
	GO:1990255	subsynaptic reticulum organization	TRINITY_DN19714_c0_g1;TRINITY_DN19714_c0_g3	2	0.00345085	0.0169678
	GO:0051651	maintenance of location in cell	TRINITY_DN16442_c0_g1;TRINITY_DN17105_c0_g1;TRINITY_DN17107_c0_g1;TRINITY_DN18562_c0_g1;TRINITY_DN19548_c0_g1;TRINITY_DN20813_c0_g1;TRINITY_DN24503_c0_g1;TRINITY_DN25777_c2_g10;TRINITY_DN28511_c0_g3;TRINITY_DN30760_c0_g6	10	0.00351316	0.0171769
	GO:0000949	aromatic amino acid family catabolic process to alcohol via Ehrlich pathway	TRINITY_DN21885_c0_g2;TRINITY_DN21885_c0_g5;TRINITY_DN32098_c0_g1	3	0.00354014	0.0171769
	GO:0007099	centriole replication	TRINITY_DN17436_c0_g2;TRINITY_DN21322_c0_g1;TRINITY_DN4727_c0_g2	3	0.00354014	0.0171769
	GO:0007279	pole cell formation	TRINITY_DN17075_c0_g1;TRINITY_DN17075_c0_g2;TRINITY_DN89_c0_g1	3	0.00354014	0.0171769
	GO:0007608	sensory perception of smell	TRINITY_DN14455_c0_g1;TRINITY_DN22824_c0_g5;TRINITY_DN4727_c0_g2	3	0.00354014	0.0171769
	GO:0010907	positive regulation of glucose metabolic process	TRINITY_DN20828_c0_g1;TRINITY_DN21168_c0_g1;TRINITY_DN25652_c0_g1	3	0.00354014	0.0171769
	GO:0015990	electron transport coupled proton transport	TRINITY_DN2270_c0_g1;TRINITY_DN33075_c0_g1;TRINITY_DN9314_c0_g1	3	0.00354014	0.0171769
	GO:0030537	larval behavior	TRINITY_DN12154_c0_g1;TRINITY_DN23232_c0_g1;TRINITY_DN6553_c0_g1	3	0.00354014	0.0171769
	GO:0030706	germarium-derived oocyte differentiation	TRINITY_DN12154_c0_g1;TRINITY_DN23906_c0_g3;TRINITY_DN31271_c0_g3	3	0.00354014	0.0171769
	GO:0098534	centriole assembly	TRINITY_DN17436_c0_g2;TRINITY_DN21322_c0_g1;TRINITY_DN4727_c0_g2	3	0.00354014	0.0171769
	GO:0051452	intracellular pH reduction	TRINITY_DN19618_c0_g1;TRINITY_DN21351_c0_g1;TRINITY_DN22069_c0_g3;TRINITY_DN23155_c0_g1;TRINITY_DN23757_c0_g5;TRINITY_DN27241_c1_g1;TRINITY_DN27241_c1_g6;TRINITY_DN30039_c1_g4	8	0.0037114	0.0179841
	GO:0048569	post-embryonic organ development	TRINITY_DN16842_c0_g1;TRINITY_DN17105_c0_g1;TRINITY_DN18844_c0_g1;TRINITY_DN19714_c0_g1;TRINITY_DN19714_c0_g3;TRINITY_DN20256_c0_g1;TRINITY_DN20517_c0_g1;TRINITY_DN20949_c0_g1;TRINITY_DN21433_c0_g3;TRINITY_DN23071_c0_g2;TRINITY_DN23232_c0_g1;TRINITY_DN26190_c0_g7;TRINITY_DN29096_c1_g2;TRINITY_DN29548_c0_g5;TRINITY_DN30780_c0_g3;TRINITY_DN579_c0_g1	16	0.00371744	0.0179897
	GO:0030952	establishment or maintenance of cytoskeleton polarity	TRINITY_DN16284_c0_g1;TRINITY_DN16842_c0_g1;TRINITY_DN21248_c0_g1;TRINITY_DN23906_c0_g3;TRINITY_DN25046_c0_g1;TRINITY_DN31271_c0_g3;TRINITY_DN7439_c0_g1	7	0.00375046	0.0181256
	GO:0006725	cellular aromatic compound metabolic process	TRINITY_DN10090_c0_g1;TRINITY_DN102_c0_g1;TRINITY_DN10456_c0_g1;TRINITY_DN1114_c0_g1;TRINITY_DN11320_c0_g1;TRINITY_DN1133_c0_g1;TRINITY_DN11470_c0_g1;TRINITY_DN11710_c0_g1;TRINITY_DN11883_c0_g1;TRINITY_DN12041_c0_g1;TRINITY_DN12247_c0_g1;TRINITY_DN12337_c0_g1;TRINITY_DN12380_c0_g1;TRINITY_DN12562_c0_g1;TRINITY_DN13096_c0_g1;TRINITY_DN13606_c0_g1;TRINITY_DN1405_c0_g1;TRINITY_DN14474_c0_g1;TRINITY_…	335	0.00375976	0.0181467
	GO:0006139	nucleobase-containing compound metabolic process	TRINITY_DN10090_c0_g1;TRINITY_DN102_c0_g1;TRINITY_DN1114_c0_g1;TRINITY_DN11320_c0_g1;TRINITY_DN1133_c0_g1;TRINITY_DN11470_c0_g1;TRINITY_DN11710_c0_g1;TRINITY_DN12041_c0_g1;TRINITY_DN12247_c0_g1;TRINITY_DN12337_c0_g1;TRINITY_DN12380_c0_g1;TRINITY_DN12562_c0_g1;TRINITY_DN13096_c0_g1;TRINITY_DN13606_c0_g1;TRINITY_DN1405_c0_g1;TRINITY_DN14474_c0_g1;TRINITY_DN14498_c0_g1;TRINITY_DN14498_c0_g2;TRINITY_…	304	0.00379169	0.0182768
	GO:0048583	regulation of response to stimulus	TRINITY_DN10220_c0_g1;TRINITY_DN12127_c0_g1;TRINITY_DN13325_c0_g2;TRINITY_DN13606_c0_g1;TRINITY_DN1405_c0_g1;TRINITY_DN14647_c0_g1;TRINITY_DN16088_c0_g1;TRINITY_DN16213_c0_g1;TRINITY_DN16842_c0_g1;TRINITY_DN17105_c0_g1;TRINITY_DN17436_c0_g2;TRINITY_DN17461_c0_g1;TRINITY_DN18806_c0_g1;TRINITY_DN18882_c0_g1;TRINITY_DN18983_c0_g2;TRINITY_DN18991_c0_g1;TRINITY_DN19618_c0_g1;TRINITY_DN19623_c0_g1;TRIN…	62	0.00387291	0.0186438
	GO:0000461	endonucleolytic cleavage to generate mature 3'-end of SSU-rRNA from (SSU-rRNA, 5.8S rRNA, LSU-rRNA)	TRINITY_DN20000_c0_g1;TRINITY_DN20229_c0_g1;TRINITY_DN20229_c0_g4;TRINITY_DN2082_c0_g1	4	0.00401415	0.0192229
	GO:0006848	pyruvate transport	TRINITY_DN14496_c0_g1;TRINITY_DN15772_c0_g2;TRINITY_DN18031_c0_g1;TRINITY_DN18031_c0_g2	4	0.00401415	0.0192229
	GO:0050830	defense response to Gram-positive bacterium	TRINITY_DN18609_c0_g1;TRINITY_DN21232_c0_g1;TRINITY_DN21362_c0_g1;TRINITY_DN24069_c0_g1	4	0.00401415	0.0192229
	GO:2000027	regulation of organ morphogenesis	TRINITY_DN20949_c0_g1;TRINITY_DN22707_c2_g7;TRINITY_DN26829_c0_g1;TRINITY_DN30811_c1_g9	4	0.00401415	0.0192229
	GO:0010821	regulation of mitochondrion organization	TRINITY_DN17461_c0_g1;TRINITY_DN20329_c0_g1;TRINITY_DN27833_c0_g3;TRINITY_DN32121_c0_g1;TRINITY_DN9369_c0_g1	5	0.00404366	0.0193138
	GO:0040018	positive regulation of multicellular organism growth	TRINITY_DN16770_c0_g1;TRINITY_DN20555_c0_g1;TRINITY_DN20935_c0_g1;TRINITY_DN22763_c0_g4;TRINITY_DN29442_c1_g1	5	0.00404366	0.0193138
	GO:0009624	response to nematode	TRINITY_DN22790_c0_g1;TRINITY_DN25932_c0_g3;TRINITY_DN26818_c0_g1;TRINITY_DN28904_c1_g3;TRINITY_DN31480_c0_g1;TRINITY_DN31480_c0_g2	6	0.00414409	0.0197679
	GO:0019320	hexose catabolic process	TRINITY_DN20365_c0_g4;TRINITY_DN21829_c0_g3;TRINITY_DN21885_c0_g2;TRINITY_DN21885_c0_g5;TRINITY_DN22357_c0_g1;TRINITY_DN27457_c0_g2;TRINITY_DN30217_c0_g1;TRINITY_DN32098_c0_g1	8	0.00428591	0.0203914
	GO:0045851	pH reduction	TRINITY_DN19618_c0_g1;TRINITY_DN21351_c0_g1;TRINITY_DN22069_c0_g3;TRINITY_DN23155_c0_g1;TRINITY_DN23757_c0_g5;TRINITY_DN27241_c1_g1;TRINITY_DN27241_c1_g6;TRINITY_DN30039_c1_g4	8	0.00428591	0.0203914
	GO:0052031	modulation by symbiont of host defense response	TRINITY_DN20133_c0_g1;TRINITY_DN22237_c1_g1;TRINITY_DN24137_c0_g3;TRINITY_DN24137_c0_g4;TRINITY_DN24568_c0_g2;TRINITY_DN27148_c0_g1;TRINITY_DN27806_c2_g3	7	0.00442381	0.0209813
	GO:0052255	modulation by organism of defense response of other organism involved in symbiotic interaction	TRINITY_DN20133_c0_g1;TRINITY_DN22237_c1_g1;TRINITY_DN24137_c0_g3;TRINITY_DN24137_c0_g4;TRINITY_DN24568_c0_g2;TRINITY_DN27148_c0_g1;TRINITY_DN27806_c2_g3	7	0.00442381	0.0209813
	GO:0009251	glucan catabolic process	TRINITY_DN20828_c0_g1;TRINITY_DN22115_c0_g10;TRINITY_DN22115_c0_g2;TRINITY_DN24075_c0_g3;TRINITY_DN24075_c0_g5;TRINITY_DN24075_c0_g6;TRINITY_DN25557_c0_g10;TRINITY_DN25557_c0_g2;TRINITY_DN25652_c0_g1;TRINITY_DN26995_c0_g3	10	0.00442703	0.0209813
	GO:0000904	cell morphogenesis involved in differentiation	TRINITY_DN10220_c0_g1;TRINITY_DN16487_c0_g1;TRINITY_DN16842_c0_g1;TRINITY_DN17075_c0_g1;TRINITY_DN17075_c0_g2;TRINITY_DN17105_c0_g1;TRINITY_DN17681_c0_g1;TRINITY_DN20253_c0_g1;TRINITY_DN20618_c0_g1;TRINITY_DN20979_c0_g1;TRINITY_DN21331_c0_g1;TRINITY_DN21739_c0_g4;TRINITY_DN22085_c0_g4;TRINITY_DN23743_c1_g3;TRINITY_DN26022_c1_g5;TRINITY_DN26230_c0_g1;TRINITY_DN26575_c0_g3;TRINITY_DN29096_c1_g2;TRI…	23	0.00455065	0.0215394
	GO:0048519	negative regulation of biological process	TRINITY_DN102_c0_g1;TRINITY_DN11320_c0_g1;TRINITY_DN12247_c0_g1;TRINITY_DN1323_c0_g1;TRINITY_DN1405_c0_g1;TRINITY_DN14647_c0_g1;TRINITY_DN15439_c0_g1;TRINITY_DN16213_c0_g1;TRINITY_DN1627_c0_g1;TRINITY_DN16487_c0_g1;TRINITY_DN16842_c0_g1;TRINITY_DN17105_c0_g1;TRINITY_DN17107_c0_g1;TRINITY_DN17128_c0_g1;TRINITY_DN17436_c0_g2;TRINITY_DN17978_c0_g1;TRINITY_DN18538_c0_g1;TRINITY_DN18609_c0_g1;TRINITY_…	81	0.00461183	0.0218008
	GO:0000470	maturation of LSU-rRNA	TRINITY_DN14498_c0_g1;TRINITY_DN14498_c0_g2;TRINITY_DN17347_c0_g1;TRINITY_DN22629_c0_g10;TRINITY_DN23213_c0_g4;TRINITY_DN28516_c0_g2;TRINITY_DN29794_c1_g4;TRINITY_DN4589_c0_g1;TRINITY_DN748_c0_g1;TRINITY_DN7653_c0_g1;TRINITY_DN7768_c0_g1;TRINITY_DN8673_c0_g1	12	0.00480794	0.0226987
	GO:0034620	cellular response to unfolded protein	TRINITY_DN20367_c0_g1;TRINITY_DN21925_c0_g4;TRINITY_DN22085_c0_g4;TRINITY_DN22559_c0_g1;TRINITY_DN22661_c0_g1;TRINITY_DN28806_c0_g3;TRINITY_DN30225_c0_g14;TRINITY_DN3082_c0_g1;TRINITY_DN30962_c0_g3;TRINITY_DN8801_c0_g1	10	0.00494917	0.0233354
	GO:0000422	mitophagy	TRINITY_DN17461_c0_g1;TRINITY_DN20312_c0_g2;TRINITY_DN24723_c0_g2;TRINITY_DN30962_c0_g3;TRINITY_DN32121_c0_g1;TRINITY_DN9369_c0_g1	6	0.00501634	0.0235578
	GO:0052547	regulation of peptidase activity	TRINITY_DN16555_c0_g1;TRINITY_DN19750_c0_g1;TRINITY_DN22085_c0_g10;TRINITY_DN22085_c0_g13;TRINITY_DN3743_c0_g1;TRINITY_DN7523_c0_g1	6	0.00501634	0.0235578
	GO:0061726	mitochondrion disassembly	TRINITY_DN17461_c0_g1;TRINITY_DN20312_c0_g2;TRINITY_DN24723_c0_g2;TRINITY_DN30962_c0_g3;TRINITY_DN32121_c0_g1;TRINITY_DN9369_c0_g1	6	0.00501634	0.0235578
	GO:0065004	protein-DNA complex assembly	TRINITY_DN10090_c0_g1;TRINITY_DN18538_c0_g1;TRINITY_DN18778_c0_g1;TRINITY_DN18778_c0_g2;TRINITY_DN19115_c0_g1;TRINITY_DN19623_c0_g1;TRINITY_DN20329_c0_g1;TRINITY_DN20671_c0_g1;TRINITY_DN213_c0_g1;TRINITY_DN21634_c0_g4;TRINITY_DN22851_c0_g2;TRINITY_DN23979_c0_g5;TRINITY_DN24742_c0_g1;TRINITY_DN25980_c0_g2;TRINITY_DN26038_c0_g3;TRINITY_DN28338_c1_g3	16	0.00502198	0.0235578
	GO:0002118	aggressive behavior	TRINITY_DN15180_c0_g2;TRINITY_DN20517_c0_g1;TRINITY_DN30474_c0_g3;TRINITY_DN30679_c0_g3;TRINITY_DN30760_c0_g6	5	0.00513412	0.0239919
	GO:0002121	inter-male aggressive behavior	TRINITY_DN15180_c0_g2;TRINITY_DN20517_c0_g1;TRINITY_DN30474_c0_g3;TRINITY_DN30679_c0_g3;TRINITY_DN30760_c0_g6	5	0.00513412	0.0239919
	GO:0060491	regulation of cell projection assembly	TRINITY_DN16842_c0_g1;TRINITY_DN17105_c0_g1;TRINITY_DN23743_c1_g3;TRINITY_DN26022_c1_g5;TRINITY_DN579_c0_g1	5	0.00513412	0.0239919
	GO:0000768	syncytium formation by plasma membrane fusion	TRINITY_DN16842_c0_g1;TRINITY_DN20312_c0_g2;TRINITY_DN20661_c0_g1;TRINITY_DN21035_c1_g1;TRINITY_DN21182_c0_g1;TRINITY_DN22069_c0_g4;TRINITY_DN33173_c0_g1	7	0.00518454	0.0241354
	GO:0009895	negative regulation of catabolic process	TRINITY_DN11320_c0_g1;TRINITY_DN22174_c0_g1;TRINITY_DN22617_c1_g9;TRINITY_DN26416_c0_g2;TRINITY_DN26957_c1_g2;TRINITY_DN375_c0_g1;TRINITY_DN8801_c0_g1	7	0.00518454	0.0241354
	GO:0072659	protein localization to plasma membrane	TRINITY_DN10220_c0_g1;TRINITY_DN20253_c0_g1;TRINITY_DN22140_c0_g1;TRINITY_DN22140_c0_g2;TRINITY_DN24003_c0_g2;TRINITY_DN27009_c0_g3;TRINITY_DN7439_c0_g1	7	0.00518454	0.0241354
	GO:0030641	regulation of cellular pH	TRINITY_DN19618_c0_g1;TRINITY_DN21351_c0_g1;TRINITY_DN22069_c0_g3;TRINITY_DN23155_c0_g1;TRINITY_DN23757_c0_g5;TRINITY_DN23842_c0_g3;TRINITY_DN23842_c0_g4;TRINITY_DN27241_c1_g1;TRINITY_DN27241_c1_g6;TRINITY_DN28763_c1_g2;TRINITY_DN30039_c1_g4	11	0.00519897	0.0241413
	GO:0051453	regulation of intracellular pH	TRINITY_DN19618_c0_g1;TRINITY_DN21351_c0_g1;TRINITY_DN22069_c0_g3;TRINITY_DN23155_c0_g1;TRINITY_DN23757_c0_g5;TRINITY_DN23842_c0_g3;TRINITY_DN23842_c0_g4;TRINITY_DN27241_c1_g1;TRINITY_DN27241_c1_g6;TRINITY_DN28763_c1_g2;TRINITY_DN30039_c1_g4	11	0.00519897	0.0241413
	GO:0070482	response to oxygen levels	TRINITY_DN17434_c0_g1;TRINITY_DN19618_c0_g1;TRINITY_DN19640_c0_g1;TRINITY_DN20050_c0_g1;TRINITY_DN20050_c0_g2;TRINITY_DN20959_c0_g1;TRINITY_DN20959_c0_g2;TRINITY_DN23743_c1_g3;TRINITY_DN25122_c0_g1;TRINITY_DN26004_c1_g2;TRINITY_DN27231_c1_g3;TRINITY_DN30225_c0_g14	12	0.00527695	0.0244725
	GO:0001894	tissue homeostasis	TRINITY_DN218_c0_g1;TRINITY_DN27628_c1_g1;TRINITY_DN29282_c0_g1;TRINITY_DN579_c0_g1	4	0.00553098	0.0255217
	GO:0015740	C4-dicarboxylate transport	TRINITY_DN15772_c0_g2;TRINITY_DN16756_c0_g3;TRINITY_DN21136_c0_g1;TRINITY_DN21434_c0_g2	4	0.00553098	0.0255217
	GO:0016325	oocyte microtubule cytoskeleton organization	TRINITY_DN23906_c0_g3;TRINITY_DN25046_c0_g1;TRINITY_DN31271_c0_g3;TRINITY_DN7439_c0_g1	4	0.00553098	0.0255217
	GO:0099531	presynaptic process involved in synaptic transmission	TRINITY_DN20949_c0_g1;TRINITY_DN22085_c0_g4;TRINITY_DN24392_c0_g6;TRINITY_DN27009_c0_g3	4	0.00553098	0.0255217
	GO:0048584	positive regulation of response to stimulus	TRINITY_DN10220_c0_g1;TRINITY_DN12127_c0_g1;TRINITY_DN13606_c0_g1;TRINITY_DN1405_c0_g1;TRINITY_DN16088_c0_g1;TRINITY_DN16842_c0_g1;TRINITY_DN17105_c0_g1;TRINITY_DN17436_c0_g2;TRINITY_DN18882_c0_g1;TRINITY_DN19623_c0_g1;TRINITY_DN20133_c0_g1;TRINITY_DN20474_c0_g1;TRINITY_DN20979_c0_g1;TRINITY_DN21739_c0_g4;TRINITY_DN22078_c0_g1;TRINITY_DN22237_c1_g1;TRINITY_DN22559_c0_g1;TRINITY_DN23906_c0_g3;TRIN…	29	0.00569226	0.026233
	GO:0071103	DNA conformation change	TRINITY_DN18538_c0_g1;TRINITY_DN18991_c0_g1;TRINITY_DN19623_c0_g1;TRINITY_DN20329_c0_g1;TRINITY_DN20671_c0_g1;TRINITY_DN213_c0_g1;TRINITY_DN21634_c0_g4;TRINITY_DN22851_c0_g2;TRINITY_DN23979_c0_g5;TRINITY_DN24742_c0_g1;TRINITY_DN25980_c0_g2;TRINITY_DN26742_c0_g3;TRINITY_DN26742_c0_g5;TRINITY_DN29193_c0_g4;TRINITY_DN3845_c0_g2	15	0.00570739	0.0262697
	GO:0080134	regulation of response to stress	TRINITY_DN10220_c0_g1;TRINITY_DN1405_c0_g1;TRINITY_DN14647_c0_g1;TRINITY_DN16213_c0_g1;TRINITY_DN16842_c0_g1;TRINITY_DN17105_c0_g1;TRINITY_DN17461_c0_g1;TRINITY_DN18983_c0_g2;TRINITY_DN18991_c0_g1;TRINITY_DN19623_c0_g1;TRINITY_DN20133_c0_g1;TRINITY_DN20217_c0_g1;TRINITY_DN20312_c0_g2;TRINITY_DN20474_c0_g1;TRINITY_DN21428_c0_g1;TRINITY_DN21739_c0_g4;TRINITY_DN22237_c1_g1;TRINITY_DN22559_c0_g1;TRIN…	35	0.00581744	0.026735
	GO:0043241	protein complex disassembly	TRINITY_DN17978_c0_g1;TRINITY_DN19999_c0_g1;TRINITY_DN19999_c0_g2;TRINITY_DN20483_c0_g2;TRINITY_DN21739_c0_g4;TRINITY_DN22140_c0_g1;TRINITY_DN22140_c0_g2;TRINITY_DN23901_c0_g7;TRINITY_DN26113_c1_g3;TRINITY_DN26916_c0_g2;TRINITY_DN26916_c0_g4;TRINITY_DN28437_c1_g1;TRINITY_DN28437_c1_g6;TRINITY_DN28801_c0_g5;TRINITY_DN29659_c0_g1;TRINITY_DN579_c0_g1;TRINITY_DN7369_c0_g1	17	0.00582304	0.026735
	GO:0001178	regulation of transcriptional start site selection at RNA polymerase II promoter	TRINITY_DN11710_c0_g1;TRINITY_DN25079_c0_g6;TRINITY_DN29039_c0_g5	3	0.0059253	0.0268687
	GO:0007435	salivary gland morphogenesis	TRINITY_DN16842_c0_g1;TRINITY_DN17105_c0_g1;TRINITY_DN7523_c0_g1	3	0.0059253	0.0268687
	GO:0022612	gland morphogenesis	TRINITY_DN16842_c0_g1;TRINITY_DN17105_c0_g1;TRINITY_DN7523_c0_g1	3	0.0059253	0.0268687
	GO:0036098	male germ-line stem cell population maintenance	TRINITY_DN12127_c0_g1;TRINITY_DN1627_c0_g1;TRINITY_DN17105_c0_g1	3	0.0059253	0.0268687
	GO:0043470	regulation of carbohydrate catabolic process	TRINITY_DN20828_c0_g1;TRINITY_DN21035_c1_g1;TRINITY_DN25652_c0_g1	3	0.0059253	0.0268687
	GO:0043471	regulation of cellular carbohydrate catabolic process	TRINITY_DN20828_c0_g1;TRINITY_DN21035_c1_g1;TRINITY_DN25652_c0_g1	3	0.0059253	0.0268687
	GO:0048568	embryonic organ development	TRINITY_DN16842_c0_g1;TRINITY_DN20253_c0_g1;TRINITY_DN21248_c0_g1	3	0.0059253	0.0268687
	GO:1902807	negative regulation of cell cycle G1/S phase transition	TRINITY_DN21541_c0_g1;TRINITY_DN21541_c0_g3;TRINITY_DN29039_c0_g5	3	0.0059253	0.0268687
	GO:1903036	positive regulation of response to wounding	TRINITY_DN16842_c0_g1;TRINITY_DN17105_c0_g1;TRINITY_DN21739_c0_g4	3	0.0059253	0.0268687
	GO:2000134	negative regulation of G1/S transition of mitotic cell cycle	TRINITY_DN21541_c0_g1;TRINITY_DN21541_c0_g3;TRINITY_DN29039_c0_g5	3	0.0059253	0.0268687
	GO:0007611	learning or memory	TRINITY_DN1101_c0_g1;TRINITY_DN20949_c0_g1;TRINITY_DN23906_c0_g3;TRINITY_DN26022_c1_g5;TRINITY_DN28079_c0_g3;TRINITY_DN29096_c1_g2	6	0.00601603	0.0271794
	GO:0010769	regulation of cell morphogenesis involved in differentiation	TRINITY_DN16842_c0_g1;TRINITY_DN17105_c0_g1;TRINITY_DN20253_c0_g1;TRINITY_DN20618_c0_g1;TRINITY_DN21739_c0_g4;TRINITY_DN26230_c0_g1	6	0.00601603	0.0271794
	GO:0050890	cognition	TRINITY_DN1101_c0_g1;TRINITY_DN20949_c0_g1;TRINITY_DN23906_c0_g3;TRINITY_DN26022_c1_g5;TRINITY_DN28079_c0_g3;TRINITY_DN29096_c1_g2	6	0.00601603	0.0271794
	GO:0030029	actin filament-based process	TRINITY_DN16842_c0_g1;TRINITY_DN17105_c0_g1;TRINITY_DN17107_c0_g1;TRINITY_DN17978_c0_g1;TRINITY_DN21145_c0_g1;TRINITY_DN21168_c0_g1;TRINITY_DN21248_c0_g1;TRINITY_DN22140_c0_g1;TRINITY_DN22140_c0_g2;TRINITY_DN22802_c0_g1;TRINITY_DN23071_c0_g2;TRINITY_DN23743_c1_g3;TRINITY_DN23743_c1_g8;TRINITY_DN24129_c0_g1;TRINITY_DN24540_c0_g4;TRINITY_DN25777_c2_g10;TRINITY_DN26829_c0_g1;TRINITY_DN27231_c1_g5;TR…	27	0.00605909	0.0273403
	GO:0072657	protein localization to membrane	TRINITY_DN10220_c0_g1;TRINITY_DN18562_c0_g1;TRINITY_DN20217_c0_g1;TRINITY_DN20253_c0_g1;TRINITY_DN20424_c0_g2;TRINITY_DN22140_c0_g1;TRINITY_DN22140_c0_g2;TRINITY_DN24003_c0_g2;TRINITY_DN26390_c0_g4;TRINITY_DN26405_c1_g2;TRINITY_DN27009_c0_g3;TRINITY_DN28806_c0_g3;TRINITY_DN30225_c0_g14;TRINITY_DN30906_c1_g6;TRINITY_DN6181_c0_g1;TRINITY_DN7214_c0_g1;TRINITY_DN7439_c0_g1	17	0.00622893	0.0280722
	GO:0007095	mitotic G2 DNA damage checkpoint	TRINITY_DN18991_c0_g1;TRINITY_DN20256_c0_g1;TRINITY_DN22707_c2_g6;TRINITY_DN23584_c1_g3;TRINITY_DN31271_c0_g3	5	0.00641734	0.0287774
	GO:0007635	chemosensory behavior	TRINITY_DN21248_c0_g1;TRINITY_DN23906_c0_g3;TRINITY_DN27690_c0_g2;TRINITY_DN29096_c1_g2;TRINITY_DN30474_c0_g3	5	0.00641734	0.0287774
	GO:0031572	G2 DNA damage checkpoint	TRINITY_DN18991_c0_g1;TRINITY_DN20256_c0_g1;TRINITY_DN22707_c2_g6;TRINITY_DN23584_c1_g3;TRINITY_DN31271_c0_g3	5	0.00641734	0.0287774
	GO:0043410	positive regulation of MAPK cascade	TRINITY_DN10220_c0_g1;TRINITY_DN22559_c0_g1;TRINITY_DN23906_c0_g3;TRINITY_DN31271_c0_g3;TRINITY_DN3778_c0_g1	5	0.00641734	0.0287774
	GO:0030150	protein import into mitochondrial matrix	TRINITY_DN10087_c0_g1;TRINITY_DN16444_c0_g1;TRINITY_DN17753_c0_g1;TRINITY_DN20050_c0_g1;TRINITY_DN20050_c0_g2;TRINITY_DN26390_c0_g4;TRINITY_DN31927_c0_g1;TRINITY_DN7214_c0_g1	8	0.00642459	0.0287774
	GO:0044403	symbiosis, encompassing mutualism through parasitism	TRINITY_DN17075_c0_g1;TRINITY_DN17075_c0_g2;TRINITY_DN17757_c0_g1;TRINITY_DN19014_c0_g1;TRINITY_DN19014_c0_g2;TRINITY_DN20133_c0_g1;TRINITY_DN21168_c0_g1;TRINITY_DN22174_c0_g1;TRINITY_DN22237_c1_g1;TRINITY_DN24137_c0_g3;TRINITY_DN24137_c0_g4;TRINITY_DN24568_c0_g2;TRINITY_DN24790_c0_g1;TRINITY_DN26747_c0_g2;TRINITY_DN27148_c0_g1;TRINITY_DN27806_c2_g3;TRINITY_DN28509_c1_g1;TRINITY_DN28509_c1_g7	18	0.00657799	0.0294287
	GO:0009967	positive regulation of signal transduction	TRINITY_DN10220_c0_g1;TRINITY_DN12127_c0_g1;TRINITY_DN13606_c0_g1;TRINITY_DN1405_c0_g1;TRINITY_DN16088_c0_g1;TRINITY_DN17436_c0_g2;TRINITY_DN18882_c0_g1;TRINITY_DN20979_c0_g1;TRINITY_DN22078_c0_g1;TRINITY_DN22559_c0_g1;TRINITY_DN23906_c0_g3;TRINITY_DN26575_c0_g3;TRINITY_DN27194_c0_g2;TRINITY_DN31271_c0_g3;TRINITY_DN3778_c0_g1	15	0.00661969	0.0295792
	GO:0006040	amino sugar metabolic process	TRINITY_DN19880_c0_g1;TRINITY_DN20090_c0_g1;TRINITY_DN20437_c0_g1;TRINITY_DN21724_c0_g1;TRINITY_DN21765_c0_g1;TRINITY_DN21902_c0_g1;TRINITY_DN21989_c0_g1;TRINITY_DN22041_c0_g1;TRINITY_DN22056_c0_g1;TRINITY_DN26151_c0_g1;TRINITY_DN27671_c0_g4;TRINITY_DN27675_c0_g4;TRINITY_DN29818_c0_g3	13	0.00672929	0.0300324
	GO:0044262	cellular carbohydrate metabolic process	TRINITY_DN10220_c0_g1;TRINITY_DN13096_c0_g1;TRINITY_DN14895_c0_g2;TRINITY_DN15557_c0_g1;TRINITY_DN17436_c0_g2;TRINITY_DN18991_c0_g1;TRINITY_DN19025_c0_g1;TRINITY_DN20618_c0_g1;TRINITY_DN20828_c0_g1;TRINITY_DN21035_c1_g1;TRINITY_DN21168_c0_g1;TRINITY_DN21829_c0_g3;TRINITY_DN21899_c0_g1;TRINITY_DN21902_c0_g1;TRINITY_DN22069_c0_g4;TRINITY_DN22116_c1_g2;TRINITY_DN22125_c0_g1;TRINITY_DN22511_c0_g1;TRI…	45	0.00683191	0.0304534
	GO:0006367	transcription initiation from RNA polymerase II promoter	TRINITY_DN10090_c0_g1;TRINITY_DN11710_c0_g1;TRINITY_DN18778_c0_g1;TRINITY_DN18778_c0_g2;TRINITY_DN19115_c0_g1;TRINITY_DN2073_c0_g1;TRINITY_DN25079_c0_g6;TRINITY_DN26038_c0_g3;TRINITY_DN28338_c1_g3;TRINITY_DN29039_c0_g5;TRINITY_DN6553_c0_g1	11	0.00695158	0.0308744
	GO:0010562	positive regulation of phosphorus metabolic process	TRINITY_DN10220_c0_g1;TRINITY_DN16842_c0_g1;TRINITY_DN21168_c0_g1;TRINITY_DN22559_c0_g1;TRINITY_DN23906_c0_g3;TRINITY_DN24685_c0_g2;TRINITY_DN26416_c0_g2;TRINITY_DN27906_c2_g2;TRINITY_DN31271_c0_g3;TRINITY_DN3778_c0_g1;TRINITY_DN9116_c0_g1	11	0.00695158	0.0308744
	GO:0045937	positive regulation of phosphate metabolic process	TRINITY_DN10220_c0_g1;TRINITY_DN16842_c0_g1;TRINITY_DN21168_c0_g1;TRINITY_DN22559_c0_g1;TRINITY_DN23906_c0_g3;TRINITY_DN24685_c0_g2;TRINITY_DN26416_c0_g2;TRINITY_DN27906_c2_g2;TRINITY_DN31271_c0_g3;TRINITY_DN3778_c0_g1;TRINITY_DN9116_c0_g1	11	0.00695158	0.0308744
	GO:0032101	regulation of response to external stimulus	TRINITY_DN16213_c0_g1;TRINITY_DN17105_c0_g1;TRINITY_DN17461_c0_g1;TRINITY_DN18983_c0_g2;TRINITY_DN20312_c0_g2;TRINITY_DN21232_c0_g1;TRINITY_DN21739_c0_g4;TRINITY_DN26004_c1_g4;TRINITY_DN26957_c1_g2;TRINITY_DN30780_c0_g3;TRINITY_DN32121_c0_g1;TRINITY_DN4727_c0_g2;TRINITY_DN8335_c0_g1;TRINITY_DN9369_c0_g1	14	0.00698477	0.0309844
	GO:0042744	hydrogen peroxide catabolic process	TRINITY_DN14647_c0_g1;TRINITY_DN21158_c0_g1;TRINITY_DN22116_c1_g2;TRINITY_DN24554_c0_g2;TRINITY_DN25563_c2_g4;TRINITY_DN27796_c0_g2;TRINITY_DN27818_c0_g1;TRINITY_DN27818_c0_g3;TRINITY_DN29940_c0_g4	9	0.00717043	0.0317696
	GO:0006949	syncytium formation	TRINITY_DN16842_c0_g1;TRINITY_DN20312_c0_g2;TRINITY_DN20661_c0_g1;TRINITY_DN21035_c1_g1;TRINITY_DN21182_c0_g1;TRINITY_DN22069_c0_g4;TRINITY_DN26318_c0_g2;TRINITY_DN33173_c0_g1	8	0.00729187	0.0322687
	GO:0033057	multicellular organism reproductive behavior	TRINITY_DN13325_c0_g2;TRINITY_DN20935_c0_g1;TRINITY_DN21168_c0_g1;TRINITY_DN22763_c0_g4	4	0.00738728	0.0324952
	GO:0043903	regulation of symbiosis, encompassing mutualism through parasitism	TRINITY_DN17075_c0_g1;TRINITY_DN17075_c0_g2;TRINITY_DN21168_c0_g1;TRINITY_DN22174_c0_g1	4	0.00738728	0.0324952
	GO:0044705	multi-organism reproductive behavior	TRINITY_DN13325_c0_g2;TRINITY_DN20935_c0_g1;TRINITY_DN21168_c0_g1;TRINITY_DN22763_c0_g4	4	0.00738728	0.0324952
	GO:0045471	response to ethanol	TRINITY_DN21193_c0_g1;TRINITY_DN26022_c1_g5;TRINITY_DN29096_c1_g2;TRINITY_DN29790_c1_g3	4	0.00738728	0.0324952
	GO:0051298	centrosome duplication	TRINITY_DN17436_c0_g2;TRINITY_DN18991_c0_g1;TRINITY_DN21322_c0_g1;TRINITY_DN4727_c0_g2	4	0.00738728	0.0324952
	GO:0006333	chromatin assembly or disassembly	TRINITY_DN18538_c0_g1;TRINITY_DN19623_c0_g1;TRINITY_DN20329_c0_g1;TRINITY_DN20671_c0_g1;TRINITY_DN213_c0_g1;TRINITY_DN21634_c0_g4;TRINITY_DN22851_c0_g2;TRINITY_DN23979_c0_g5;TRINITY_DN24742_c0_g1;TRINITY_DN25980_c0_g2;TRINITY_DN26742_c0_g3;TRINITY_DN26742_c0_g5	12	0.00752827	0.0330758
	GO:0000226	microtubule cytoskeleton organization	TRINITY_DN10220_c0_g1;TRINITY_DN16284_c0_g1;TRINITY_DN17075_c0_g1;TRINITY_DN17075_c0_g2;TRINITY_DN17436_c0_g2;TRINITY_DN18991_c0_g1;TRINITY_DN21322_c0_g1;TRINITY_DN21739_c0_g4;TRINITY_DN21824_c0_g3;TRINITY_DN22494_c0_g3;TRINITY_DN22617_c1_g7;TRINITY_DN22617_c1_g9;TRINITY_DN23071_c0_g2;TRINITY_DN23906_c0_g3;TRINITY_DN24911_c0_g3;TRINITY_DN25046_c0_g1;TRINITY_DN26997_c0_g2;TRINITY_DN29659_c0_g1;TRI…	23	0.00778593	0.034167
	GO:0007525	somatic muscle development	TRINITY_DN20661_c0_g1;TRINITY_DN21035_c1_g1;TRINITY_DN21182_c0_g1;TRINITY_DN22069_c0_g4;TRINITY_DN27231_c1_g5	5	0.00790963	0.034627
	GO:0050829	defense response to Gram-negative bacterium	TRINITY_DN19521_c0_g2;TRINITY_DN20217_c0_g1;TRINITY_DN21232_c0_g1;TRINITY_DN25652_c0_g1;TRINITY_DN8262_c0_g1	5	0.00790963	0.034627
	GO:0044419	interspecies interaction between organisms	TRINITY_DN17075_c0_g1;TRINITY_DN17075_c0_g2;TRINITY_DN17757_c0_g1;TRINITY_DN19014_c0_g1;TRINITY_DN19014_c0_g2;TRINITY_DN20133_c0_g1;TRINITY_DN21168_c0_g1;TRINITY_DN22174_c0_g1;TRINITY_DN22237_c1_g1;TRINITY_DN24137_c0_g3;TRINITY_DN24137_c0_g4;TRINITY_DN24568_c0_g2;TRINITY_DN24790_c0_g1;TRINITY_DN26747_c0_g2;TRINITY_DN27148_c0_g1;TRINITY_DN27806_c2_g3;TRINITY_DN28509_c1_g1;TRINITY_DN28509_c1_g7	18	0.0079293	0.0346718
	GO:1901988	negative regulation of cell cycle phase transition	TRINITY_DN18991_c0_g1;TRINITY_DN20256_c0_g1;TRINITY_DN21541_c0_g1;TRINITY_DN21541_c0_g3;TRINITY_DN22617_c1_g9;TRINITY_DN22707_c2_g6;TRINITY_DN23584_c1_g3;TRINITY_DN29039_c0_g5;TRINITY_DN31271_c0_g3	9	0.00800709	0.0349288
	GO:1901991	negative regulation of mitotic cell cycle phase transition	TRINITY_DN18991_c0_g1;TRINITY_DN20256_c0_g1;TRINITY_DN21541_c0_g1;TRINITY_DN21541_c0_g3;TRINITY_DN22617_c1_g9;TRINITY_DN22707_c2_g6;TRINITY_DN23584_c1_g3;TRINITY_DN29039_c0_g5;TRINITY_DN31271_c0_g3	9	0.00800709	0.0349288
	GO:1901360	organic cyclic compound metabolic process	TRINITY_DN10090_c0_g1;TRINITY_DN102_c0_g1;TRINITY_DN10456_c0_g1;TRINITY_DN1114_c0_g1;TRINITY_DN11320_c0_g1;TRINITY_DN1133_c0_g1;TRINITY_DN11470_c0_g1;TRINITY_DN11710_c0_g1;TRINITY_DN11721_c0_g1;TRINITY_DN12041_c0_g1;TRINITY_DN12247_c0_g1;TRINITY_DN12337_c0_g1;TRINITY_DN12380_c0_g1;TRINITY_DN12562_c0_g1;TRINITY_DN13096_c0_g1;TRINITY_DN13606_c0_g1;TRINITY_DN1405_c0_g1;TRINITY_DN14474_c0_g1;TRINITY_…	343	0.00803051	0.0349894
	GO:0000463	maturation of LSU-rRNA from tricistronic rRNA transcript (SSU-rRNA, 5.8S rRNA, LSU-rRNA)	TRINITY_DN14498_c0_g1;TRINITY_DN14498_c0_g2;TRINITY_DN22629_c0_g10;TRINITY_DN23213_c0_g4;TRINITY_DN28516_c0_g2;TRINITY_DN4589_c0_g1;TRINITY_DN748_c0_g1	7	0.0080583	0.0350689
	GO:0051235	maintenance of location	TRINITY_DN15772_c0_g2;TRINITY_DN16442_c0_g1;TRINITY_DN17105_c0_g1;TRINITY_DN17107_c0_g1;TRINITY_DN18562_c0_g1;TRINITY_DN19548_c0_g1;TRINITY_DN20542_c0_g1;TRINITY_DN20813_c0_g1;TRINITY_DN23644_c0_g4;TRINITY_DN24503_c0_g1;TRINITY_DN25777_c2_g10;TRINITY_DN27009_c0_g3;TRINITY_DN28511_c0_g3;TRINITY_DN30679_c0_g3;TRINITY_DN30760_c0_g6	15	0.00820376	0.0356597
	GO:0051186	cofactor metabolic process	TRINITY_DN10456_c0_g1;TRINITY_DN11721_c0_g1;TRINITY_DN17773_c0_g1;TRINITY_DN18609_c0_g1;TRINITY_DN19431_c0_g1;TRINITY_DN20001_c0_g1;TRINITY_DN20066_c0_g1;TRINITY_DN20133_c0_g1;TRINITY_DN20365_c0_g4;TRINITY_DN20661_c0_g1;TRINITY_DN20897_c0_g1;TRINITY_DN21035_c1_g1;TRINITY_DN21146_c0_g1;TRINITY_DN21229_c0_g1;TRINITY_DN21434_c0_g1;TRINITY_DN21434_c0_g2;TRINITY_DN21885_c0_g2;TRINITY_DN21885_c0_g5;TRI…	50	0.00823845	0.0357681
	GO:0006885	regulation of pH	TRINITY_DN19618_c0_g1;TRINITY_DN21351_c0_g1;TRINITY_DN22069_c0_g3;TRINITY_DN23155_c0_g1;TRINITY_DN23757_c0_g5;TRINITY_DN23842_c0_g3;TRINITY_DN23842_c0_g4;TRINITY_DN27241_c1_g1;TRINITY_DN27241_c1_g6;TRINITY_DN28763_c1_g2;TRINITY_DN30039_c1_g4	11	0.00835528	0.0362325
	GO:0045898	regulation of RNA polymerase II transcriptional preinitiation complex assembly	TRINITY_DN10090_c0_g1;TRINITY_DN18778_c0_g1;TRINITY_DN18778_c0_g2;TRINITY_DN19115_c0_g1;TRINITY_DN26038_c0_g3;TRINITY_DN28338_c1_g3	6	0.00843797	0.0365049
	GO:0045899	positive regulation of RNA polymerase II transcriptional preinitiation complex assembly	TRINITY_DN10090_c0_g1;TRINITY_DN18778_c0_g1;TRINITY_DN18778_c0_g2;TRINITY_DN19115_c0_g1;TRINITY_DN26038_c0_g3;TRINITY_DN28338_c1_g3	6	0.00843797	0.0365049
	GO:0034728	nucleosome organization	TRINITY_DN13606_c0_g1;TRINITY_DN18538_c0_g1;TRINITY_DN19623_c0_g1;TRINITY_DN20329_c0_g1;TRINITY_DN20671_c0_g1;TRINITY_DN213_c0_g1;TRINITY_DN21634_c0_g4;TRINITY_DN22851_c0_g2;TRINITY_DN23979_c0_g5;TRINITY_DN24540_c0_g4;TRINITY_DN24742_c0_g1;TRINITY_DN25980_c0_g2	12	0.00890568	0.0383748
	GO:0003007	heart morphogenesis	TRINITY_DN17461_c0_g1;TRINITY_DN21248_c0_g1;TRINITY_DN21433_c0_g3	3	0.0090687	0.0383748
	GO:0007431	salivary gland development	TRINITY_DN16842_c0_g1;TRINITY_DN17105_c0_g1;TRINITY_DN7523_c0_g1	3	0.0090687	0.0383748
	GO:0007450	dorsal/ventral pattern formation, imaginal disc	TRINITY_DN20168_c0_g1;TRINITY_DN24003_c0_g2;TRINITY_DN31271_c0_g3	3	0.0090687	0.0383748
	GO:0007606	sensory perception of chemical stimulus	TRINITY_DN14455_c0_g1;TRINITY_DN22824_c0_g5;TRINITY_DN4727_c0_g2	3	0.0090687	0.0383748
	GO:0008105	asymmetric protein localization	TRINITY_DN21248_c0_g1;TRINITY_DN21791_c0_g2;TRINITY_DN3486_c0_g1	3	0.0090687	0.0383748
	GO:0008587	imaginal disc-derived wing margin morphogenesis	TRINITY_DN19714_c0_g1;TRINITY_DN19714_c0_g3;TRINITY_DN20517_c0_g1	3	0.0090687	0.0383748
	GO:0010676	positive regulation of cellular carbohydrate metabolic process	TRINITY_DN20828_c0_g1;TRINITY_DN21168_c0_g1;TRINITY_DN25652_c0_g1	3	0.0090687	0.0383748
	GO:0031638	zymogen activation	TRINITY_DN19750_c0_g1;TRINITY_DN28974_c0_g5;TRINITY_DN7523_c0_g1	3	0.0090687	0.0383748
	GO:0035166	post-embryonic hemopoiesis	TRINITY_DN18844_c0_g1;TRINITY_DN20256_c0_g1;TRINITY_DN29096_c1_g2	3	0.0090687	0.0383748
	GO:0035167	larval lymph gland hemopoiesis	TRINITY_DN18844_c0_g1;TRINITY_DN20256_c0_g1;TRINITY_DN29096_c1_g2	3	0.0090687	0.0383748
	GO:0035222	wing disc pattern formation	TRINITY_DN20168_c0_g1;TRINITY_DN24003_c0_g2;TRINITY_DN31271_c0_g3	3	0.0090687	0.0383748
	GO:0035272	exocrine system development	TRINITY_DN16842_c0_g1;TRINITY_DN17105_c0_g1;TRINITY_DN7523_c0_g1	3	0.0090687	0.0383748
	GO:0048149	behavioral response to ethanol	TRINITY_DN26022_c1_g5;TRINITY_DN29096_c1_g2;TRINITY_DN29790_c1_g3	3	0.0090687	0.0383748
	GO:0048190	wing disc dorsal/ventral pattern formation	TRINITY_DN20168_c0_g1;TRINITY_DN24003_c0_g2;TRINITY_DN31271_c0_g3	3	0.0090687	0.0383748
	GO:0050775	positive regulation of dendrite morphogenesis	TRINITY_DN20253_c0_g1;TRINITY_DN20618_c0_g1;TRINITY_DN26230_c0_g1	3	0.0090687	0.0383748
	GO:0070371	ERK1 and ERK2 cascade	TRINITY_DN18806_c0_g1;TRINITY_DN23906_c0_g3;TRINITY_DN31271_c0_g3	3	0.0090687	0.0383748
	GO:0070372	regulation of ERK1 and ERK2 cascade	TRINITY_DN18806_c0_g1;TRINITY_DN23906_c0_g3;TRINITY_DN31271_c0_g3	3	0.0090687	0.0383748
	GO:0070584	mitochondrion morphogenesis	TRINITY_DN22054_c0_g2;TRINITY_DN22054_c0_g3;TRINITY_DN30962_c0_g3	3	0.0090687	0.0383748
	GO:0006626	protein targeting to mitochondrion	TRINITY_DN10087_c0_g1;TRINITY_DN1162_c0_g1;TRINITY_DN16444_c0_g1;TRINITY_DN17753_c0_g1;TRINITY_DN19630_c0_g1;TRINITY_DN20050_c0_g1;TRINITY_DN20050_c0_g2;TRINITY_DN20217_c0_g1;TRINITY_DN23155_c0_g8;TRINITY_DN26390_c0_g4;TRINITY_DN31927_c0_g1;TRINITY_DN6181_c0_g1;TRINITY_DN7214_c0_g1	13	0.00923758	0.0390445
	GO:0042325	regulation of phosphorylation	TRINITY_DN10220_c0_g1;TRINITY_DN16842_c0_g1;TRINITY_DN17436_c0_g2;TRINITY_DN18806_c0_g1;TRINITY_DN18991_c0_g1;TRINITY_DN21168_c0_g1;TRINITY_DN22559_c0_g1;TRINITY_DN23906_c0_g3;TRINITY_DN24685_c0_g2;TRINITY_DN27906_c2_g2;TRINITY_DN2894_c0_g1;TRINITY_DN31271_c0_g3;TRINITY_DN3778_c0_g1;TRINITY_DN9116_c0_g1	14	0.00939562	0.0396607
	GO:0007613	memory	TRINITY_DN1101_c0_g1;TRINITY_DN20949_c0_g1;TRINITY_DN26022_c1_g5;TRINITY_DN29096_c1_g2	4	0.00961135	0.0396607
	GO:0019098	reproductive behavior	TRINITY_DN13325_c0_g2;TRINITY_DN20935_c0_g1;TRINITY_DN21168_c0_g1;TRINITY_DN22763_c0_g4	4	0.00961135	0.0396607
	GO:0032889	regulation of vacuole fusion, non-autophagic	TRINITY_DN24137_c0_g3;TRINITY_DN24137_c0_g4;TRINITY_DN27806_c2_g3;TRINITY_DN27806_c2_g4	4	0.00961135	0.0396607
	GO:2000045	regulation of G1/S transition of mitotic cell cycle	TRINITY_DN16555_c0_g1;TRINITY_DN21541_c0_g1;TRINITY_DN21541_c0_g3;TRINITY_DN29039_c0_g5	4	0.00961135	0.0396607
	GO:0005978	glycogen biosynthetic process	TRINITY_DN20828_c0_g1;TRINITY_DN21168_c0_g1;TRINITY_DN21829_c0_g3;TRINITY_DN22511_c0_g1;TRINITY_DN25054_c0_g1	5	0.00962666	0.0396607
	GO:0030261	chromosome condensation	TRINITY_DN18991_c0_g1;TRINITY_DN19623_c0_g1;TRINITY_DN26742_c0_g3;TRINITY_DN26742_c0_g5;TRINITY_DN29193_c0_g4	5	0.00962666	0.0396607
	GO:0071456	cellular response to hypoxia	TRINITY_DN17434_c0_g1;TRINITY_DN19640_c0_g1;TRINITY_DN20050_c0_g1;TRINITY_DN20050_c0_g2;TRINITY_DN30225_c0_g14	5	0.00962666	0.0396607
	GO:0032984	macromolecular complex disassembly	TRINITY_DN17978_c0_g1;TRINITY_DN19999_c0_g1;TRINITY_DN19999_c0_g2;TRINITY_DN20483_c0_g2;TRINITY_DN21739_c0_g4;TRINITY_DN22140_c0_g1;TRINITY_DN22140_c0_g2;TRINITY_DN23901_c0_g7;TRINITY_DN26113_c1_g3;TRINITY_DN26916_c0_g2;TRINITY_DN26916_c0_g4;TRINITY_DN28437_c1_g1;TRINITY_DN28437_c1_g6;TRINITY_DN28801_c0_g5;TRINITY_DN29659_c0_g1;TRINITY_DN579_c0_g1;TRINITY_DN7369_c0_g1	17	0.00975489	0.0396607
	GO:0007007	inner mitochondrial membrane organization	TRINITY_DN13540_c0_g1;TRINITY_DN20217_c0_g1;TRINITY_DN22173_c0_g1;TRINITY_DN27833_c0_g3;TRINITY_DN4739_c0_g1;TRINITY_DN6181_c0_g1	6	0.00988004	0.0396607
	GO:0051124	synaptic growth at neuromuscular junction	TRINITY_DN18991_c0_g1;TRINITY_DN21739_c0_g4;TRINITY_DN26416_c0_g2;TRINITY_DN29659_c0_g1;TRINITY_DN6553_c0_g1;TRINITY_DN7439_c0_g1	6	0.00988004	0.0396607
	GO:0071453	cellular response to oxygen levels	TRINITY_DN17434_c0_g1;TRINITY_DN19618_c0_g1;TRINITY_DN19640_c0_g1;TRINITY_DN20050_c0_g1;TRINITY_DN20050_c0_g2;TRINITY_DN30225_c0_g14	6	0.00988004	0.0396607
	GO:0000737	DNA catabolic process, endonucleolytic	TRINITY_DN19968_c0_g1;TRINITY_DN19968_c0_g2	2	0.00994756	0.0396607
	GO:0005981	regulation of glycogen catabolic process	TRINITY_DN20828_c0_g1;TRINITY_DN25652_c0_g1	2	0.00994756	0.0396607
	GO:0006127	glycerophosphate shuttle	TRINITY_DN27399_c0_g4;TRINITY_DN27399_c0_g5	2	0.00994756	0.0396607
	GO:0006939	smooth muscle contraction	TRINITY_DN12154_c0_g1;TRINITY_DN21036_c0_g1	2	0.00994756	0.0396607
	GO:0007465	R7 cell fate commitment	TRINITY_DN17436_c0_g2;TRINITY_DN24911_c0_g3	2	0.00994756	0.0396607
	GO:0008362	chitin-based embryonic cuticle biosynthetic process	TRINITY_DN22041_c0_g1;TRINITY_DN27675_c0_g4	2	0.00994756	0.0396607
	GO:0008585	female gonad development	TRINITY_DN18861_c0_g2;TRINITY_DN579_c0_g1	2	0.00994756	0.0396607
	GO:0008592	regulation of Toll signaling pathway	TRINITY_DN20256_c0_g1;TRINITY_DN24069_c0_g1	2	0.00994756	0.0396607
	GO:0008637	apoptotic mitochondrial changes	TRINITY_DN23155_c0_g8;TRINITY_DN28073_c0_g4	2	0.00994756	0.0396607
	GO:0010171	body morphogenesis	TRINITY_DN20332_c0_g1;TRINITY_DN25783_c0_g4	2	0.00994756	0.0396607
	GO:0010830	regulation of myotube differentiation	TRINITY_DN16842_c0_g1;TRINITY_DN33173_c0_g1	2	0.00994756	0.0396607
	GO:0014041	regulation of neuron maturation	TRINITY_DN23071_c0_g2;TRINITY_DN27009_c0_g3	2	0.00994756	0.0396607
	GO:0014866	skeletal myofibril assembly	TRINITY_DN27231_c1_g5;TRINITY_DN27945_c2_g2	2	0.00994756	0.0396607
	GO:0016476	regulation of embryonic cell shape	TRINITY_DN16842_c0_g1;TRINITY_DN7439_c0_g1	2	0.00994756	0.0396607
	GO:0017085	response to insecticide	TRINITY_DN21785_c0_g2;TRINITY_DN24150_c0_g1	2	0.00994756	0.0396607
	GO:0033075	isoquinoline alkaloid biosynthetic process	TRINITY_DN29711_c0_g1;TRINITY_DN29711_c0_g2	2	0.00994756	0.0396607
	GO:0033076	isoquinoline alkaloid metabolic process	TRINITY_DN29711_c0_g1;TRINITY_DN29711_c0_g2	2	0.00994756	0.0396607
	GO:0034332	adherens junction organization	TRINITY_DN16842_c0_g1;TRINITY_DN7439_c0_g1	2	0.00994756	0.0396607
	GO:0035207	negative regulation of hemocyte proliferation	TRINITY_DN20256_c0_g1;TRINITY_DN21331_c0_g1	2	0.00994756	0.0396607
	GO:0045819	positive regulation of glycogen catabolic process	TRINITY_DN20828_c0_g1;TRINITY_DN25652_c0_g1	2	0.00994756	0.0396607
	GO:0045880	positive regulation of smoothened signaling pathway	TRINITY_DN17436_c0_g2;TRINITY_DN26575_c0_g3	2	0.00994756	0.0396607
	GO:0046532	regulation of photoreceptor cell differentiation	TRINITY_DN22707_c2_g7;TRINITY_DN30811_c1_g9	2	0.00994756	0.0396607
	GO:0046545	development of primary female sexual characteristics	TRINITY_DN18861_c0_g2;TRINITY_DN579_c0_g1	2	0.00994756	0.0396607
	GO:0046660	female sex differentiation	TRINITY_DN18861_c0_g2;TRINITY_DN579_c0_g1	2	0.00994756	0.0396607
	GO:0046664	dorsal closure, amnioserosa morphology change	TRINITY_DN16842_c0_g1;TRINITY_DN7439_c0_g1	2	0.00994756	0.0396607
	GO:0048132	female germ-line stem cell asymmetric division	TRINITY_DN22707_c2_g7;TRINITY_DN89_c0_g1	2	0.00994756	0.0396607
	GO:0048644	muscle organ morphogenesis	TRINITY_DN27945_c2_g2;TRINITY_DN7768_c0_g1	2	0.00994756	0.0396607
	GO:0060142	regulation of syncytium formation by plasma membrane fusion	TRINITY_DN16842_c0_g1;TRINITY_DN33173_c0_g1	2	0.00994756	0.0396607
	GO:0060145	viral gene silencing in virus induced gene silencing	TRINITY_DN28509_c1_g1;TRINITY_DN28509_c1_g7	2	0.00994756	0.0396607
	GO:0060581	cell fate commitment involved in pattern specification	TRINITY_DN26190_c0_g7;TRINITY_DN7439_c0_g1	2	0.00994756	0.0396607
	GO:0070481	nuclear-transcribed mRNA catabolic process, non-stop decay	TRINITY_DN26916_c0_g2;TRINITY_DN26916_c0_g4	2	0.00994756	0.0396607
	GO:0071272	morphine metabolic process	TRINITY_DN29711_c0_g1;TRINITY_DN29711_c0_g2	2	0.00994756	0.0396607
	GO:0071559	response to transforming growth factor beta	TRINITY_DN10220_c0_g1;TRINITY_DN20256_c0_g1	2	0.00994756	0.0396607
	GO:0071560	cellular response to transforming growth factor beta stimulus	TRINITY_DN10220_c0_g1;TRINITY_DN20256_c0_g1	2	0.00994756	0.0396607
	GO:0090087	regulation of peptide transport	TRINITY_DN16770_c0_g1;TRINITY_DN26230_c0_g1	2	0.00994756	0.0396607
	GO:0097295	morphine biosynthetic process	TRINITY_DN29711_c0_g1;TRINITY_DN29711_c0_g2	2	0.00994756	0.0396607
	GO:0097352	autophagosome maturation	TRINITY_DN17075_c0_g1;TRINITY_DN17075_c0_g2	2	0.00994756	0.0396607
	GO:0098728	germline stem cell asymmetric division	TRINITY_DN22707_c2_g7;TRINITY_DN89_c0_g1	2	0.00994756	0.0396607
	GO:1901739	regulation of myoblast fusion	TRINITY_DN16842_c0_g1;TRINITY_DN33173_c0_g1	2	0.00994756	0.0396607
	GO:1904799	regulation of neuron remodeling	TRINITY_DN23071_c0_g2;TRINITY_DN27009_c0_g3	2	0.00994756	0.0396607
	GO:0070585	protein localization to mitochondrion	TRINITY_DN10087_c0_g1;TRINITY_DN1162_c0_g1;TRINITY_DN16444_c0_g1;TRINITY_DN17753_c0_g1;TRINITY_DN19630_c0_g1;TRINITY_DN20050_c0_g1;TRINITY_DN20050_c0_g2;TRINITY_DN20217_c0_g1;TRINITY_DN23155_c0_g8;TRINITY_DN26390_c0_g4;TRINITY_DN31927_c0_g1;TRINITY_DN6181_c0_g1;TRINITY_DN7214_c0_g1	13	0.00996646	0.0396607
	GO:0072655	establishment of protein localization to mitochondrion	TRINITY_DN10087_c0_g1;TRINITY_DN1162_c0_g1;TRINITY_DN16444_c0_g1;TRINITY_DN17753_c0_g1;TRINITY_DN19630_c0_g1;TRINITY_DN20050_c0_g1;TRINITY_DN20050_c0_g2;TRINITY_DN20217_c0_g1;TRINITY_DN23155_c0_g8;TRINITY_DN26390_c0_g4;TRINITY_DN31927_c0_g1;TRINITY_DN6181_c0_g1;TRINITY_DN7214_c0_g1	13	0.00996646	0.0396607
	GO:0009605	response to external stimulus	TRINITY_DN10369_c0_g1;TRINITY_DN11320_c0_g1;TRINITY_DN12337_c0_g1;TRINITY_DN14455_c0_g1;TRINITY_DN16213_c0_g1;TRINITY_DN16487_c0_g1;TRINITY_DN16842_c0_g1;TRINITY_DN17075_c0_g1;TRINITY_DN17075_c0_g2;TRINITY_DN17105_c0_g1;TRINITY_DN17347_c0_g1;TRINITY_DN17461_c0_g1;TRINITY_DN18609_c0_g1;TRINITY_DN18861_c0_g2;TRINITY_DN18983_c0_g2;TRINITY_DN19521_c0_g2;TRINITY_DN20133_c0_g1;TRINITY_DN20217_c0_g1;TRI…	94	0.00999617	0.0397359
	GO:0034660	ncRNA metabolic process	TRINITY_DN12337_c0_g1;TRINITY_DN12562_c0_g1;TRINITY_DN14498_c0_g1;TRINITY_DN14498_c0_g2;TRINITY_DN15439_c0_g1;TRINITY_DN16208_c0_g1;TRINITY_DN17347_c0_g1;TRINITY_DN18546_c0_g1;TRINITY_DN18844_c0_g1;TRINITY_DN18884_c0_g1;TRINITY_DN19028_c0_g2;TRINITY_DN19115_c0_g1;TRINITY_DN19346_c0_g2;TRINITY_DN19431_c0_g1;TRINITY_DN20000_c0_g1;TRINITY_DN20052_c0_g1;TRINITY_DN2010_c0_g1;TRINITY_DN20204_c0_g1;TRIN…	55	0.0100164	0.0397733
	GO:0071426	ribonucleoprotein complex export from nucleus	TRINITY_DN17347_c0_g1;TRINITY_DN20000_c0_g1;TRINITY_DN20095_c0_g1;TRINITY_DN20229_c0_g1;TRINITY_DN20229_c0_g4;TRINITY_DN20474_c0_g1;TRINITY_DN20620_c0_g2;TRINITY_DN20988_c0_g1;TRINITY_DN21726_c0_g1;TRINITY_DN22958_c0_g4;TRINITY_DN24385_c0_g6;TRINITY_DN25046_c0_g1;TRINITY_DN26916_c0_g2;TRINITY_DN26916_c0_g4;TRINITY_DN4572_c0_g1	15	0.0100755	0.0399646
	GO:0007009	plasma membrane organization	TRINITY_DN10220_c0_g1;TRINITY_DN20253_c0_g1;TRINITY_DN22140_c0_g1;TRINITY_DN22140_c0_g2;TRINITY_DN24003_c0_g2;TRINITY_DN27009_c0_g3;TRINITY_DN29659_c0_g1;TRINITY_DN7439_c0_g1	8	0.0104254	0.0413078
	GO:0007166	cell surface receptor signaling pathway	TRINITY_DN12127_c0_g1;TRINITY_DN13606_c0_g1;TRINITY_DN16808_c0_g1;TRINITY_DN16842_c0_g1;TRINITY_DN17436_c0_g2;TRINITY_DN18640_c0_g1;TRINITY_DN18858_c0_g1;TRINITY_DN18882_c0_g1;TRINITY_DN18991_c0_g1;TRINITY_DN19618_c0_g1;TRINITY_DN20244_c0_g2;TRINITY_DN20256_c0_g1;TRINITY_DN20483_c0_g2;TRINITY_DN20517_c0_g1;TRINITY_DN20918_c0_g2;TRINITY_DN20949_c0_g1;TRINITY_DN20979_c0_g1;TRINITY_DN21025_c0_g1;TRI…	32	0.0105027	0.0415175
	GO:0042026	protein refolding	TRINITY_DN21925_c0_g4;TRINITY_DN22085_c0_g4;TRINITY_DN22661_c0_g1;TRINITY_DN23155_c0_g8;TRINITY_DN23833_c0_g2;TRINITY_DN30225_c0_g14;TRINITY_DN30962_c0_g3	7	0.0105348	0.0415175
	GO:0052173	response to defenses of other organism involved in symbiotic interaction	TRINITY_DN20133_c0_g1;TRINITY_DN22237_c1_g1;TRINITY_DN24137_c0_g3;TRINITY_DN24137_c0_g4;TRINITY_DN24568_c0_g2;TRINITY_DN27148_c0_g1;TRINITY_DN27806_c2_g3	7	0.0105348	0.0415175
	GO:0052200	response to host defenses	TRINITY_DN20133_c0_g1;TRINITY_DN22237_c1_g1;TRINITY_DN24137_c0_g3;TRINITY_DN24137_c0_g4;TRINITY_DN24568_c0_g2;TRINITY_DN27148_c0_g1;TRINITY_DN27806_c2_g3	7	0.0105348	0.0415175
	GO:0075136	response to host	TRINITY_DN20133_c0_g1;TRINITY_DN22237_c1_g1;TRINITY_DN24137_c0_g3;TRINITY_DN24137_c0_g4;TRINITY_DN24568_c0_g2;TRINITY_DN27148_c0_g1;TRINITY_DN27806_c2_g3	7	0.0105348	0.0415175
	GO:0071824	protein-DNA complex subunit organization	TRINITY_DN10090_c0_g1;TRINITY_DN13606_c0_g1;TRINITY_DN18538_c0_g1;TRINITY_DN18778_c0_g1;TRINITY_DN18778_c0_g2;TRINITY_DN19115_c0_g1;TRINITY_DN19623_c0_g1;TRINITY_DN20329_c0_g1;TRINITY_DN20671_c0_g1;TRINITY_DN213_c0_g1;TRINITY_DN21634_c0_g4;TRINITY_DN22851_c0_g2;TRINITY_DN23979_c0_g5;TRINITY_DN24540_c0_g4;TRINITY_DN24742_c0_g1;TRINITY_DN25980_c0_g2;TRINITY_DN26038_c0_g3;TRINITY_DN28338_c1_g3	18	0.0106712	0.0420098
	GO:0071166	ribonucleoprotein complex localization	TRINITY_DN17347_c0_g1;TRINITY_DN20000_c0_g1;TRINITY_DN20095_c0_g1;TRINITY_DN20229_c0_g1;TRINITY_DN20229_c0_g4;TRINITY_DN20474_c0_g1;TRINITY_DN20620_c0_g2;TRINITY_DN20988_c0_g1;TRINITY_DN21726_c0_g1;TRINITY_DN22958_c0_g4;TRINITY_DN24385_c0_g6;TRINITY_DN25046_c0_g1;TRINITY_DN26916_c0_g2;TRINITY_DN26916_c0_g4;TRINITY_DN4572_c0_g1	15	0.0107691	0.0423499
	GO:0051641	cellular localization	TRINITY_DN10087_c0_g1;TRINITY_DN10220_c0_g1;TRINITY_DN11120_c0_g1;TRINITY_DN1114_c0_g1;TRINITY_DN1162_c0_g1;TRINITY_DN13325_c0_g2;TRINITY_DN14496_c0_g1;TRINITY_DN1627_c0_g1;TRINITY_DN16284_c0_g1;TRINITY_DN16442_c0_g1;TRINITY_DN16444_c0_g1;TRINITY_DN16487_c0_g1;TRINITY_DN16660_c0_g1;TRINITY_DN16756_c0_g3;TRINITY_DN16770_c0_g1;TRINITY_DN16842_c0_g1;TRINITY_DN16851_c0_g2;TRINITY_DN17075_c0_g1;TRINIT…	112	0.0112193	0.0440733
	GO:0006026	aminoglycan catabolic process	TRINITY_DN19880_c0_g1;TRINITY_DN21765_c0_g1;TRINITY_DN21989_c0_g1;TRINITY_DN22056_c0_g1;TRINITY_DN26151_c0_g1;TRINITY_DN27671_c0_g4	6	0.0114891	0.0448929
	GO:0006032	chitin catabolic process	TRINITY_DN19880_c0_g1;TRINITY_DN21765_c0_g1;TRINITY_DN21989_c0_g1;TRINITY_DN22056_c0_g1;TRINITY_DN26151_c0_g1;TRINITY_DN27671_c0_g4	6	0.0114891	0.0448929
	GO:0046348	amino sugar catabolic process	TRINITY_DN19880_c0_g1;TRINITY_DN21765_c0_g1;TRINITY_DN21989_c0_g1;TRINITY_DN22056_c0_g1;TRINITY_DN26151_c0_g1;TRINITY_DN27671_c0_g4	6	0.0114891	0.0448929
	GO:0097576	vacuole fusion	TRINITY_DN17075_c0_g1;TRINITY_DN17075_c0_g2;TRINITY_DN24137_c0_g3;TRINITY_DN24137_c0_g4;TRINITY_DN27806_c2_g3;TRINITY_DN27806_c2_g4	6	0.0114891	0.0448929
	GO:1901072	glucosamine-containing compound catabolic process	TRINITY_DN19880_c0_g1;TRINITY_DN21765_c0_g1;TRINITY_DN21989_c0_g1;TRINITY_DN22056_c0_g1;TRINITY_DN26151_c0_g1;TRINITY_DN27671_c0_g4	6	0.0114891	0.0448929
	GO:0001932	regulation of protein phosphorylation	TRINITY_DN10220_c0_g1;TRINITY_DN16842_c0_g1;TRINITY_DN17436_c0_g2;TRINITY_DN18806_c0_g1;TRINITY_DN18991_c0_g1;TRINITY_DN21168_c0_g1;TRINITY_DN22559_c0_g1;TRINITY_DN23906_c0_g3;TRINITY_DN24685_c0_g2;TRINITY_DN27906_c2_g2;TRINITY_DN31271_c0_g3;TRINITY_DN3778_c0_g1;TRINITY_DN9116_c0_g1	13	0.0115582	0.045115
	GO:0006449	regulation of translational termination	TRINITY_DN17978_c0_g1;TRINITY_DN28437_c1_g1;TRINITY_DN28437_c1_g6;TRINITY_DN28801_c0_g5;TRINITY_DN7369_c0_g1	5	0.0115834	0.0451175
	GO:0018208	peptidyl-proline modification	TRINITY_DN10369_c0_g1;TRINITY_DN1636_c0_g1;TRINITY_DN18878_c0_g1;TRINITY_DN2416_c0_g1;TRINITY_DN26957_c1_g2	5	0.0115834	0.0451175
	GO:0030036	actin cytoskeleton organization	TRINITY_DN16842_c0_g1;TRINITY_DN17105_c0_g1;TRINITY_DN17107_c0_g1;TRINITY_DN17978_c0_g1;TRINITY_DN21145_c0_g1;TRINITY_DN21168_c0_g1;TRINITY_DN21248_c0_g1;TRINITY_DN22140_c0_g1;TRINITY_DN22140_c0_g2;TRINITY_DN22802_c0_g1;TRINITY_DN23071_c0_g2;TRINITY_DN23743_c1_g3;TRINITY_DN23743_c1_g8;TRINITY_DN24129_c0_g1;TRINITY_DN24540_c0_g4;TRINITY_DN25777_c2_g10;TRINITY_DN26829_c0_g1;TRINITY_DN27231_c1_g5;TR…	25	0.0118161	0.045975
	GO:0007035	vacuolar acidification	TRINITY_DN19618_c0_g1;TRINITY_DN21351_c0_g1;TRINITY_DN22069_c0_g3;TRINITY_DN23155_c0_g1;TRINITY_DN23757_c0_g5;TRINITY_DN27241_c1_g1;TRINITY_DN27241_c1_g6	7	0.0119614	0.0464419
	GO:0016055	Wnt signaling pathway	TRINITY_DN16842_c0_g1;TRINITY_DN17436_c0_g2;TRINITY_DN18640_c0_g1;TRINITY_DN20244_c0_g2;TRINITY_DN20949_c0_g1;TRINITY_DN23644_c0_g4;TRINITY_DN26575_c0_g3	7	0.0119614	0.0464419
	GO:0045454	cell redox homeostasis	TRINITY_DN14647_c0_g1;TRINITY_DN16302_c0_g1;TRINITY_DN16369_c0_g1;TRINITY_DN1696_c0_g1;TRINITY_DN21196_c0_g2;TRINITY_DN21428_c0_g1;TRINITY_DN22116_c1_g2;TRINITY_DN23895_c0_g1;TRINITY_DN24808_c1_g2;TRINITY_DN25563_c2_g4;TRINITY_DN27231_c1_g3;TRINITY_DN29836_c0_g1;TRINITY_DN30090_c0_g2;TRINITY_DN31775_c0_g1;TRINITY_DN31932_c0_g1;TRINITY_DN3700_c0_g1	16	0.0120146	0.0465994
	GO:0048563	post-embryonic organ morphogenesis	TRINITY_DN16842_c0_g1;TRINITY_DN17105_c0_g1;TRINITY_DN19714_c0_g1;TRINITY_DN19714_c0_g3;TRINITY_DN20517_c0_g1;TRINITY_DN20949_c0_g1;TRINITY_DN23071_c0_g2;TRINITY_DN26190_c0_g7;TRINITY_DN579_c0_g1	9	0.0121136	0.0469338
	GO:0043001	Golgi to plasma membrane protein transport	TRINITY_DN22140_c0_g1;TRINITY_DN22140_c0_g2;TRINITY_DN27009_c0_g3;TRINITY_DN7439_c0_g1	4	0.0122285	0.0472294
	GO:0048871	multicellular organismal homeostasis	TRINITY_DN218_c0_g1;TRINITY_DN27628_c1_g1;TRINITY_DN29282_c0_g1;TRINITY_DN579_c0_g1	4	0.0122285	0.0472294
	GO:0090002	establishment of protein localization to plasma membrane	TRINITY_DN22140_c0_g1;TRINITY_DN22140_c0_g2;TRINITY_DN27009_c0_g3;TRINITY_DN7439_c0_g1	4	0.0122285	0.0472294
	GO:0044723	single-organism carbohydrate metabolic process	TRINITY_DN10220_c0_g1;TRINITY_DN13096_c0_g1;TRINITY_DN15557_c0_g1;TRINITY_DN16619_c0_g2;TRINITY_DN17436_c0_g2;TRINITY_DN17773_c0_g1;TRINITY_DN18899_c0_g2;TRINITY_DN18991_c0_g1;TRINITY_DN19025_c0_g1;TRINITY_DN19929_c0_g1;TRINITY_DN20090_c0_g1;TRINITY_DN20133_c0_g1;TRINITY_DN20325_c0_g1;TRINITY_DN20365_c0_g4;TRINITY_DN20618_c0_g1;TRINITY_DN20661_c0_g1;TRINITY_DN20786_c0_g1;TRINITY_DN20828_c0_g1;TRI…	82	0.0123046	0.0474737
	GO:0072593	reactive oxygen species metabolic process	TRINITY_DN14647_c0_g1;TRINITY_DN17461_c0_g1;TRINITY_DN18280_c0_g1;TRINITY_DN21158_c0_g1;TRINITY_DN22116_c1_g2;TRINITY_DN23531_c0_g1;TRINITY_DN23556_c0_g4;TRINITY_DN24554_c0_g2;TRINITY_DN25563_c2_g4;TRINITY_DN27796_c0_g2;TRINITY_DN27818_c0_g1;TRINITY_DN27818_c0_g3;TRINITY_DN28073_c0_g4;TRINITY_DN28079_c0_g3;TRINITY_DN29940_c0_g4;TRINITY_DN31775_c0_g1;TRINITY_DN9131_c0_g1;TRINITY_DN9369_c0_g1	18	0.012648	0.048747
	GO:0006986	response to unfolded protein	TRINITY_DN20367_c0_g1;TRINITY_DN21925_c0_g4;TRINITY_DN22085_c0_g4;TRINITY_DN22559_c0_g1;TRINITY_DN22661_c0_g1;TRINITY_DN28806_c0_g3;TRINITY_DN29601_c1_g1;TRINITY_DN30225_c0_g14;TRINITY_DN3082_c0_g1;TRINITY_DN30962_c0_g3;TRINITY_DN8801_c0_g1	11	0.0128265	0.0493832
	GO:0001173	DNA-templated transcriptional start site selection	TRINITY_DN11710_c0_g1;TRINITY_DN25079_c0_g6;TRINITY_DN29039_c0_g5	3	0.0130141	0.0494832
	GO:0001174	transcriptional start site selection at RNA polymerase II promoter	TRINITY_DN11710_c0_g1;TRINITY_DN25079_c0_g6;TRINITY_DN29039_c0_g5	3	0.0130141	0.0494832
	GO:0003015	heart process	TRINITY_DN21248_c0_g1;TRINITY_DN24129_c0_g1;TRINITY_DN27945_c2_g2	3	0.0130141	0.0494832
	GO:0006880	intracellular sequestering of iron ion	TRINITY_DN20813_c0_g1;TRINITY_DN24503_c0_g1;TRINITY_DN28511_c0_g3	3	0.0130141	0.0494832
	GO:0009303	rRNA transcription	TRINITY_DN19115_c0_g1;TRINITY_DN21071_c0_g2;TRINITY_DN25476_c0_g6	3	0.0130141	0.0494832
	GO:0035090	maintenance of apical/basal cell polarity	TRINITY_DN16842_c0_g1;TRINITY_DN20979_c0_g1;TRINITY_DN27758_c0_g1	3	0.0130141	0.0494832
	GO:0035315	hair cell differentiation	TRINITY_DN16842_c0_g1;TRINITY_DN20949_c0_g1;TRINITY_DN579_c0_g1	3	0.0130141	0.0494832
	GO:0035316	non-sensory hair organization	TRINITY_DN16842_c0_g1;TRINITY_DN20949_c0_g1;TRINITY_DN579_c0_g1	3	0.0130141	0.0494832
	GO:0035317	imaginal disc-derived wing hair organization	TRINITY_DN16842_c0_g1;TRINITY_DN20949_c0_g1;TRINITY_DN579_c0_g1	3	0.0130141	0.0494832
	GO:0048542	lymph gland development	TRINITY_DN18844_c0_g1;TRINITY_DN20256_c0_g1;TRINITY_DN29096_c1_g2	3	0.0130141	0.0494832
	GO:0097577	sequestering of iron ion	TRINITY_DN20813_c0_g1;TRINITY_DN24503_c0_g1;TRINITY_DN28511_c0_g3	3	0.0130141	0.0494832
	GO:2001233	regulation of apoptotic signaling pathway	TRINITY_DN1405_c0_g1;TRINITY_DN21428_c0_g1;TRINITY_DN30225_c0_g14	3	0.0130141	0.0494832
	GO:0048638	regulation of developmental growth	TRINITY_DN16770_c0_g1;TRINITY_DN17105_c0_g1;TRINITY_DN18991_c0_g1;TRINITY_DN20555_c0_g1;TRINITY_DN20918_c0_g1;TRINITY_DN20935_c0_g1;TRINITY_DN21739_c0_g4;TRINITY_DN22041_c0_g1;TRINITY_DN22763_c0_g4;TRINITY_DN27675_c0_g4;TRINITY_DN29442_c1_g1;TRINITY_DN29659_c0_g1;TRINITY_DN6553_c0_g1;TRINITY_DN7439_c0_g1	14	0.0132792	0.0504388
	GO:0009809	lignin biosynthetic process	TRINITY_DN21158_c0_g1;TRINITY_DN23854_c0_g8;TRINITY_DN24646_c0_g1;TRINITY_DN25941_c0_g1;TRINITY_DN26384_c0_g1;TRINITY_DN27796_c0_g2;TRINITY_DN28758_c0_g1;TRINITY_DN29136_c0_g1;TRINITY_DN31347_c0_g1	9	0.0133489	0.0506515
	GO:0017038	protein import	TRINITY_DN10087_c0_g1;TRINITY_DN10220_c0_g1;TRINITY_DN16444_c0_g1;TRINITY_DN16660_c0_g1;TRINITY_DN17753_c0_g1;TRINITY_DN20050_c0_g1;TRINITY_DN20050_c0_g2;TRINITY_DN20217_c0_g1;TRINITY_DN20256_c0_g1;TRINITY_DN22707_c2_g6;TRINITY_DN23155_c0_g8;TRINITY_DN24385_c0_g6;TRINITY_DN24911_c0_g3;TRINITY_DN26190_c0_g7;TRINITY_DN26390_c0_g4;TRINITY_DN26913_c0_g2;TRINITY_DN28749_c0_g4;TRINITY_DN31927_c0_g1;TRI…	22	0.013437	0.0509329
	GO:0046483	heterocycle metabolic process	TRINITY_DN10090_c0_g1;TRINITY_DN102_c0_g1;TRINITY_DN10456_c0_g1;TRINITY_DN1114_c0_g1;TRINITY_DN11320_c0_g1;TRINITY_DN1133_c0_g1;TRINITY_DN11470_c0_g1;TRINITY_DN11710_c0_g1;TRINITY_DN11721_c0_g1;TRINITY_DN12041_c0_g1;TRINITY_DN12247_c0_g1;TRINITY_DN12337_c0_g1;TRINITY_DN12380_c0_g1;TRINITY_DN12562_c0_g1;TRINITY_DN13096_c0_g1;TRINITY_DN13606_c0_g1;TRINITY_DN1405_c0_g1;TRINITY_DN14474_c0_g1;TRINITY_…	320	0.0134875	0.0510719
	GO:0019827	stem cell population maintenance	TRINITY_DN12127_c0_g1;TRINITY_DN1627_c0_g1;TRINITY_DN17105_c0_g1;TRINITY_DN22707_c2_g7;TRINITY_DN28509_c1_g6;TRINITY_DN7439_c0_g1;TRINITY_DN89_c0_g1	7	0.0135222	0.0510976
	GO:0098727	maintenance of cell number	TRINITY_DN12127_c0_g1;TRINITY_DN1627_c0_g1;TRINITY_DN17105_c0_g1;TRINITY_DN22707_c2_g7;TRINITY_DN28509_c1_g6;TRINITY_DN7439_c0_g1;TRINITY_DN89_c0_g1	7	0.0135222	0.0510976
	GO:0030031	cell projection assembly	TRINITY_DN16842_c0_g1;TRINITY_DN17105_c0_g1;TRINITY_DN23743_c1_g3;TRINITY_DN26022_c1_g5;TRINITY_DN579_c0_g1	5	0.0137939	0.0520708
	GO:0002252	immune effector process	TRINITY_DN16213_c0_g1;TRINITY_DN16284_c0_g1;TRINITY_DN16619_c0_g2;TRINITY_DN18983_c0_g2;TRINITY_DN21362_c0_g1;TRINITY_DN24790_c0_g1;TRINITY_DN26004_c1_g4;TRINITY_DN28509_c1_g1;TRINITY_DN28509_c1_g7;TRINITY_DN29039_c0_g5;TRINITY_DN8335_c0_g1	11	0.013905	0.0524363
	GO:0090150	establishment of protein localization to membrane	TRINITY_DN18562_c0_g1;TRINITY_DN20217_c0_g1;TRINITY_DN20424_c0_g2;TRINITY_DN22140_c0_g1;TRINITY_DN22140_c0_g2;TRINITY_DN26390_c0_g4;TRINITY_DN26405_c1_g2;TRINITY_DN27009_c0_g3;TRINITY_DN28806_c0_g3;TRINITY_DN30225_c0_g14;TRINITY_DN30906_c1_g6;TRINITY_DN6181_c0_g1;TRINITY_DN7214_c0_g1;TRINITY_DN7439_c0_g1	14	0.0141865	0.0534432
	GO:0060261	positive regulation of transcription initiation from RNA polymerase II promoter	TRINITY_DN10090_c0_g1;TRINITY_DN18778_c0_g1;TRINITY_DN18778_c0_g2;TRINITY_DN19115_c0_g1;TRINITY_DN26038_c0_g3;TRINITY_DN28338_c1_g3	6	0.0152448	0.057022
	GO:2000144	positive regulation of DNA-templated transcription, initiation	TRINITY_DN10090_c0_g1;TRINITY_DN18778_c0_g1;TRINITY_DN18778_c0_g2;TRINITY_DN19115_c0_g1;TRINITY_DN26038_c0_g3;TRINITY_DN28338_c1_g3	6	0.0152448	0.057022
	GO:0034309	primary alcohol biosynthetic process	TRINITY_DN20365_c0_g4;TRINITY_DN22357_c0_g1;TRINITY_DN27457_c0_g2;TRINITY_DN32098_c0_g1	4	0.0152607	0.057022
	GO:0045901	positive regulation of translational elongation	TRINITY_DN28437_c1_g1;TRINITY_DN28437_c1_g6;TRINITY_DN28801_c0_g5;TRINITY_DN7369_c0_g1	4	0.0152607	0.057022
	GO:0045905	positive regulation of translational termination	TRINITY_DN28437_c1_g1;TRINITY_DN28437_c1_g6;TRINITY_DN28801_c0_g5;TRINITY_DN7369_c0_g1	4	0.0152607	0.057022
	GO:0051222	positive regulation of protein transport	TRINITY_DN20253_c0_g1;TRINITY_DN26230_c0_g1;TRINITY_DN579_c0_g1;TRINITY_DN7439_c0_g1	4	0.0152607	0.057022
	GO:1902806	regulation of cell cycle G1/S phase transition	TRINITY_DN16555_c0_g1;TRINITY_DN21541_c0_g1;TRINITY_DN21541_c0_g3;TRINITY_DN29039_c0_g5	4	0.0152607	0.057022
	GO:1904951	positive regulation of establishment of protein localization	TRINITY_DN20253_c0_g1;TRINITY_DN26230_c0_g1;TRINITY_DN579_c0_g1;TRINITY_DN7439_c0_g1	4	0.0152607	0.057022
	GO:0032787	monocarboxylic acid metabolic process	TRINITY_DN11721_c0_g1;TRINITY_DN14496_c0_g1;TRINITY_DN15557_c0_g1;TRINITY_DN17246_c0_g1;TRINITY_DN17773_c0_g1;TRINITY_DN18606_c0_g2;TRINITY_DN18749_c1_g1;TRINITY_DN19180_c0_g2;TRINITY_DN19431_c0_g1;TRINITY_DN19477_c0_g4;TRINITY_DN19855_c0_g3;TRINITY_DN20133_c0_g1;TRINITY_DN20365_c0_g4;TRINITY_DN20482_c0_g3;TRINITY_DN20494_c0_g1;TRINITY_DN20558_c0_g1;TRINITY_DN20635_c0_g1;TRINITY_DN20661_c0_g1;TRI…	62	0.015472	0.0577525
	GO:0044818	mitotic G2/M transition checkpoint	TRINITY_DN18991_c0_g1;TRINITY_DN20256_c0_g1;TRINITY_DN22707_c2_g6;TRINITY_DN23584_c1_g3;TRINITY_DN31271_c0_g3	5	0.0162712	0.0606741
	GO:0015711	organic anion transport	TRINITY_DN12154_c0_g1;TRINITY_DN13128_c0_g1;TRINITY_DN14496_c0_g1;TRINITY_DN15772_c0_g2;TRINITY_DN1672_c0_g1;TRINITY_DN16756_c0_g3;TRINITY_DN18031_c0_g1;TRINITY_DN18031_c0_g2;TRINITY_DN20891_c0_g1;TRINITY_DN21136_c0_g1;TRINITY_DN21434_c0_g2;TRINITY_DN22229_c0_g10;TRINITY_DN25932_c0_g3;TRINITY_DN26416_c0_g2;TRINITY_DN27268_c0_g6;TRINITY_DN31480_c0_g2;TRINITY_DN4841_c0_g2	17	0.0164394	0.0612393
	GO:0061024	membrane organization	TRINITY_DN10220_c0_g1;TRINITY_DN13540_c0_g1;TRINITY_DN16851_c0_g2;TRINITY_DN17075_c0_g1;TRINITY_DN17075_c0_g2;TRINITY_DN18562_c0_g1;TRINITY_DN20217_c0_g1;TRINITY_DN20253_c0_g1;TRINITY_DN20312_c0_g2;TRINITY_DN20424_c0_g2;TRINITY_DN20860_c0_g1;TRINITY_DN21739_c0_g4;TRINITY_DN22085_c0_g4;TRINITY_DN22140_c0_g1;TRINITY_DN22140_c0_g2;TRINITY_DN22173_c0_g1;TRINITY_DN24003_c0_g2;TRINITY_DN24137_c0_g3;TRI…	38	0.0165417	0.061558
	GO:0051607	defense response to virus	TRINITY_DN16213_c0_g1;TRINITY_DN18983_c0_g2;TRINITY_DN24790_c0_g1;TRINITY_DN26004_c1_g4;TRINITY_DN28509_c1_g1;TRINITY_DN28509_c1_g7;TRINITY_DN29039_c0_g5	7	0.0170718	0.063402
	GO:1990778	protein localization to cell periphery	TRINITY_DN10220_c0_g1;TRINITY_DN20253_c0_g1;TRINITY_DN22140_c0_g1;TRINITY_DN22140_c0_g2;TRINITY_DN24003_c0_g2;TRINITY_DN27009_c0_g3;TRINITY_DN7439_c0_g1	7	0.0170718	0.063402
	GO:0000915	actomyosin contractile ring assembly	TRINITY_DN16842_c0_g1;TRINITY_DN17105_c0_g1;TRINITY_DN22140_c0_g1;TRINITY_DN22140_c0_g2;TRINITY_DN24540_c0_g4;TRINITY_DN579_c0_g1	6	0.017409	0.0644588
	GO:0043628	ncRNA 3'-end processing	TRINITY_DN20000_c0_g1;TRINITY_DN20229_c0_g1;TRINITY_DN20229_c0_g4;TRINITY_DN2082_c0_g1;TRINITY_DN26208_c0_g2;TRINITY_DN26507_c0_g9	6	0.017409	0.0644588
	GO:0044837	actomyosin contractile ring organization	TRINITY_DN16842_c0_g1;TRINITY_DN17105_c0_g1;TRINITY_DN22140_c0_g1;TRINITY_DN22140_c0_g2;TRINITY_DN24540_c0_g4;TRINITY_DN579_c0_g1	6	0.017409	0.0644588
	GO:0007447	imaginal disc pattern formation	TRINITY_DN20168_c0_g1;TRINITY_DN24003_c0_g2;TRINITY_DN31271_c0_g3	3	0.0177892	0.0652095
	GO:0016320	endoplasmic reticulum membrane fusion	TRINITY_DN17075_c0_g1;TRINITY_DN17075_c0_g2;TRINITY_DN21739_c0_g4	3	0.0177892	0.0652095
	GO:0022404	molting cycle process	TRINITY_DN21765_c0_g1;TRINITY_DN26151_c0_g1;TRINITY_DN31532_c1_g2	3	0.0177892	0.0652095
	GO:0046328	regulation of JNK cascade	TRINITY_DN18991_c0_g1;TRINITY_DN22559_c0_g1;TRINITY_DN3778_c0_g1	3	0.0177892	0.0652095
	GO:0046847	filopodium assembly	TRINITY_DN16842_c0_g1;TRINITY_DN17105_c0_g1;TRINITY_DN26022_c1_g5	3	0.0177892	0.0652095
	GO:0048814	regulation of dendrite morphogenesis	TRINITY_DN20253_c0_g1;TRINITY_DN20618_c0_g1;TRINITY_DN26230_c0_g1	3	0.0177892	0.0652095
	GO:0050770	regulation of axonogenesis	TRINITY_DN16842_c0_g1;TRINITY_DN17105_c0_g1;TRINITY_DN21739_c0_g4	3	0.0177892	0.0652095
	GO:0051489	regulation of filopodium assembly	TRINITY_DN16842_c0_g1;TRINITY_DN17105_c0_g1;TRINITY_DN26022_c1_g5	3	0.0177892	0.0652095
	GO:1900006	positive regulation of dendrite development	TRINITY_DN20253_c0_g1;TRINITY_DN20618_c0_g1;TRINITY_DN26230_c0_g1	3	0.0177892	0.0652095
	GO:1990145	maintenance of translational fidelity	TRINITY_DN17978_c0_g1;TRINITY_DN28784_c0_g6;TRINITY_DN4466_c0_g1	3	0.0177892	0.0652095
	GO:0009615	response to virus	TRINITY_DN16213_c0_g1;TRINITY_DN17075_c0_g1;TRINITY_DN17075_c0_g2;TRINITY_DN18983_c0_g2;TRINITY_DN22174_c0_g1;TRINITY_DN24790_c0_g1;TRINITY_DN25140_c0_g4;TRINITY_DN26004_c1_g4;TRINITY_DN28509_c1_g1;TRINITY_DN28509_c1_g7;TRINITY_DN29039_c0_g5	11	0.0189141	0.0672707
	GO:0030004	cellular monovalent inorganic cation homeostasis	TRINITY_DN19618_c0_g1;TRINITY_DN21351_c0_g1;TRINITY_DN22069_c0_g3;TRINITY_DN23155_c0_g1;TRINITY_DN23757_c0_g5;TRINITY_DN23842_c0_g3;TRINITY_DN23842_c0_g4;TRINITY_DN27241_c1_g1;TRINITY_DN27241_c1_g6;TRINITY_DN28763_c1_g2;TRINITY_DN30039_c1_g4	11	0.0189141	0.0672707
	GO:0043408	regulation of MAPK cascade	TRINITY_DN10220_c0_g1;TRINITY_DN18806_c0_g1;TRINITY_DN18991_c0_g1;TRINITY_DN22559_c0_g1;TRINITY_DN23906_c0_g3;TRINITY_DN31271_c0_g3;TRINITY_DN3778_c0_g1	7	0.0190727	0.0672707
	GO:0001752	compound eye photoreceptor fate commitment	TRINITY_DN17436_c0_g2;TRINITY_DN24911_c0_g3	2	0.0191208	0.0672707
	GO:0002109	maturation of SSU-rRNA from tricistronic rRNA transcript (SSU-rRNA, LSU-rRNA,5S)	TRINITY_DN26331_c0_g5;TRINITY_DN29618_c0_g5	2	0.0191208	0.0672707
	GO:0007478	leg disc morphogenesis	TRINITY_DN16842_c0_g1;TRINITY_DN579_c0_g1	2	0.0191208	0.0672707
	GO:0007480	imaginal disc-derived leg morphogenesis	TRINITY_DN16842_c0_g1;TRINITY_DN579_c0_g1	2	0.0191208	0.0672707
	GO:0010529	negative regulation of transposition	TRINITY_DN24911_c0_g3;TRINITY_DN26871_c0_g7	2	0.0191208	0.0672707
	GO:0016259	selenocysteine metabolic process	TRINITY_DN19346_c0_g2;TRINITY_DN9131_c0_g1	2	0.0191208	0.0672707
	GO:0016260	selenocysteine biosynthetic process	TRINITY_DN19346_c0_g2;TRINITY_DN9131_c0_g1	2	0.0191208	0.0672707
	GO:0016321	female meiosis chromosome segregation	TRINITY_DN20256_c0_g1;TRINITY_DN29193_c0_g4	2	0.0191208	0.0672707
	GO:0018991	oviposition	TRINITY_DN13325_c0_g2;TRINITY_DN21168_c0_g1	2	0.0191208	0.0672707
	GO:0032874	positive regulation of stress-activated MAPK cascade	TRINITY_DN22559_c0_g1;TRINITY_DN3778_c0_g1	2	0.0191208	0.0672707
	GO:0035019	somatic stem cell population maintenance	TRINITY_DN1627_c0_g1;TRINITY_DN17105_c0_g1	2	0.0191208	0.0672707
	GO:0035209	pupal development	TRINITY_DN22559_c0_g1;TRINITY_DN7523_c0_g1	2	0.0191208	0.0672707
	GO:0036335	intestinal stem cell homeostasis	TRINITY_DN20126_c0_g1;TRINITY_DN22661_c0_g1	2	0.0191208	0.0672707
	GO:0042178	xenobiotic catabolic process	TRINITY_DN21785_c0_g2;TRINITY_DN24150_c0_g1	2	0.0191208	0.0672707
	GO:0042381	hemolymph coagulation	TRINITY_DN20630_c0_g1;TRINITY_DN27585_c0_g1	2	0.0191208	0.0672707
	GO:0042595	behavioral response to starvation	TRINITY_DN21345_c0_g1;TRINITY_DN22557_c1_g1	2	0.0191208	0.0672707
	GO:0042706	eye photoreceptor cell fate commitment	TRINITY_DN17436_c0_g2;TRINITY_DN24911_c0_g3	2	0.0191208	0.0672707
	GO:0042810	pheromone metabolic process	TRINITY_DN20935_c0_g1;TRINITY_DN22763_c0_g4	2	0.0191208	0.0672707
	GO:0042811	pheromone biosynthetic process	TRINITY_DN20935_c0_g1;TRINITY_DN22763_c0_g4	2	0.0191208	0.0672707
	GO:0045448	mitotic cell cycle, embryonic	TRINITY_DN10220_c0_g1;TRINITY_DN23906_c0_g3	2	0.0191208	0.0672707
	GO:0045570	regulation of imaginal disc growth	TRINITY_DN20935_c0_g1;TRINITY_DN22763_c0_g4	2	0.0191208	0.0672707
	GO:0046330	positive regulation of JNK cascade	TRINITY_DN22559_c0_g1;TRINITY_DN3778_c0_g1	2	0.0191208	0.0672707
	GO:0046552	photoreceptor cell fate commitment	TRINITY_DN17436_c0_g2;TRINITY_DN24911_c0_g3	2	0.0191208	0.0672707
	GO:0048134	germ-line cyst formation	TRINITY_DN23584_c1_g3;TRINITY_DN29193_c0_g4	2	0.0191208	0.0672707
	GO:0048663	neuron fate commitment	TRINITY_DN17436_c0_g2;TRINITY_DN24911_c0_g3	2	0.0191208	0.0672707
	GO:0050906	detection of stimulus involved in sensory perception	TRINITY_DN10369_c0_g1;TRINITY_DN20618_c0_g1	2	0.0191208	0.0672707
	GO:0070304	positive regulation of stress-activated protein kinase signaling cascade	TRINITY_DN22559_c0_g1;TRINITY_DN3778_c0_g1	2	0.0191208	0.0672707
	GO:0070329	tRNA seleno-modification	TRINITY_DN19346_c0_g2;TRINITY_DN9131_c0_g1	2	0.0191208	0.0672707
	GO:0071846	actin filament debranching	TRINITY_DN22140_c0_g1;TRINITY_DN22140_c0_g2	2	0.0191208	0.0672707
	GO:0097622	cytoplasmic translational elongation through polyproline stretches	TRINITY_DN28437_c1_g1;TRINITY_DN28437_c1_g6	2	0.0191208	0.0672707
	GO:1900247	regulation of cytoplasmic translational elongation	TRINITY_DN28437_c1_g1;TRINITY_DN28437_c1_g6	2	0.0191208	0.0672707
	GO:1900249	positive regulation of cytoplasmic translational elongation	TRINITY_DN28437_c1_g1;TRINITY_DN28437_c1_g6	2	0.0191208	0.0672707
	GO:1901216	positive regulation of neuron death	TRINITY_DN17075_c0_g1;TRINITY_DN17075_c0_g2	2	0.0191208	0.0672707
	GO:1903076	regulation of protein localization to plasma membrane	TRINITY_DN10220_c0_g1;TRINITY_DN7439_c0_g1	2	0.0191208	0.0672707
	GO:1903270	regulation of cytoplasmic translational elongation through polyproline stretches	TRINITY_DN28437_c1_g1;TRINITY_DN28437_c1_g6	2	0.0191208	0.0672707
	GO:1903272	positive regulation of cytoplasmic translational elongation through polyproline stretches	TRINITY_DN28437_c1_g1;TRINITY_DN28437_c1_g6	2	0.0191208	0.0672707
	GO:1903729	regulation of plasma membrane organization	TRINITY_DN10220_c0_g1;TRINITY_DN7439_c0_g1	2	0.0191208	0.0672707
	GO:1904375	regulation of protein localization to cell periphery	TRINITY_DN10220_c0_g1;TRINITY_DN7439_c0_g1	2	0.0191208	0.0672707
	GO:2000331	regulation of terminal button organization	TRINITY_DN9314_c0_g1;TRINITY_DN9369_c0_g1	2	0.0191208	0.0672707
	GO:0046365	monosaccharide catabolic process	TRINITY_DN20365_c0_g4;TRINITY_DN21829_c0_g3;TRINITY_DN21885_c0_g2;TRINITY_DN21885_c0_g5;TRINITY_DN22357_c0_g1;TRINITY_DN27457_c0_g2;TRINITY_DN30217_c0_g1;TRINITY_DN32098_c0_g1	8	0.0195218	0.0686157
	GO:0000912	assembly of actomyosin apparatus involved in cytokinesis	TRINITY_DN16842_c0_g1;TRINITY_DN17105_c0_g1;TRINITY_DN22140_c0_g1;TRINITY_DN22140_c0_g2;TRINITY_DN24540_c0_g4;TRINITY_DN579_c0_g1	6	0.019775	0.0694393
	GO:0023051	regulation of signaling	TRINITY_DN10090_c0_g1;TRINITY_DN10220_c0_g1;TRINITY_DN12127_c0_g1;TRINITY_DN13606_c0_g1;TRINITY_DN1405_c0_g1;TRINITY_DN16088_c0_g1;TRINITY_DN16770_c0_g1;TRINITY_DN16842_c0_g1;TRINITY_DN17436_c0_g2;TRINITY_DN18806_c0_g1;TRINITY_DN18882_c0_g1;TRINITY_DN18991_c0_g1;TRINITY_DN19618_c0_g1;TRINITY_DN20256_c0_g1;TRINITY_DN20329_c0_g1;TRINITY_DN20517_c0_g1;TRINITY_DN20979_c0_g1;TRINITY_DN21428_c0_g1;TRIN…	34	0.0199935	0.0701397
	GO:0035967	cellular response to topologically incorrect protein	TRINITY_DN20367_c0_g1;TRINITY_DN21925_c0_g4;TRINITY_DN22085_c0_g4;TRINITY_DN22559_c0_g1;TRINITY_DN22661_c0_g1;TRINITY_DN28806_c0_g3;TRINITY_DN30225_c0_g14;TRINITY_DN3082_c0_g1;TRINITY_DN30962_c0_g3;TRINITY_DN8801_c0_g1	10	0.0200503	0.0702717
	GO:0006352	DNA-templated transcription, initiation	TRINITY_DN10090_c0_g1;TRINITY_DN11710_c0_g1;TRINITY_DN18778_c0_g1;TRINITY_DN18778_c0_g2;TRINITY_DN19115_c0_g1;TRINITY_DN2073_c0_g1;TRINITY_DN21634_c0_g4;TRINITY_DN25079_c0_g6;TRINITY_DN26038_c0_g3;TRINITY_DN28338_c1_g3;TRINITY_DN29039_c0_g5;TRINITY_DN6553_c0_g1	12	0.0202875	0.0709675
	GO:0051241	negative regulation of multicellular organismal process	TRINITY_DN102_c0_g1;TRINITY_DN12247_c0_g1;TRINITY_DN17128_c0_g1;TRINITY_DN17436_c0_g2;TRINITY_DN18991_c0_g1;TRINITY_DN20256_c0_g1;TRINITY_DN20737_c0_g1;TRINITY_DN29096_c1_g2;TRINITY_DN29548_c0_g5;TRINITY_DN7439_c0_g1;TRINITY_DN9618_c0_g1;TRINITY_DN9783_c0_g1	12	0.0202875	0.0709675
	GO:0033036	macromolecule localization	TRINITY_DN10087_c0_g1;TRINITY_DN10220_c0_g1;TRINITY_DN1162_c0_g1;TRINITY_DN12154_c0_g1;TRINITY_DN12337_c0_g1;TRINITY_DN13128_c0_g1;TRINITY_DN13325_c0_g2;TRINITY_DN15772_c0_g2;TRINITY_DN1627_c0_g1;TRINITY_DN16442_c0_g1;TRINITY_DN16444_c0_g1;TRINITY_DN16487_c0_g1;TRINITY_DN16660_c0_g1;TRINITY_DN16842_c0_g1;TRINITY_DN16851_c0_g2;TRINITY_DN17075_c0_g1;TRINITY_DN17075_c0_g2;TRINITY_DN17105_c0_g1;TRINI…	98	0.0206606	0.0722039
	GO:0044248	cellular catabolic process	TRINITY_DN10090_c0_g1;TRINITY_DN11320_c0_g1;TRINITY_DN14150_c0_g1;TRINITY_DN14647_c0_g1;TRINITY_DN16555_c0_g1;TRINITY_DN16823_c0_g2;TRINITY_DN16825_c0_g2;TRINITY_DN17075_c0_g1;TRINITY_DN17075_c0_g2;TRINITY_DN17195_c0_g1;TRINITY_DN17461_c0_g1;TRINITY_DN18606_c0_g2;TRINITY_DN18715_c0_g1;TRINITY_DN18778_c0_g1;TRINITY_DN18778_c0_g2;TRINITY_DN18795_c0_g1;TRINITY_DN19010_c0_g1;TRINITY_DN19115_c0_g1;TRI…	115	0.02083	0.0727266
	GO:0007017	microtubule-based process	TRINITY_DN10220_c0_g1;TRINITY_DN16284_c0_g1;TRINITY_DN17075_c0_g1;TRINITY_DN17075_c0_g2;TRINITY_DN17436_c0_g2;TRINITY_DN18991_c0_g1;TRINITY_DN21322_c0_g1;TRINITY_DN21739_c0_g4;TRINITY_DN21824_c0_g3;TRINITY_DN22494_c0_g1;TRINITY_DN22494_c0_g3;TRINITY_DN22494_c0_g5;TRINITY_DN22617_c1_g7;TRINITY_DN22617_c1_g9;TRINITY_DN23071_c0_g2;TRINITY_DN23906_c0_g3;TRINITY_DN23953_c0_g3;TRINITY_DN24911_c0_g3;TRI…	28	0.0209247	0.0729879
	GO:0007030	Golgi organization	TRINITY_DN13325_c0_g2;TRINITY_DN16516_c0_g1;TRINITY_DN17075_c0_g1;TRINITY_DN17075_c0_g2;TRINITY_DN17128_c0_g1;TRINITY_DN17325_c0_g1;TRINITY_DN21739_c0_g4;TRINITY_DN26230_c0_g1;TRINITY_DN30987_c2_g1	9	0.0209622	0.0730496
	GO:1901575	organic substance catabolic process	TRINITY_DN10090_c0_g1;TRINITY_DN14150_c0_g1;TRINITY_DN16555_c0_g1;TRINITY_DN16823_c0_g2;TRINITY_DN16825_c0_g2;TRINITY_DN17075_c0_g1;TRINITY_DN17075_c0_g2;TRINITY_DN17195_c0_g1;TRINITY_DN17773_c0_g1;TRINITY_DN18606_c0_g2;TRINITY_DN18715_c0_g1;TRINITY_DN18778_c0_g1;TRINITY_DN18778_c0_g2;TRINITY_DN18795_c0_g1;TRINITY_DN19010_c0_g1;TRINITY_DN19025_c0_g1;TRINITY_DN19115_c0_g1;TRINITY_DN19166_c0_g1;TRI…	136	0.0211712	0.0737078
	GO:0006338	chromatin remodeling	TRINITY_DN13606_c0_g1;TRINITY_DN16724_c0_g1;TRINITY_DN20329_c0_g1;TRINITY_DN20671_c0_g1;TRINITY_DN20988_c0_g1;TRINITY_DN213_c0_g1;TRINITY_DN23558_c0_g1;TRINITY_DN24540_c0_g4;TRINITY_DN26742_c0_g3;TRINITY_DN26742_c0_g5;TRINITY_DN30760_c0_g6	11	0.0218691	0.0760654
	GO:0008356	asymmetric cell division	TRINITY_DN17436_c0_g2;TRINITY_DN21248_c0_g1;TRINITY_DN22707_c2_g7;TRINITY_DN25140_c0_g4;TRINITY_DN89_c0_g1	5	0.0220732	0.0765579
	GO:0008582	regulation of synaptic growth at neuromuscular junction	TRINITY_DN18991_c0_g1;TRINITY_DN21739_c0_g4;TRINITY_DN29659_c0_g1;TRINITY_DN6553_c0_g1;TRINITY_DN7439_c0_g1	5	0.0220732	0.0765579
	GO:1904396	regulation of neuromuscular junction development	TRINITY_DN18991_c0_g1;TRINITY_DN21739_c0_g4;TRINITY_DN29659_c0_g1;TRINITY_DN6553_c0_g1;TRINITY_DN7439_c0_g1	5	0.0220732	0.0765579
	GO:0007420	brain development	TRINITY_DN17105_c0_g1;TRINITY_DN30760_c0_g6;TRINITY_DN579_c0_g1;TRINITY_DN8701_c0_g1	4	0.0226424	0.0783102
	GO:0044088	regulation of vacuole organization	TRINITY_DN24137_c0_g3;TRINITY_DN24137_c0_g4;TRINITY_DN27806_c2_g3;TRINITY_DN27806_c2_g4	4	0.0226424	0.0783102
	GO:0060322	head development	TRINITY_DN17105_c0_g1;TRINITY_DN30760_c0_g6;TRINITY_DN579_c0_g1;TRINITY_DN8701_c0_g1	4	0.0226424	0.0783102
	GO:0044802	single-organism membrane organization	TRINITY_DN10220_c0_g1;TRINITY_DN13540_c0_g1;TRINITY_DN17075_c0_g1;TRINITY_DN17075_c0_g2;TRINITY_DN18562_c0_g1;TRINITY_DN20217_c0_g1;TRINITY_DN20253_c0_g1;TRINITY_DN20312_c0_g2;TRINITY_DN20424_c0_g2;TRINITY_DN20860_c0_g1;TRINITY_DN21739_c0_g4;TRINITY_DN22140_c0_g1;TRINITY_DN22140_c0_g2;TRINITY_DN22173_c0_g1;TRINITY_DN24003_c0_g2;TRINITY_DN24137_c0_g3;TRINITY_DN24137_c0_g4;TRINITY_DN24540_c0_g4;TRI…	36	0.0230362	0.0795974
	GO:0009699	phenylpropanoid biosynthetic process	TRINITY_DN21158_c0_g1;TRINITY_DN23854_c0_g8;TRINITY_DN24591_c0_g5;TRINITY_DN24646_c0_g1;TRINITY_DN25664_c0_g2;TRINITY_DN25941_c0_g1;TRINITY_DN26384_c0_g1;TRINITY_DN27796_c0_g2;TRINITY_DN28758_c0_g1;TRINITY_DN29136_c0_g1;TRINITY_DN31347_c0_g1;TRINITY_DN368_c0_g1	12	0.02318	0.0798309
	GO:0001709	cell fate determination	TRINITY_DN23906_c0_g3;TRINITY_DN31271_c0_g3;TRINITY_DN7439_c0_g1	3	0.0234081	0.0798309
	GO:0003013	circulatory system process	TRINITY_DN21248_c0_g1;TRINITY_DN24129_c0_g1;TRINITY_DN27945_c2_g2	3	0.0234081	0.0798309
	GO:0006850	mitochondrial pyruvate transport	TRINITY_DN14496_c0_g1;TRINITY_DN18031_c0_g1;TRINITY_DN18031_c0_g2	3	0.0234081	0.0798309
	GO:0007254	JNK cascade	TRINITY_DN18991_c0_g1;TRINITY_DN22559_c0_g1;TRINITY_DN3778_c0_g1	3	0.0234081	0.0798309
	GO:0016198	axon choice point recognition	TRINITY_DN26022_c1_g5;TRINITY_DN29659_c0_g1;TRINITY_DN30036_c0_g5	3	0.0234081	0.0798309
	GO:0016199	axon midline choice point recognition	TRINITY_DN26022_c1_g5;TRINITY_DN29659_c0_g1;TRINITY_DN30036_c0_g5	3	0.0234081	0.0798309
	GO:0031033	myosin filament organization	TRINITY_DN21248_c0_g1;TRINITY_DN27231_c1_g5;TRINITY_DN27691_c0_g4	3	0.0234081	0.0798309
	GO:0045475	locomotor rhythm	TRINITY_DN16842_c0_g1;TRINITY_DN26575_c0_g3;TRINITY_DN8701_c0_g1	3	0.0234081	0.0798309
	GO:0045747	positive regulation of Notch signaling pathway	TRINITY_DN13606_c0_g1;TRINITY_DN18882_c0_g1;TRINITY_DN22078_c0_g1	3	0.0234081	0.0798309
	GO:0051047	positive regulation of secretion	TRINITY_DN16770_c0_g1;TRINITY_DN26230_c0_g1;TRINITY_DN579_c0_g1	3	0.0234081	0.0798309
	GO:0070873	regulation of glycogen metabolic process	TRINITY_DN20828_c0_g1;TRINITY_DN21168_c0_g1;TRINITY_DN25652_c0_g1	3	0.0234081	0.0798309
	GO:1903034	regulation of response to wounding	TRINITY_DN16842_c0_g1;TRINITY_DN17105_c0_g1;TRINITY_DN21739_c0_g4	3	0.0234081	0.0798309
	GO:1903532	positive regulation of secretion by cell	TRINITY_DN16770_c0_g1;TRINITY_DN26230_c0_g1;TRINITY_DN579_c0_g1	3	0.0234081	0.0798309
	GO:0009808	lignin metabolic process	TRINITY_DN21158_c0_g1;TRINITY_DN23854_c0_g8;TRINITY_DN24646_c0_g1;TRINITY_DN25941_c0_g1;TRINITY_DN26384_c0_g1;TRINITY_DN27796_c0_g2;TRINITY_DN28758_c0_g1;TRINITY_DN29136_c0_g1;TRINITY_DN31347_c0_g1	9	0.0247437	0.0843078
	GO:1901137	carbohydrate derivative biosynthetic process	TRINITY_DN1114_c0_g1;TRINITY_DN1133_c0_g1;TRINITY_DN14474_c0_g1;TRINITY_DN14895_c0_g2;TRINITY_DN15180_c0_g2;TRINITY_DN15557_c0_g1;TRINITY_DN16088_c0_g1;TRINITY_DN16619_c0_g2;TRINITY_DN17394_c0_g1;TRINITY_DN18191_c0_g1;TRINITY_DN18806_c0_g1;TRINITY_DN18819_c0_g1;TRINITY_DN19750_c0_g1;TRINITY_DN20045_c0_g1;TRINITY_DN20045_c0_g2;TRINITY_DN20082_c0_g1;TRINITY_DN20090_c0_g1;TRINITY_DN20325_c0_g1;TRINI…	50	0.025309	0.0861538
	GO:0032507	maintenance of protein location in cell	TRINITY_DN16442_c0_g1;TRINITY_DN17105_c0_g1;TRINITY_DN17107_c0_g1;TRINITY_DN18562_c0_g1;TRINITY_DN19548_c0_g1;TRINITY_DN25777_c2_g10;TRINITY_DN30760_c0_g6	7	0.0260481	0.0885056
	GO:0043467	regulation of generation of precursor metabolites and energy	TRINITY_DN17878_c0_g1;TRINITY_DN20444_c0_g1;TRINITY_DN20828_c0_g1;TRINITY_DN21168_c0_g1;TRINITY_DN25652_c0_g1;TRINITY_DN2894_c0_g1;TRINITY_DN31636_c1_g1	7	0.0260481	0.0885056
	GO:0009057	macromolecule catabolic process	TRINITY_DN10090_c0_g1;TRINITY_DN14150_c0_g1;TRINITY_DN16555_c0_g1;TRINITY_DN16823_c0_g2;TRINITY_DN16825_c0_g2;TRINITY_DN17075_c0_g1;TRINITY_DN17075_c0_g2;TRINITY_DN17195_c0_g1;TRINITY_DN18715_c0_g1;TRINITY_DN18778_c0_g1;TRINITY_DN18778_c0_g2;TRINITY_DN18795_c0_g1;TRINITY_DN19010_c0_g1;TRINITY_DN19115_c0_g1;TRINITY_DN19166_c0_g1;TRINITY_DN19521_c0_g2;TRINITY_DN19880_c0_g1;TRINITY_DN19968_c0_g1;TRI…	86	0.0262453	0.0890935
	GO:0043254	regulation of protein complex assembly	TRINITY_DN10090_c0_g1;TRINITY_DN11710_c0_g1;TRINITY_DN17105_c0_g1;TRINITY_DN17107_c0_g1;TRINITY_DN18778_c0_g1;TRINITY_DN18778_c0_g2;TRINITY_DN19115_c0_g1;TRINITY_DN20253_c0_g1;TRINITY_DN21168_c0_g1;TRINITY_DN22140_c0_g1;TRINITY_DN22140_c0_g2;TRINITY_DN2347_c0_g1;TRINITY_DN25079_c0_g6;TRINITY_DN26038_c0_g3;TRINITY_DN28338_c1_g3;TRINITY_DN29039_c0_g5	16	0.0263627	0.0894091
	GO:0065007	biological regulation	TRINITY_DN10090_c0_g1;TRINITY_DN10220_c0_g1;TRINITY_DN102_c0_g1;TRINITY_DN10369_c0_g1;TRINITY_DN11320_c0_g1;TRINITY_DN11710_c0_g1;TRINITY_DN12050_c0_g1;TRINITY_DN12127_c0_g1;TRINITY_DN12247_c0_g1;TRINITY_DN12337_c0_g1;TRINITY_DN12371_c0_g1;TRINITY_DN12426_c0_g1;TRINITY_DN13096_c0_g1;TRINITY_DN1323_c0_g1;TRINITY_DN13325_c0_g2;TRINITY_DN13606_c0_g1;TRINITY_DN1405_c0_g1;TRINITY_DN14383_c0_g1;TRINITY…	367	0.0265514	0.0899661
	GO:0006913	nucleocytoplasmic transport	TRINITY_DN10220_c0_g1;TRINITY_DN16660_c0_g1;TRINITY_DN17347_c0_g1;TRINITY_DN20000_c0_g1;TRINITY_DN20095_c0_g1;TRINITY_DN20229_c0_g1;TRINITY_DN20229_c0_g4;TRINITY_DN20256_c0_g1;TRINITY_DN20474_c0_g1;TRINITY_DN20620_c0_g2;TRINITY_DN20988_c0_g1;TRINITY_DN21726_c0_g1;TRINITY_DN22707_c2_g6;TRINITY_DN22958_c0_g4;TRINITY_DN24385_c0_g6;TRINITY_DN24911_c0_g3;TRINITY_DN25046_c0_g1;TRINITY_DN26190_c0_g7;TRI…	24	0.0266722	0.090209
	GO:0051169	nuclear transport	TRINITY_DN10220_c0_g1;TRINITY_DN16660_c0_g1;TRINITY_DN17347_c0_g1;TRINITY_DN20000_c0_g1;TRINITY_DN20095_c0_g1;TRINITY_DN20229_c0_g1;TRINITY_DN20229_c0_g4;TRINITY_DN20256_c0_g1;TRINITY_DN20474_c0_g1;TRINITY_DN20620_c0_g2;TRINITY_DN20988_c0_g1;TRINITY_DN21726_c0_g1;TRINITY_DN22707_c2_g6;TRINITY_DN22958_c0_g4;TRINITY_DN24385_c0_g6;TRINITY_DN24911_c0_g3;TRINITY_DN25046_c0_g1;TRINITY_DN26190_c0_g7;TRI…	24	0.0266722	0.090209
	GO:0002183	cytoplasmic translational initiation	TRINITY_DN21168_c0_g1;TRINITY_DN28049_c0_g4;TRINITY_DN29193_c0_g4;TRINITY_DN29886_c1_g5	4	0.0270195	0.0911317
	GO:0042048	olfactory behavior	TRINITY_DN23906_c0_g3;TRINITY_DN27690_c0_g2;TRINITY_DN29096_c1_g2;TRINITY_DN30474_c0_g3	4	0.0270195	0.0911317
	GO:0050795	regulation of behavior	TRINITY_DN13325_c0_g2;TRINITY_DN16842_c0_g1;TRINITY_DN17105_c0_g1;TRINITY_DN24911_c0_g3	4	0.0270195	0.0911317
	GO:0045185	maintenance of protein location	TRINITY_DN16442_c0_g1;TRINITY_DN17105_c0_g1;TRINITY_DN17107_c0_g1;TRINITY_DN18562_c0_g1;TRINITY_DN19548_c0_g1;TRINITY_DN25777_c2_g10;TRINITY_DN30760_c0_g6	7	0.0287145	0.0967601
	GO:0045930	negative regulation of mitotic cell cycle	TRINITY_DN18991_c0_g1;TRINITY_DN20256_c0_g1;TRINITY_DN21541_c0_g1;TRINITY_DN21541_c0_g3;TRINITY_DN22617_c1_g9;TRINITY_DN22707_c2_g6;TRINITY_DN23584_c1_g3;TRINITY_DN29039_c0_g5;TRINITY_DN31271_c0_g3	9	0.0289857	0.0975842
	GO:0032104	regulation of response to extracellular stimulus	TRINITY_DN17461_c0_g1;TRINITY_DN20312_c0_g2;TRINITY_DN26957_c1_g2;TRINITY_DN32121_c0_g1;TRINITY_DN9369_c0_g1	5	0.0290715	0.0976047
	GO:0032107	regulation of response to nutrient levels	TRINITY_DN17461_c0_g1;TRINITY_DN20312_c0_g2;TRINITY_DN26957_c1_g2;TRINITY_DN32121_c0_g1;TRINITY_DN9369_c0_g1	5	0.0290715	0.0976047
	GO:0036294	cellular response to decreased oxygen levels	TRINITY_DN17434_c0_g1;TRINITY_DN19640_c0_g1;TRINITY_DN20050_c0_g1;TRINITY_DN20050_c0_g2;TRINITY_DN30225_c0_g14	5	0.0290715	0.0976047
	GO:1903047	mitotic cell cycle process	TRINITY_DN10220_c0_g1;TRINITY_DN14150_c0_g1;TRINITY_DN16284_c0_g1;TRINITY_DN16555_c0_g1;TRINITY_DN16842_c0_g1;TRINITY_DN17105_c0_g1;TRINITY_DN18991_c0_g1;TRINITY_DN19623_c0_g1;TRINITY_DN20256_c0_g1;TRINITY_DN21541_c0_g1;TRINITY_DN21541_c0_g3;TRINITY_DN21824_c0_g3;TRINITY_DN22140_c0_g1;TRINITY_DN22140_c0_g2;TRINITY_DN22617_c1_g9;TRINITY_DN22707_c2_g6;TRINITY_DN23071_c0_g2;TRINITY_DN23584_c1_g3;TRI…	31	0.0292093	0.0979778
	GO:0019220	regulation of phosphate metabolic process	TRINITY_DN10220_c0_g1;TRINITY_DN16842_c0_g1;TRINITY_DN17436_c0_g2;TRINITY_DN18806_c0_g1;TRINITY_DN18991_c0_g1;TRINITY_DN20444_c0_g1;TRINITY_DN21035_c1_g1;TRINITY_DN21168_c0_g1;TRINITY_DN22559_c0_g1;TRINITY_DN23906_c0_g3;TRINITY_DN24540_c0_g4;TRINITY_DN24685_c0_g2;TRINITY_DN26416_c0_g2;TRINITY_DN27906_c2_g2;TRINITY_DN2894_c0_g1;TRINITY_DN31271_c0_g3;TRINITY_DN32010_c0_g1;TRINITY_DN3778_c0_g1;TRINI…	19	0.029264	0.0980717
	GO:0001505	regulation of neurotransmitter levels	TRINITY_DN22085_c0_g4;TRINITY_DN24392_c0_g6;TRINITY_DN27009_c0_g3	3	0.0298727	0.0980982
	GO:0007269	neurotransmitter secretion	TRINITY_DN22085_c0_g4;TRINITY_DN24392_c0_g6;TRINITY_DN27009_c0_g3	3	0.0298727	0.0980982
	GO:0007338	single fertilization	TRINITY_DN20329_c0_g1;TRINITY_DN213_c0_g1;TRINITY_DN23558_c0_g1	3	0.0298727	0.0980982
	GO:0008103	oocyte microtubule cytoskeleton polarization	TRINITY_DN23906_c0_g3;TRINITY_DN31271_c0_g3;TRINITY_DN7439_c0_g1	3	0.0298727	0.0980982
	GO:0019233	sensory perception of pain	TRINITY_DN1241_c0_g1;TRINITY_DN20427_c0_g1;TRINITY_DN20618_c0_g1	3	0.0298727	0.0980982
	GO:0030026	cellular manganese ion homeostasis	TRINITY_DN22790_c0_g1;TRINITY_DN24503_c0_g1;TRINITY_DN28511_c0_g3	3	0.0298727	0.0980982
	GO:0035159	regulation of tube length, open tracheal system	TRINITY_DN16842_c0_g1;TRINITY_DN19880_c0_g1;TRINITY_DN27671_c0_g4	3	0.0298727	0.0980982
	GO:0043462	regulation of ATPase activity	TRINITY_DN18609_c0_g1;TRINITY_DN21229_c0_g1;TRINITY_DN23071_c0_g2	3	0.0298727	0.0980982
	GO:0045197	establishment or maintenance of epithelial cell apical/basal polarity	TRINITY_DN16842_c0_g1;TRINITY_DN20979_c0_g1;TRINITY_DN28881_c0_g2	3	0.0298727	0.0980982
	GO:0046579	positive regulation of Ras protein signal transduction	TRINITY_DN10220_c0_g1;TRINITY_DN23906_c0_g3;TRINITY_DN31271_c0_g3	3	0.0298727	0.0980982
	GO:0051057	positive regulation of small GTPase mediated signal transduction	TRINITY_DN10220_c0_g1;TRINITY_DN23906_c0_g3;TRINITY_DN31271_c0_g3	3	0.0298727	0.0980982
	GO:0055071	manganese ion homeostasis	TRINITY_DN22790_c0_g1;TRINITY_DN24503_c0_g1;TRINITY_DN28511_c0_g3	3	0.0298727	0.0980982
	GO:0000398	mRNA splicing, via spliceosome	TRINITY_DN11710_c0_g1;TRINITY_DN16213_c0_g1;TRINITY_DN16487_c0_g1;TRINITY_DN16555_c0_g1;TRINITY_DN18564_c0_g1;TRINITY_DN18785_c0_g2;TRINITY_DN18861_c0_g2;TRINITY_DN18926_c0_g1;TRINITY_DN18983_c0_g2;TRINITY_DN1969_c0_g1;TRINITY_DN20988_c0_g1;TRINITY_DN21168_c0_g1;TRINITY_DN22085_c0_g4;TRINITY_DN22803_c0_g1;TRINITY_DN25046_c0_g1;TRINITY_DN25079_c0_g6;TRINITY_DN2864_c0_g1;TRINITY_DN29039_c0_g5;TRINI…	24	0.0299012	0.0980982
	GO:0009267	cellular response to starvation	TRINITY_DN11320_c0_g1;TRINITY_DN12337_c0_g1;TRINITY_DN17347_c0_g1;TRINITY_DN20133_c0_g1;TRINITY_DN20828_c0_g1;TRINITY_DN21168_c0_g1;TRINITY_DN24723_c0_g2;TRINITY_DN26208_c0_g2;TRINITY_DN26266_c0_g7;TRINITY_DN26507_c0_g9;TRINITY_DN26575_c0_g3;TRINITY_DN27814_c0_g4;TRINITY_DN29337_c0_g2;TRINITY_DN30956_c0_g2;TRINITY_DN4572_c0_g1;TRINITY_DN8701_c0_g1;TRINITY_DN8801_c0_g1	17	0.0303015	0.0980982
	GO:0000154	rRNA modification	TRINITY_DN12337_c0_g1;TRINITY_DN18884_c0_g1;TRINITY_DN26208_c0_g2;TRINITY_DN26266_c0_g7;TRINITY_DN26507_c0_g9;TRINITY_DN27814_c0_g4;TRINITY_DN29337_c0_g2;TRINITY_DN8262_c0_g1	8	0.0305696	0.0980982
	GO:0051174	regulation of phosphorus metabolic process	TRINITY_DN10220_c0_g1;TRINITY_DN16842_c0_g1;TRINITY_DN17436_c0_g2;TRINITY_DN18806_c0_g1;TRINITY_DN18991_c0_g1;TRINITY_DN20444_c0_g1;TRINITY_DN21035_c1_g1;TRINITY_DN21168_c0_g1;TRINITY_DN22559_c0_g1;TRINITY_DN23906_c0_g3;TRINITY_DN24540_c0_g4;TRINITY_DN24685_c0_g2;TRINITY_DN26416_c0_g2;TRINITY_DN27906_c2_g2;TRINITY_DN2894_c0_g1;TRINITY_DN31271_c0_g3;TRINITY_DN32010_c0_g1;TRINITY_DN3778_c0_g1;TRINI…	19	0.0305786	0.0980982
	GO:0000731	DNA synthesis involved in DNA repair	TRINITY_DN21541_c0_g1;TRINITY_DN21541_c0_g3	2	0.030634	0.0980982
	GO:0002182	cytoplasmic translational elongation	TRINITY_DN28437_c1_g1;TRINITY_DN28437_c1_g6	2	0.030634	0.0980982
	GO:0006805	xenobiotic metabolic process	TRINITY_DN21785_c0_g2;TRINITY_DN24150_c0_g1	2	0.030634	0.0980982
	GO:0007294	germarium-derived oocyte fate determination	TRINITY_DN23906_c0_g3;TRINITY_DN31271_c0_g3	2	0.030634	0.0980982
	GO:0007310	oocyte dorsal/ventral axis specification	TRINITY_DN26575_c0_g3;TRINITY_DN8701_c0_g1	2	0.030634	0.0980982
	GO:0007599	hemostasis	TRINITY_DN20630_c0_g1;TRINITY_DN27585_c0_g1	2	0.030634	0.0980982
	GO:0007605	sensory perception of sound	TRINITY_DN16284_c0_g1;TRINITY_DN4727_c0_g2	2	0.030634	0.0980982
	GO:0007632	visual behavior	TRINITY_DN19880_c0_g1;TRINITY_DN28079_c0_g3	2	0.030634	0.0980982
	GO:0008063	Toll signaling pathway	TRINITY_DN20256_c0_g1;TRINITY_DN24069_c0_g1	2	0.030634	0.0980982
	GO:0008277	regulation of G-protein coupled receptor protein signaling pathway	TRINITY_DN16088_c0_g1;TRINITY_DN4727_c0_g2	2	0.030634	0.0980982
	GO:0008345	larval locomotory behavior	TRINITY_DN12154_c0_g1;TRINITY_DN6553_c0_g1	2	0.030634	0.0980982
	GO:0010559	regulation of glycoprotein biosynthetic process	TRINITY_DN24518_c0_g7;TRINITY_DN8068_c0_g1	2	0.030634	0.0980982
	GO:0016540	protein autoprocessing	TRINITY_DN29918_c0_g1;TRINITY_DN29918_c0_g3	2	0.030634	0.0980982
	GO:0019265	glycine biosynthetic process, by transamination of glyoxylate	TRINITY_DN20990_c0_g1;TRINITY_DN20990_c0_g2	2	0.030634	0.0980982
	GO:0032091	negative regulation of protein binding	TRINITY_DN22140_c0_g1;TRINITY_DN22140_c0_g2	2	0.030634	0.0980982
	GO:0035218	leg disc development	TRINITY_DN16842_c0_g1;TRINITY_DN579_c0_g1	2	0.030634	0.0980982
	GO:0046688	response to copper ion	TRINITY_DN16293_c0_g1;TRINITY_DN20301_c0_g2	2	0.030634	0.0980982
	GO:0048679	regulation of axon regeneration	TRINITY_DN17105_c0_g1;TRINITY_DN21739_c0_g4	2	0.030634	0.0980982
	GO:0048680	positive regulation of axon regeneration	TRINITY_DN17105_c0_g1;TRINITY_DN21739_c0_g4	2	0.030634	0.0980982
	GO:0048747	muscle fiber development	TRINITY_DN30760_c0_g3;TRINITY_DN30760_c0_g5	2	0.030634	0.0980982
	GO:0048872	homeostasis of number of cells	TRINITY_DN20126_c0_g1;TRINITY_DN22661_c0_g1	2	0.030634	0.0980982
	GO:0050817	coagulation	TRINITY_DN20630_c0_g1;TRINITY_DN27585_c0_g1	2	0.030634	0.0980982
	GO:0060049	regulation of protein glycosylation	TRINITY_DN24518_c0_g7;TRINITY_DN8068_c0_g1	2	0.030634	0.0980982
	GO:0061343	cell adhesion involved in heart morphogenesis	TRINITY_DN21248_c0_g1;TRINITY_DN21433_c0_g3	2	0.030634	0.0980982
	GO:0070570	regulation of neuron projection regeneration	TRINITY_DN17105_c0_g1;TRINITY_DN21739_c0_g4	2	0.030634	0.0980982
	GO:0070572	positive regulation of neuron projection regeneration	TRINITY_DN17105_c0_g1;TRINITY_DN21739_c0_g4	2	0.030634	0.0980982
	GO:0071466	cellular response to xenobiotic stimulus	TRINITY_DN21785_c0_g2;TRINITY_DN24150_c0_g1	2	0.030634	0.0980982
	GO:0071493	cellular response to UV-B	TRINITY_DN29712_c1_g2;TRINITY_DN29712_c1_g3	2	0.030634	0.0980982
	GO:1903018	regulation of glycoprotein metabolic process	TRINITY_DN24518_c0_g7;TRINITY_DN8068_c0_g1	2	0.030634	0.0980982
	GO:1904064	positive regulation of cation transmembrane transport	TRINITY_DN22174_c0_g1;TRINITY_DN4727_c0_g2	2	0.030634	0.0980982
	GO:1904529	regulation of actin filament binding	TRINITY_DN22140_c0_g1;TRINITY_DN22140_c0_g2	2	0.030634	0.0980982
	GO:1904530	negative regulation of actin filament binding	TRINITY_DN22140_c0_g1;TRINITY_DN22140_c0_g2	2	0.030634	0.0980982
	GO:1904616	regulation of actin binding	TRINITY_DN22140_c0_g1;TRINITY_DN22140_c0_g2	2	0.030634	0.0980982
	GO:1904617	negative regulation of actin binding	TRINITY_DN22140_c0_g1;TRINITY_DN22140_c0_g2	2	0.030634	0.0980982
	GO:2000767	positive regulation of cytoplasmic translation	TRINITY_DN28437_c1_g1;TRINITY_DN28437_c1_g6	2	0.030634	0.0980982
	GO:0050657	nucleic acid transport	TRINITY_DN20000_c0_g1;TRINITY_DN20095_c0_g1;TRINITY_DN20229_c0_g1;TRINITY_DN20229_c0_g4;TRINITY_DN20474_c0_g1;TRINITY_DN20620_c0_g2;TRINITY_DN20988_c0_g1;TRINITY_DN21196_c0_g2;TRINITY_DN21351_c0_g1;TRINITY_DN21726_c0_g1;TRINITY_DN22958_c0_g4;TRINITY_DN23757_c0_g5;TRINITY_DN25046_c0_g1;TRINITY_DN31927_c0_g1	14	0.0307991	0.098541
	GO:0006605	protein targeting	TRINITY_DN10087_c0_g1;TRINITY_DN10220_c0_g1;TRINITY_DN1162_c0_g1;TRINITY_DN16444_c0_g1;TRINITY_DN16660_c0_g1;TRINITY_DN17753_c0_g1;TRINITY_DN18562_c0_g1;TRINITY_DN19630_c0_g1;TRINITY_DN20050_c0_g1;TRINITY_DN20050_c0_g2;TRINITY_DN20217_c0_g1;TRINITY_DN20256_c0_g1;TRINITY_DN20312_c0_g2;TRINITY_DN20424_c0_g2;TRINITY_DN22707_c2_g6;TRINITY_DN23155_c0_g8;TRINITY_DN24385_c0_g6;TRINITY_DN24911_c0_g3;TRIN…	35	0.0314797	0.100631
	GO:0030011	maintenance of cell polarity	TRINITY_DN16842_c0_g1;TRINITY_DN20979_c0_g1;TRINITY_DN24003_c0_g2;TRINITY_DN27758_c0_g1	4	0.031867	0.101692
	GO:0046487	glyoxylate metabolic process	TRINITY_DN20990_c0_g1;TRINITY_DN20990_c0_g2;TRINITY_DN22125_c0_g1;TRINITY_DN9027_c0_g1	4	0.031867	0.101692
	GO:0000272	polysaccharide catabolic process	TRINITY_DN20828_c0_g1;TRINITY_DN22115_c0_g10;TRINITY_DN22115_c0_g2;TRINITY_DN22538_c0_g4;TRINITY_DN22538_c0_g5;TRINITY_DN24075_c0_g3;TRINITY_DN24075_c0_g5;TRINITY_DN24075_c0_g6;TRINITY_DN25557_c0_g10;TRINITY_DN25557_c0_g2;TRINITY_DN25652_c0_g1;TRINITY_DN26628_c1_g5;TRINITY_DN26995_c0_g3	13	0.0322842	0.102934
	GO:0031401	positive regulation of protein modification process	TRINITY_DN10220_c0_g1;TRINITY_DN16842_c0_g1;TRINITY_DN21168_c0_g1;TRINITY_DN22559_c0_g1;TRINITY_DN23906_c0_g3;TRINITY_DN24685_c0_g2;TRINITY_DN27906_c2_g2;TRINITY_DN31271_c0_g3;TRINITY_DN3778_c0_g1;TRINITY_DN8068_c0_g1;TRINITY_DN9116_c0_g1	11	0.0327543	0.104342
	GO:0031399	regulation of protein modification process	TRINITY_DN10220_c0_g1;TRINITY_DN16842_c0_g1;TRINITY_DN17436_c0_g2;TRINITY_DN18806_c0_g1;TRINITY_DN18991_c0_g1;TRINITY_DN20444_c0_g1;TRINITY_DN21168_c0_g1;TRINITY_DN22559_c0_g1;TRINITY_DN22617_c1_g9;TRINITY_DN23906_c0_g3;TRINITY_DN24518_c0_g7;TRINITY_DN24685_c0_g2;TRINITY_DN24723_c0_g2;TRINITY_DN26575_c0_g3;TRINITY_DN27906_c2_g2;TRINITY_DN28079_c0_g3;TRINITY_DN31271_c0_g3;TRINITY_DN32010_c0_g1;TRI…	21	0.0328965	0.104704
	GO:0045860	positive regulation of protein kinase activity	TRINITY_DN10220_c0_g1;TRINITY_DN16842_c0_g1;TRINITY_DN24685_c0_g2;TRINITY_DN27906_c2_g2;TRINITY_DN9116_c0_g1	5	0.0330394	0.104977
	GO:0051963	regulation of synapse assembly	TRINITY_DN18991_c0_g1;TRINITY_DN21739_c0_g4;TRINITY_DN29659_c0_g1;TRINITY_DN6553_c0_g1;TRINITY_DN7439_c0_g1	5	0.0330394	0.104977
	GO:0007049	cell cycle	TRINITY_DN10220_c0_g1;TRINITY_DN102_c0_g1;TRINITY_DN13076_c0_g1;TRINITY_DN1405_c0_g1;TRINITY_DN14150_c0_g1;TRINITY_DN16284_c0_g1;TRINITY_DN16516_c0_g1;TRINITY_DN16555_c0_g1;TRINITY_DN16842_c0_g1;TRINITY_DN17105_c0_g1;TRINITY_DN17128_c0_g1;TRINITY_DN17436_c0_g2;TRINITY_DN18861_c0_g2;TRINITY_DN18991_c0_g1;TRINITY_DN19623_c0_g1;TRINITY_DN19638_c0_g1;TRINITY_DN1969_c0_g1;TRINITY_DN20256_c0_g1;TRINITY…	58	0.0333798	0.105967
	GO:0006974	cellular response to DNA damage stimulus	TRINITY_DN10090_c0_g1;TRINITY_DN1405_c0_g1;TRINITY_DN14150_c0_g1;TRINITY_DN1627_c0_g1;TRINITY_DN16369_c0_g1;TRINITY_DN16842_c0_g1;TRINITY_DN18538_c0_g1;TRINITY_DN18778_c0_g1;TRINITY_DN18778_c0_g2;TRINITY_DN18795_c0_g1;TRINITY_DN18991_c0_g1;TRINITY_DN19623_c0_g1;TRINITY_DN20256_c0_g1;TRINITY_DN20474_c0_g1;TRINITY_DN20618_c0_g1;TRINITY_DN20671_c0_g1;TRINITY_DN20988_c0_g1;TRINITY_DN21541_c0_g1;TRINI…	37	0.0341738	0.108394
	GO:0007029	endoplasmic reticulum organization	TRINITY_DN17075_c0_g1;TRINITY_DN17075_c0_g2;TRINITY_DN20253_c0_g1;TRINITY_DN21739_c0_g4;TRINITY_DN2297_c0_g2;TRINITY_DN30474_c0_g3	6	0.0348784	0.110365
	GO:0031647	regulation of protein stability	TRINITY_DN16444_c0_g1;TRINITY_DN18991_c0_g1;TRINITY_DN22707_c2_g7;TRINITY_DN23906_c0_g3;TRINITY_DN26575_c0_g3;TRINITY_DN27231_c1_g5	6	0.0348784	0.110365
	GO:0055067	monovalent inorganic cation homeostasis	TRINITY_DN19618_c0_g1;TRINITY_DN21351_c0_g1;TRINITY_DN22069_c0_g3;TRINITY_DN23155_c0_g1;TRINITY_DN23757_c0_g5;TRINITY_DN23842_c0_g3;TRINITY_DN23842_c0_g4;TRINITY_DN27241_c1_g1;TRINITY_DN27241_c1_g6;TRINITY_DN28763_c1_g2;TRINITY_DN30039_c1_g4	11	0.0348853	0.110365
	GO:0007163	establishment or maintenance of cell polarity	TRINITY_DN16284_c0_g1;TRINITY_DN16842_c0_g1;TRINITY_DN17436_c0_g2;TRINITY_DN20979_c0_g1;TRINITY_DN21248_c0_g1;TRINITY_DN21433_c0_g3;TRINITY_DN23071_c0_g2;TRINITY_DN23906_c0_g3;TRINITY_DN24003_c0_g2;TRINITY_DN24540_c0_g4;TRINITY_DN25046_c0_g1;TRINITY_DN26190_c0_g7;TRINITY_DN27758_c0_g1;TRINITY_DN28881_c0_g2;TRINITY_DN31271_c0_g3;TRINITY_DN4572_c0_g1;TRINITY_DN579_c0_g1;TRINITY_DN7439_c0_g1	18	0.0356571	0.11271
	GO:0006606	protein import into nucleus	TRINITY_DN10220_c0_g1;TRINITY_DN16660_c0_g1;TRINITY_DN20256_c0_g1;TRINITY_DN22707_c2_g6;TRINITY_DN24385_c0_g6;TRINITY_DN24911_c0_g3;TRINITY_DN26190_c0_g7;TRINITY_DN26913_c0_g2;TRINITY_DN28749_c0_g4;TRINITY_DN4572_c0_g1;TRINITY_DN8335_c0_g1	11	0.0371121	0.115764
	GO:0035966	response to topologically incorrect protein	TRINITY_DN20367_c0_g1;TRINITY_DN21925_c0_g4;TRINITY_DN22085_c0_g4;TRINITY_DN22559_c0_g1;TRINITY_DN22661_c0_g1;TRINITY_DN28806_c0_g3;TRINITY_DN29601_c1_g1;TRINITY_DN30225_c0_g14;TRINITY_DN3082_c0_g1;TRINITY_DN30962_c0_g3;TRINITY_DN8801_c0_g1	11	0.0371121	0.115764
	GO:0044744	protein targeting to nucleus	TRINITY_DN10220_c0_g1;TRINITY_DN16660_c0_g1;TRINITY_DN20256_c0_g1;TRINITY_DN22707_c2_g6;TRINITY_DN24385_c0_g6;TRINITY_DN24911_c0_g3;TRINITY_DN26190_c0_g7;TRINITY_DN26913_c0_g2;TRINITY_DN28749_c0_g4;TRINITY_DN4572_c0_g1;TRINITY_DN8335_c0_g1	11	0.0371121	0.115764
	GO:0006621	protein retention in ER lumen	TRINITY_DN16442_c0_g1;TRINITY_DN18562_c0_g1;TRINITY_DN19548_c0_g1	3	0.0371752	0.115764
	GO:0006836	neurotransmitter transport	TRINITY_DN22085_c0_g4;TRINITY_DN24392_c0_g6;TRINITY_DN27009_c0_g3	3	0.0371752	0.115764
	GO:0007618	mating	TRINITY_DN20935_c0_g1;TRINITY_DN22763_c0_g4;TRINITY_DN30957_c0_g3	3	0.0371752	0.115764
	GO:0016319	mushroom body development	TRINITY_DN30760_c0_g6;TRINITY_DN579_c0_g1;TRINITY_DN8701_c0_g1	3	0.0371752	0.115764
	GO:0032872	regulation of stress-activated MAPK cascade	TRINITY_DN18991_c0_g1;TRINITY_DN22559_c0_g1;TRINITY_DN3778_c0_g1	3	0.0371752	0.115764
	GO:0035148	tube formation	TRINITY_DN16842_c0_g1;TRINITY_DN30039_c1_g4;TRINITY_DN30760_c0_g6	3	0.0371752	0.115764
	GO:0050773	regulation of dendrite development	TRINITY_DN20253_c0_g1;TRINITY_DN20618_c0_g1;TRINITY_DN26230_c0_g1	3	0.0371752	0.115764
	GO:0051100	negative regulation of binding	TRINITY_DN22140_c0_g1;TRINITY_DN22140_c0_g2;TRINITY_DN24582_c0_g1	3	0.0371752	0.115764
	GO:0070302	regulation of stress-activated protein kinase signaling cascade	TRINITY_DN18991_c0_g1;TRINITY_DN22559_c0_g1;TRINITY_DN3778_c0_g1	3	0.0371752	0.115764
	GO:1902626	assembly of large subunit precursor of preribosome	TRINITY_DN17347_c0_g1;TRINITY_DN26994_c1_g1;TRINITY_DN29442_c1_g1	3	0.0371752	0.115764
	GO:0000447	endonucleolytic cleavage in ITS1 to separate SSU-rRNA from 5.8S rRNA and LSU-rRNA from tricistronic rRNA transcript (SSU-rRNA, 5.8S rRNA, LSU-rRNA)	TRINITY_DN20000_c0_g1;TRINITY_DN20229_c0_g1;TRINITY_DN20229_c0_g4;TRINITY_DN2082_c0_g1	4	0.0371909	0.115764
	GO:0002697	regulation of immune effector process	TRINITY_DN16213_c0_g1;TRINITY_DN18983_c0_g2;TRINITY_DN26004_c1_g4;TRINITY_DN8335_c0_g1	4	0.0371909	0.115764
	GO:0010039	response to iron ion	TRINITY_DN20813_c0_g1;TRINITY_DN24503_c0_g1;TRINITY_DN27255_c0_g2;TRINITY_DN28511_c0_g3	4	0.0371909	0.115764
	GO:0031118	rRNA pseudouridine synthesis	TRINITY_DN12337_c0_g1;TRINITY_DN18884_c0_g1;TRINITY_DN26208_c0_g2;TRINITY_DN26266_c0_g7	4	0.0371909	0.115764
	GO:0035265	organ growth	TRINITY_DN20935_c0_g1;TRINITY_DN22763_c0_g4;TRINITY_DN30039_c1_g4;TRINITY_DN89_c0_g1	4	0.0371909	0.115764
	GO:0000305	response to oxygen radical	TRINITY_DN17461_c0_g1;TRINITY_DN23556_c0_g4;TRINITY_DN27231_c1_g3;TRINITY_DN31775_c0_g1;TRINITY_DN9369_c0_g1	5	0.0373282	0.115995
	GO:0000479	endonucleolytic cleavage of tricistronic rRNA transcript (SSU-rRNA, 5.8S rRNA, LSU-rRNA)	TRINITY_DN20000_c0_g1;TRINITY_DN20229_c0_g1;TRINITY_DN20229_c0_g4;TRINITY_DN2082_c0_g1;TRINITY_DN23213_c0_g4	5	0.0373282	0.115995
	GO:0043900	regulation of multi-organism process	TRINITY_DN13325_c0_g2;TRINITY_DN16213_c0_g1;TRINITY_DN17075_c0_g1;TRINITY_DN17075_c0_g2;TRINITY_DN18983_c0_g2;TRINITY_DN21168_c0_g1;TRINITY_DN21232_c0_g1;TRINITY_DN22050_c1_g1;TRINITY_DN22050_c1_g7;TRINITY_DN22174_c0_g1;TRINITY_DN26004_c1_g4;TRINITY_DN30780_c0_g3;TRINITY_DN3486_c0_g1;TRINITY_DN7439_c0_g1;TRINITY_DN8335_c0_g1	15	0.0376624	0.116935
	GO:0000054	ribosomal subunit export from nucleus	TRINITY_DN17347_c0_g1;TRINITY_DN20474_c0_g1;TRINITY_DN24385_c0_g6;TRINITY_DN26916_c0_g2;TRINITY_DN26916_c0_g4;TRINITY_DN4572_c0_g1	6	0.0385947	0.119426
	GO:0033750	ribosome localization	TRINITY_DN17347_c0_g1;TRINITY_DN20474_c0_g1;TRINITY_DN24385_c0_g6;TRINITY_DN26916_c0_g2;TRINITY_DN26916_c0_g4;TRINITY_DN4572_c0_g1	6	0.0385947	0.119426
	GO:0033753	establishment of ribosome localization	TRINITY_DN17347_c0_g1;TRINITY_DN20474_c0_g1;TRINITY_DN24385_c0_g6;TRINITY_DN26916_c0_g2;TRINITY_DN26916_c0_g4;TRINITY_DN4572_c0_g1	6	0.0385947	0.119426
	GO:1902533	positive regulation of intracellular signal transduction	TRINITY_DN10220_c0_g1;TRINITY_DN22559_c0_g1;TRINITY_DN23906_c0_g3;TRINITY_DN27194_c0_g2;TRINITY_DN31271_c0_g3;TRINITY_DN3778_c0_g1	6	0.0385947	0.119426
	GO:0007126	meiotic nuclear division	TRINITY_DN13076_c0_g1;TRINITY_DN20256_c0_g1;TRINITY_DN21541_c0_g1;TRINITY_DN21541_c0_g3;TRINITY_DN22050_c1_g1;TRINITY_DN22050_c1_g7;TRINITY_DN22707_c2_g7;TRINITY_DN26230_c0_g1;TRINITY_DN27009_c0_g3;TRINITY_DN29193_c0_g4;TRINITY_DN30811_c1_g9;TRINITY_DN7439_c0_g1	12	0.0400268	0.123753
	GO:0031123	RNA 3'-end processing	TRINITY_DN11710_c0_g1;TRINITY_DN20000_c0_g1;TRINITY_DN20229_c0_g1;TRINITY_DN20229_c0_g4;TRINITY_DN2082_c0_g1;TRINITY_DN25079_c0_g6;TRINITY_DN26208_c0_g2;TRINITY_DN26507_c0_g9;TRINITY_DN29039_c0_g5;TRINITY_DN8068_c0_g1	10	0.0408046	0.126051
	GO:0030433	ER-associated ubiquitin-dependent protein catabolic process	TRINITY_DN10090_c0_g1;TRINITY_DN18778_c0_g1;TRINITY_DN18778_c0_g2;TRINITY_DN19115_c0_g1;TRINITY_DN20354_c0_g2;TRINITY_DN22661_c0_g1;TRINITY_DN26038_c0_g3;TRINITY_DN28338_c1_g3;TRINITY_DN28806_c0_g3	9	0.0417569	0.128885
	GO:0051170	nuclear import	TRINITY_DN10220_c0_g1;TRINITY_DN16660_c0_g1;TRINITY_DN20256_c0_g1;TRINITY_DN22707_c2_g6;TRINITY_DN24385_c0_g6;TRINITY_DN24911_c0_g3;TRINITY_DN26190_c0_g7;TRINITY_DN26913_c0_g2;TRINITY_DN28749_c0_g4;TRINITY_DN4572_c0_g1;TRINITY_DN8335_c0_g1	11	0.0418601	0.128987
	GO:1902593	single-organism nuclear import	TRINITY_DN10220_c0_g1;TRINITY_DN16660_c0_g1;TRINITY_DN20256_c0_g1;TRINITY_DN22707_c2_g6;TRINITY_DN24385_c0_g6;TRINITY_DN24911_c0_g3;TRINITY_DN26190_c0_g7;TRINITY_DN26913_c0_g2;TRINITY_DN28749_c0_g4;TRINITY_DN4572_c0_g1;TRINITY_DN8335_c0_g1	11	0.0418601	0.128987
	GO:0000478	endonucleolytic cleavage involved in rRNA processing	TRINITY_DN20000_c0_g1;TRINITY_DN20229_c0_g1;TRINITY_DN20229_c0_g4;TRINITY_DN2082_c0_g1;TRINITY_DN23213_c0_g4	5	0.0419424	0.129024
	GO:0033674	positive regulation of kinase activity	TRINITY_DN10220_c0_g1;TRINITY_DN16842_c0_g1;TRINITY_DN24685_c0_g2;TRINITY_DN27906_c2_g2;TRINITY_DN9116_c0_g1	5	0.0419424	0.129024
	GO:0016485	protein processing	TRINITY_DN19630_c0_g1;TRINITY_DN19750_c0_g1;TRINITY_DN20367_c0_g1;TRINITY_DN21119_c0_g1;TRINITY_DN24518_c0_g7;TRINITY_DN26300_c0_g4;TRINITY_DN28974_c0_g5;TRINITY_DN29918_c0_g1;TRINITY_DN29918_c0_g3;TRINITY_DN30373_c0_g4;TRINITY_DN32454_c0_g1;TRINITY_DN33062_c0_g1;TRINITY_DN7523_c0_g1	13	0.042336	0.130126
	GO:0031125	rRNA 3'-end processing	TRINITY_DN20000_c0_g1;TRINITY_DN20229_c0_g1;TRINITY_DN20229_c0_g4;TRINITY_DN2082_c0_g1	4	0.0429939	0.131927
	GO:0070071	proton-transporting two-sector ATPase complex assembly	TRINITY_DN17186_c0_g1;TRINITY_DN2426_c0_g1;TRINITY_DN27241_c1_g1;TRINITY_DN27241_c1_g6	4	0.0429939	0.131927
	GO:0044093	positive regulation of molecular function	TRINITY_DN10220_c0_g1;TRINITY_DN16555_c0_g1;TRINITY_DN16842_c0_g1;TRINITY_DN19750_c0_g1;TRINITY_DN22085_c0_g10;TRINITY_DN22085_c0_g13;TRINITY_DN23071_c0_g2;TRINITY_DN24685_c0_g2;TRINITY_DN26575_c0_g3;TRINITY_DN27906_c2_g2;TRINITY_DN3743_c0_g1;TRINITY_DN4727_c0_g2;TRINITY_DN7523_c0_g1;TRINITY_DN8068_c0_g1;TRINITY_DN9116_c0_g1	15	0.0434596	0.132363
	GO:0061640	cytoskeleton-dependent cytokinesis	TRINITY_DN16842_c0_g1;TRINITY_DN17105_c0_g1;TRINITY_DN22140_c0_g1;TRINITY_DN22140_c0_g2;TRINITY_DN24540_c0_g4;TRINITY_DN26230_c0_g1;TRINITY_DN27009_c0_g3;TRINITY_DN29193_c0_g4;TRINITY_DN30760_c0_g1;TRINITY_DN30760_c0_g3;TRINITY_DN30760_c0_g5;TRINITY_DN30760_c0_g6;TRINITY_DN30811_c1_g9;TRINITY_DN579_c0_g1;TRINITY_DN7439_c0_g1	15	0.0434596	0.132363
	GO:0009410	response to xenobiotic stimulus	TRINITY_DN21785_c0_g2;TRINITY_DN24150_c0_g1	2	0.0441809	0.132363
	GO:0010528	regulation of transposition	TRINITY_DN24911_c0_g3;TRINITY_DN26871_c0_g7	2	0.0441809	0.132363
	GO:0010591	regulation of lamellipodium assembly	TRINITY_DN23743_c1_g3;TRINITY_DN579_c0_g1	2	0.0441809	0.132363
	GO:0015810	aspartate transport	TRINITY_DN16756_c0_g3;TRINITY_DN21434_c0_g2	2	0.0441809	0.132363
	GO:0016333	morphogenesis of follicular epithelium	TRINITY_DN25046_c0_g1;TRINITY_DN29096_c1_g2	2	0.0441809	0.132363
	GO:0030032	lamellipodium assembly	TRINITY_DN23743_c1_g3;TRINITY_DN579_c0_g1	2	0.0441809	0.132363
	GO:0030716	oocyte fate determination	TRINITY_DN23906_c0_g3;TRINITY_DN31271_c0_g3	2	0.0441809	0.132363
	GO:0032780	negative regulation of ATPase activity	TRINITY_DN18609_c0_g1;TRINITY_DN21229_c0_g1	2	0.0441809	0.132363
	GO:0033119	negative regulation of RNA splicing	TRINITY_DN25046_c0_g1;TRINITY_DN25079_c0_g6	2	0.0441809	0.132363
	GO:0036445	neuronal stem cell division	TRINITY_DN17436_c0_g2;TRINITY_DN21248_c0_g1	2	0.0441809	0.132363
	GO:0043112	receptor metabolic process	TRINITY_DN22331_c0_g1;TRINITY_DN24104_c1_g1	2	0.0441809	0.132363
	GO:0043393	regulation of protein binding	TRINITY_DN22140_c0_g1;TRINITY_DN22140_c0_g2	2	0.0441809	0.132363
	GO:0045494	photoreceptor cell maintenance	TRINITY_DN218_c0_g1;TRINITY_DN27628_c1_g1	2	0.0441809	0.132363
	GO:0050878	regulation of body fluid levels	TRINITY_DN20630_c0_g1;TRINITY_DN27585_c0_g1	2	0.0441809	0.132363
	GO:0050954	sensory perception of mechanical stimulus	TRINITY_DN16284_c0_g1;TRINITY_DN4727_c0_g2	2	0.0441809	0.132363
	GO:0051014	actin filament severing	TRINITY_DN22140_c0_g1;TRINITY_DN22140_c0_g2	2	0.0441809	0.132363
	GO:0055057	neuroblast division	TRINITY_DN17436_c0_g2;TRINITY_DN21248_c0_g1	2	0.0441809	0.132363
	GO:0055059	asymmetric neuroblast division	TRINITY_DN17436_c0_g2;TRINITY_DN21248_c0_g1	2	0.0441809	0.132363
	GO:0055090	acylglycerol homeostasis	TRINITY_DN20935_c0_g1;TRINITY_DN22763_c0_g4	2	0.0441809	0.132363
	GO:0060438	trachea development	TRINITY_DN19880_c0_g1;TRINITY_DN23232_c0_g1	2	0.0441809	0.132363
	GO:0070328	triglyceride homeostasis	TRINITY_DN20935_c0_g1;TRINITY_DN22763_c0_g4	2	0.0441809	0.132363
	GO:0070374	positive regulation of ERK1 and ERK2 cascade	TRINITY_DN23906_c0_g3;TRINITY_DN31271_c0_g3	2	0.0441809	0.132363
	GO:0090257	regulation of muscle system process	TRINITY_DN27945_c2_g2;TRINITY_DN29801_c0_g1	2	0.0441809	0.132363
	GO:0097581	lamellipodium organization	TRINITY_DN23743_c1_g3;TRINITY_DN579_c0_g1	2	0.0441809	0.132363
	GO:1902743	regulation of lamellipodium organization	TRINITY_DN23743_c1_g3;TRINITY_DN579_c0_g1	2	0.0441809	0.132363
	GO:2000765	regulation of cytoplasmic translation	TRINITY_DN28437_c1_g1;TRINITY_DN28437_c1_g6	2	0.0441809	0.132363
	GO:2001242	regulation of intrinsic apoptotic signaling pathway	TRINITY_DN21428_c0_g1;TRINITY_DN30225_c0_g14	2	0.0441809	0.132363
	GO:0022402	cell cycle process	TRINITY_DN10220_c0_g1;TRINITY_DN13076_c0_g1;TRINITY_DN14150_c0_g1;TRINITY_DN16284_c0_g1;TRINITY_DN16555_c0_g1;TRINITY_DN16842_c0_g1;TRINITY_DN17105_c0_g1;TRINITY_DN17436_c0_g2;TRINITY_DN18991_c0_g1;TRINITY_DN19623_c0_g1;TRINITY_DN19638_c0_g1;TRINITY_DN20256_c0_g1;TRINITY_DN21322_c0_g1;TRINITY_DN21541_c0_g1;TRINITY_DN21541_c0_g3;TRINITY_DN21824_c0_g3;TRINITY_DN22050_c1_g1;TRINITY_DN22050_c1_g7;TRI…	44	0.0444752	0.133136
	GO:0030866	cortical actin cytoskeleton organization	TRINITY_DN16842_c0_g1;TRINITY_DN17105_c0_g1;TRINITY_DN22140_c0_g1;TRINITY_DN22140_c0_g2;TRINITY_DN24540_c0_g4;TRINITY_DN579_c0_g1;TRINITY_DN7439_c0_g1	7	0.0448025	0.133965
	GO:0090407	organophosphate biosynthetic process	TRINITY_DN1114_c0_g1;TRINITY_DN1133_c0_g1;TRINITY_DN14474_c0_g1;TRINITY_DN14895_c0_g2;TRINITY_DN15180_c0_g2;TRINITY_DN15557_c0_g1;TRINITY_DN16088_c0_g1;TRINITY_DN17394_c0_g1;TRINITY_DN18191_c0_g1;TRINITY_DN18792_c0_g2;TRINITY_DN18806_c0_g1;TRINITY_DN18819_c0_g1;TRINITY_DN19750_c0_g1;TRINITY_DN20045_c0_g1;TRINITY_DN20045_c0_g2;TRINITY_DN20082_c0_g1;TRINITY_DN20468_c0_g1;TRINITY_DN20542_c0_g1;TRINI…	38	0.0449159	0.133965
	GO:0019752	carboxylic acid metabolic process	TRINITY_DN10220_c0_g1;TRINITY_DN10908_c0_g2;TRINITY_DN11721_c0_g1;TRINITY_DN12562_c0_g1;TRINITY_DN14496_c0_g1;TRINITY_DN15557_c0_g1;TRINITY_DN15849_c0_g1;TRINITY_DN17246_c0_g1;TRINITY_DN17773_c0_g1;TRINITY_DN17937_c0_g2;TRINITY_DN18164_c0_g1;TRINITY_DN18164_c0_g2;TRINITY_DN18392_c0_g1;TRINITY_DN18606_c0_g2;TRINITY_DN18609_c0_g1;TRINITY_DN18749_c1_g1;TRINITY_DN19028_c0_g2;TRINITY_DN19180_c0_g2;TRI…	113	0.0449562	0.133965
	GO:0006569	tryptophan catabolic process	TRINITY_DN21885_c0_g2;TRINITY_DN21885_c0_g5;TRINITY_DN32098_c0_g1	3	0.0452992	0.133965
	GO:0007040	lysosome organization	TRINITY_DN17075_c0_g1;TRINITY_DN17075_c0_g2;TRINITY_DN23757_c0_g5	3	0.0452992	0.133965
	GO:0008045	motor neuron axon guidance	TRINITY_DN16842_c0_g1;TRINITY_DN20979_c0_g1;TRINITY_DN29096_c1_g2	3	0.0452992	0.133965
	GO:0031507	heterochromatin assembly	TRINITY_DN20671_c0_g1;TRINITY_DN26742_c0_g3;TRINITY_DN26742_c0_g5	3	0.0452992	0.133965
	GO:0035437	maintenance of protein localization in endoplasmic reticulum	TRINITY_DN16442_c0_g1;TRINITY_DN18562_c0_g1;TRINITY_DN19548_c0_g1	3	0.0452992	0.133965
	GO:0044046	interaction with host via substance released outside of symbiont	TRINITY_DN17757_c0_g1;TRINITY_DN19014_c0_g1;TRINITY_DN19014_c0_g2	3	0.0452992	0.133965
	GO:0046218	indolalkylamine catabolic process	TRINITY_DN21885_c0_g2;TRINITY_DN21885_c0_g5;TRINITY_DN32098_c0_g1	3	0.0452992	0.133965
	GO:0051270	regulation of cellular component movement	TRINITY_DN16842_c0_g1;TRINITY_DN17105_c0_g1;TRINITY_DN26230_c0_g1	3	0.0452992	0.133965
	GO:0052047	interaction with other organism via secreted substance involved in symbiotic interaction	TRINITY_DN17757_c0_g1;TRINITY_DN19014_c0_g1;TRINITY_DN19014_c0_g2	3	0.0452992	0.133965
	GO:0052048	interaction with host via secreted substance involved in symbiotic interaction	TRINITY_DN17757_c0_g1;TRINITY_DN19014_c0_g1;TRINITY_DN19014_c0_g2	3	0.0452992	0.133965
	GO:0052051	interaction with host via protein secreted by type II secretion system	TRINITY_DN17757_c0_g1;TRINITY_DN19014_c0_g1;TRINITY_DN19014_c0_g2	3	0.0452992	0.133965
	GO:0052211	interaction with other organism via protein secreted by type II secretion system involved in symbiotic interaction	TRINITY_DN17757_c0_g1;TRINITY_DN19014_c0_g1;TRINITY_DN19014_c0_g2	3	0.0452992	0.133965
	GO:0090066	regulation of anatomical structure size	TRINITY_DN16842_c0_g1;TRINITY_DN17105_c0_g1;TRINITY_DN17107_c0_g1;TRINITY_DN19880_c0_g1;TRINITY_DN20935_c0_g1;TRINITY_DN21168_c0_g1;TRINITY_DN21739_c0_g4;TRINITY_DN22041_c0_g1;TRINITY_DN22140_c0_g1;TRINITY_DN22140_c0_g2;TRINITY_DN22763_c0_g4;TRINITY_DN23412_c0_g2;TRINITY_DN23459_c0_g2;TRINITY_DN24003_c0_g2;TRINITY_DN26446_c0_g1;TRINITY_DN27671_c0_g4;TRINITY_DN27675_c0_g4	17	0.0453484	0.134002
	GO:0051649	establishment of localization in cell	TRINITY_DN10087_c0_g1;TRINITY_DN10220_c0_g1;TRINITY_DN11120_c0_g1;TRINITY_DN1114_c0_g1;TRINITY_DN1162_c0_g1;TRINITY_DN13325_c0_g2;TRINITY_DN14496_c0_g1;TRINITY_DN16284_c0_g1;TRINITY_DN16442_c0_g1;TRINITY_DN16444_c0_g1;TRINITY_DN16660_c0_g1;TRINITY_DN16756_c0_g3;TRINITY_DN16770_c0_g1;TRINITY_DN16842_c0_g1;TRINITY_DN16851_c0_g2;TRINITY_DN17347_c0_g1;TRINITY_DN17753_c0_g1;TRINITY_DN18031_c0_g1;TRINI…	93	0.045391	0.13402
	GO:0045732	positive regulation of protein catabolic process	TRINITY_DN17075_c0_g1;TRINITY_DN17075_c0_g2;TRINITY_DN19972_c0_g1;TRINITY_DN19972_c0_g2;TRINITY_DN24518_c0_g7;TRINITY_DN33047_c0_g1	6	0.0467581	0.137946
	GO:0044773	mitotic DNA damage checkpoint	TRINITY_DN18991_c0_g1;TRINITY_DN20256_c0_g1;TRINITY_DN22707_c2_g6;TRINITY_DN23584_c1_g3;TRINITY_DN31271_c0_g3	5	0.0468851	0.13821
	GO:0051093	negative regulation of developmental process	TRINITY_DN102_c0_g1;TRINITY_DN12247_c0_g1;TRINITY_DN17128_c0_g1;TRINITY_DN17436_c0_g2;TRINITY_DN18991_c0_g1;TRINITY_DN20256_c0_g1;TRINITY_DN20737_c0_g1;TRINITY_DN29096_c1_g2;TRINITY_DN29548_c0_g5;TRINITY_DN7439_c0_g1;TRINITY_DN9618_c0_g1;TRINITY_DN9783_c0_g1	12	0.0471764	0.138957
	GO:0036503	ERAD pathway	TRINITY_DN10090_c0_g1;TRINITY_DN18778_c0_g1;TRINITY_DN18778_c0_g2;TRINITY_DN19115_c0_g1;TRINITY_DN20354_c0_g2;TRINITY_DN22661_c0_g1;TRINITY_DN26038_c0_g3;TRINITY_DN28338_c1_g3;TRINITY_DN28806_c0_g3	9	0.0477844	0.140552
	GO:0022603	regulation of anatomical structure morphogenesis	TRINITY_DN16842_c0_g1;TRINITY_DN17105_c0_g1;TRINITY_DN20244_c0_g2;TRINITY_DN20253_c0_g1;TRINITY_DN20618_c0_g1;TRINITY_DN20949_c0_g1;TRINITY_DN21248_c0_g1;TRINITY_DN21739_c0_g4;TRINITY_DN22050_c1_g1;TRINITY_DN22050_c1_g7;TRINITY_DN22707_c2_g7;TRINITY_DN23743_c1_g8;TRINITY_DN24540_c0_g4;TRINITY_DN26230_c0_g1;TRINITY_DN26829_c0_g1;TRINITY_DN30811_c1_g9;TRINITY_DN33173_c0_g1;TRINITY_DN7439_c0_g1	18	0.0477945	0.140552
	GO:0006575	cellular modified amino acid metabolic process	TRINITY_DN17095_c0_g1;TRINITY_DN18392_c0_g1;TRINITY_DN18609_c0_g1;TRINITY_DN19002_c0_g1;TRINITY_DN19346_c0_g2;TRINITY_DN19781_c0_g1;TRINITY_DN20074_c0_g1;TRINITY_DN20094_c0_g1;TRINITY_DN20644_c0_g1;TRINITY_DN20905_c0_g1;TRINITY_DN21229_c0_g1;TRINITY_DN21409_c0_g1;TRINITY_DN22122_c0_g2;TRINITY_DN22442_c0_g1;TRINITY_DN24839_c0_g5;TRINITY_DN29502_c0_g1;TRINITY_DN29790_c1_g3;TRINITY_DN30105_c0_g5;TRI…	20	0.0481977	0.141624
	GO:0000165	MAPK cascade	TRINITY_DN10220_c0_g1;TRINITY_DN18806_c0_g1;TRINITY_DN18991_c0_g1;TRINITY_DN22559_c0_g1;TRINITY_DN23906_c0_g3;TRINITY_DN31271_c0_g3;TRINITY_DN3778_c0_g1	7	0.0485951	0.142564
	GO:0000460	maturation of 5.8S rRNA	TRINITY_DN17347_c0_g1;TRINITY_DN20000_c0_g1;TRINITY_DN20229_c0_g1;TRINITY_DN20229_c0_g4;TRINITY_DN2082_c0_g1;TRINITY_DN23213_c0_g4;TRINITY_DN29794_c1_g4	7	0.0485951	0.142564
	GO:0098771	inorganic ion homeostasis	TRINITY_DN12050_c0_g1;TRINITY_DN12371_c0_g1;TRINITY_DN19510_c0_g1;TRINITY_DN19618_c0_g1;TRINITY_DN19959_c0_g3;TRINITY_DN20813_c0_g1;TRINITY_DN21351_c0_g1;TRINITY_DN22069_c0_g3;TRINITY_DN22790_c0_g1;TRINITY_DN23155_c0_g1;TRINITY_DN23436_c0_g5;TRINITY_DN23757_c0_g5;TRINITY_DN23811_c1_g7;TRINITY_DN23842_c0_g3;TRINITY_DN23842_c0_g4;TRINITY_DN24503_c0_g1;TRINITY_DN26416_c0_g2;TRINITY_DN27241_c1_g1;TRI…	27	0.048903	0.142662
	GO:1903046	meiotic cell cycle process	TRINITY_DN13076_c0_g1;TRINITY_DN19638_c0_g1;TRINITY_DN20256_c0_g1;TRINITY_DN21541_c0_g1;TRINITY_DN21541_c0_g3;TRINITY_DN22050_c1_g1;TRINITY_DN22050_c1_g7;TRINITY_DN22707_c2_g7;TRINITY_DN24540_c0_g4;TRINITY_DN26230_c0_g1;TRINITY_DN27009_c0_g3;TRINITY_DN29193_c0_g4;TRINITY_DN30811_c1_g9;TRINITY_DN33256_c0_g1;TRINITY_DN4572_c0_g1;TRINITY_DN579_c0_g1;TRINITY_DN7439_c0_g1	17	0.0493097	0.142662
	GO:0033365	protein localization to organelle	TRINITY_DN10087_c0_g1;TRINITY_DN10220_c0_g1;TRINITY_DN1162_c0_g1;TRINITY_DN1627_c0_g1;TRINITY_DN16442_c0_g1;TRINITY_DN16444_c0_g1;TRINITY_DN16660_c0_g1;TRINITY_DN17753_c0_g1;TRINITY_DN18562_c0_g1;TRINITY_DN19548_c0_g1;TRINITY_DN19623_c0_g1;TRINITY_DN19630_c0_g1;TRINITY_DN20050_c0_g1;TRINITY_DN20050_c0_g2;TRINITY_DN20217_c0_g1;TRINITY_DN20256_c0_g1;TRINITY_DN20312_c0_g2;TRINITY_DN20424_c0_g2;TRINI…	38	0.0496759	0.142662
	GO:0030162	regulation of proteolysis	TRINITY_DN16555_c0_g1;TRINITY_DN17075_c0_g1;TRINITY_DN17075_c0_g2;TRINITY_DN19750_c0_g1;TRINITY_DN22085_c0_g10;TRINITY_DN22085_c0_g13;TRINITY_DN22617_c1_g9;TRINITY_DN24518_c0_g7;TRINITY_DN33047_c0_g1;TRINITY_DN3743_c0_g1;TRINITY_DN7523_c0_g1	11	0.049742	0.142662
	GO:0006955	immune response	TRINITY_DN10220_c0_g1;TRINITY_DN14647_c0_g1;TRINITY_DN16213_c0_g1;TRINITY_DN16284_c0_g1;TRINITY_DN16842_c0_g1;TRINITY_DN18983_c0_g2;TRINITY_DN20217_c0_g1;TRINITY_DN20256_c0_g1;TRINITY_DN20630_c0_g1;TRINITY_DN21232_c0_g1;TRINITY_DN21362_c0_g1;TRINITY_DN22617_c1_g9;TRINITY_DN22619_c0_g1;TRINITY_DN24069_c0_g1;TRINITY_DN25140_c0_g4;TRINITY_DN25392_c0_g3;TRINITY_DN25652_c0_g1;TRINITY_DN27585_c0_g1;TRI…	25	0.0501209	0.142662
	GO:0050776	regulation of immune response	TRINITY_DN10220_c0_g1;TRINITY_DN14647_c0_g1;TRINITY_DN20217_c0_g1;TRINITY_DN21232_c0_g1;TRINITY_DN22619_c0_g1;TRINITY_DN25140_c0_g4;TRINITY_DN25652_c0_g1;TRINITY_DN8262_c0_g1;TRINITY_DN8335_c0_g1	9	0.0510034	0.142662
	GO:0044089	positive regulation of cellular component biogenesis	TRINITY_DN10090_c0_g1;TRINITY_DN17105_c0_g1;TRINITY_DN18778_c0_g1;TRINITY_DN18778_c0_g2;TRINITY_DN19115_c0_g1;TRINITY_DN21168_c0_g1;TRINITY_DN22140_c0_g1;TRINITY_DN22140_c0_g2;TRINITY_DN23743_c1_g8;TRINITY_DN26022_c1_g5;TRINITY_DN26038_c0_g3;TRINITY_DN28338_c1_g3;TRINITY_DN6553_c0_g1	13	0.0518206	0.142662
	GO:0050658	RNA transport	TRINITY_DN20000_c0_g1;TRINITY_DN20095_c0_g1;TRINITY_DN20229_c0_g1;TRINITY_DN20229_c0_g4;TRINITY_DN20474_c0_g1;TRINITY_DN20620_c0_g2;TRINITY_DN20988_c0_g1;TRINITY_DN21351_c0_g1;TRINITY_DN21726_c0_g1;TRINITY_DN22958_c0_g4;TRINITY_DN23757_c0_g5;TRINITY_DN25046_c0_g1;TRINITY_DN31927_c0_g1	13	0.0518206	0.142662
	GO:0051236	establishment of RNA localization	TRINITY_DN20000_c0_g1;TRINITY_DN20095_c0_g1;TRINITY_DN20229_c0_g1;TRINITY_DN20229_c0_g4;TRINITY_DN20474_c0_g1;TRINITY_DN20620_c0_g2;TRINITY_DN20988_c0_g1;TRINITY_DN21351_c0_g1;TRINITY_DN21726_c0_g1;TRINITY_DN22958_c0_g4;TRINITY_DN23757_c0_g5;TRINITY_DN25046_c0_g1;TRINITY_DN31927_c0_g1	13	0.0518206	0.142662
	GO:0051168	nuclear export	TRINITY_DN17347_c0_g1;TRINITY_DN20000_c0_g1;TRINITY_DN20095_c0_g1;TRINITY_DN20229_c0_g1;TRINITY_DN20229_c0_g4;TRINITY_DN20474_c0_g1;TRINITY_DN20620_c0_g2;TRINITY_DN20988_c0_g1;TRINITY_DN21726_c0_g1;TRINITY_DN22958_c0_g4;TRINITY_DN24385_c0_g6;TRINITY_DN25046_c0_g1;TRINITY_DN26916_c0_g2;TRINITY_DN26916_c0_g4;TRINITY_DN4572_c0_g1	15	0.0521354	0.142662
	GO:0071705	nitrogen compound transport	TRINITY_DN1672_c0_g1;TRINITY_DN16756_c0_g3;TRINITY_DN16770_c0_g1;TRINITY_DN20000_c0_g1;TRINITY_DN20095_c0_g1;TRINITY_DN20229_c0_g1;TRINITY_DN20229_c0_g4;TRINITY_DN20474_c0_g1;TRINITY_DN20620_c0_g2;TRINITY_DN20891_c0_g1;TRINITY_DN20988_c0_g1;TRINITY_DN21196_c0_g2;TRINITY_DN21351_c0_g1;TRINITY_DN21434_c0_g2;TRINITY_DN21726_c0_g1;TRINITY_DN22831_c0_g1;TRINITY_DN22958_c0_g4;TRINITY_DN23531_c0_g1;TRIN…	30	0.0524834	0.142662
	GO:0007093	mitotic cell cycle checkpoint	TRINITY_DN18991_c0_g1;TRINITY_DN20256_c0_g1;TRINITY_DN22617_c1_g9;TRINITY_DN22707_c2_g6;TRINITY_DN23584_c1_g3;TRINITY_DN29039_c0_g5;TRINITY_DN31271_c0_g3	7	0.0525856	0.142662
	GO:0023014	signal transduction by protein phosphorylation	TRINITY_DN10220_c0_g1;TRINITY_DN18806_c0_g1;TRINITY_DN18991_c0_g1;TRINITY_DN22559_c0_g1;TRINITY_DN23906_c0_g3;TRINITY_DN31271_c0_g3;TRINITY_DN3778_c0_g1	7	0.0525856	0.142662
	GO:0046907	intracellular transport	TRINITY_DN10087_c0_g1;TRINITY_DN10220_c0_g1;TRINITY_DN11120_c0_g1;TRINITY_DN1114_c0_g1;TRINITY_DN1162_c0_g1;TRINITY_DN13325_c0_g2;TRINITY_DN14496_c0_g1;TRINITY_DN16442_c0_g1;TRINITY_DN16444_c0_g1;TRINITY_DN16660_c0_g1;TRINITY_DN16756_c0_g3;TRINITY_DN16842_c0_g1;TRINITY_DN16851_c0_g2;TRINITY_DN17347_c0_g1;TRINITY_DN17753_c0_g1;TRINITY_DN18031_c0_g1;TRINITY_DN18031_c0_g2;TRINITY_DN18562_c0_g1;TRINI…	83	0.052924	0.142662
	GO:0051604	protein maturation	TRINITY_DN12371_c0_g1;TRINITY_DN19630_c0_g1;TRINITY_DN19750_c0_g1;TRINITY_DN20367_c0_g1;TRINITY_DN21119_c0_g1;TRINITY_DN24518_c0_g7;TRINITY_DN26300_c0_g4;TRINITY_DN28974_c0_g5;TRINITY_DN29918_c0_g1;TRINITY_DN29918_c0_g3;TRINITY_DN30373_c0_g4;TRINITY_DN32454_c0_g1;TRINITY_DN33062_c0_g1;TRINITY_DN7523_c0_g1	14	0.0533669	0.142662
	GO:0007612	learning	TRINITY_DN23906_c0_g3;TRINITY_DN28079_c0_g3;TRINITY_DN29096_c1_g2	3	0.0542212	0.142662
	GO:0008306	associative learning	TRINITY_DN23906_c0_g3;TRINITY_DN28079_c0_g3;TRINITY_DN29096_c1_g2	3	0.0542212	0.142662
	GO:0030048	actin filament-based movement	TRINITY_DN16842_c0_g1;TRINITY_DN28749_c0_g2;TRINITY_DN4727_c0_g2	3	0.0542212	0.142662
	GO:0031440	regulation of mRNA 3'-end processing	TRINITY_DN11710_c0_g1;TRINITY_DN25079_c0_g6;TRINITY_DN29039_c0_g5	3	0.0542212	0.142662
	GO:0034551	mitochondrial respiratory chain complex III assembly	TRINITY_DN12247_c0_g1;TRINITY_DN19637_c0_g1;TRINITY_DN4886_c0_g1	3	0.0542212	0.142662
	GO:0043649	dicarboxylic acid catabolic process	TRINITY_DN22331_c0_g1;TRINITY_DN24104_c1_g1;TRINITY_DN30957_c0_g3	3	0.0542212	0.142662
	GO:0051403	stress-activated MAPK cascade	TRINITY_DN18991_c0_g1;TRINITY_DN22559_c0_g1;TRINITY_DN3778_c0_g1	3	0.0542212	0.142662
	GO:0097033	mitochondrial respiratory chain complex III biogenesis	TRINITY_DN12247_c0_g1;TRINITY_DN19637_c0_g1;TRINITY_DN4886_c0_g1	3	0.0542212	0.142662
	GO:1901654	response to ketone	TRINITY_DN13606_c0_g1;TRINITY_DN21851_c0_g1;TRINITY_DN27106_c0_g5	3	0.0542212	0.142662
	GO:0034605	cellular response to heat	TRINITY_DN21925_c0_g4;TRINITY_DN22085_c0_g4;TRINITY_DN22519_c1_g5;TRINITY_DN22661_c0_g1;TRINITY_DN23113_c1_g6;TRINITY_DN23155_c0_g8;TRINITY_DN24518_c0_g7;TRINITY_DN24911_c0_g3;TRINITY_DN30225_c0_g14;TRINITY_DN30962_c0_g3	10	0.0553306	0.142662
	GO:0006452	translational frameshifting	TRINITY_DN28437_c1_g1;TRINITY_DN28437_c1_g6;TRINITY_DN28801_c0_g5;TRINITY_DN7369_c0_g1	4	0.0560345	0.142662
	GO:0006636	unsaturated fatty acid biosynthetic process	TRINITY_DN17246_c0_g1;TRINITY_DN19180_c0_g2;TRINITY_DN20935_c0_g1;TRINITY_DN22763_c0_g4	4	0.0560345	0.142662
	GO:0006835	dicarboxylic acid transport	TRINITY_DN15772_c0_g2;TRINITY_DN16756_c0_g3;TRINITY_DN21136_c0_g1;TRINITY_DN21434_c0_g2	4	0.0560345	0.142662
	GO:0015976	carbon utilization	TRINITY_DN24137_c0_g3;TRINITY_DN24137_c0_g4;TRINITY_DN27806_c2_g3;TRINITY_DN27806_c2_g4	4	0.0560345	0.142662
	GO:0000377	RNA splicing, via transesterification reactions with bulged adenosine as nucleophile	TRINITY_DN11710_c0_g1;TRINITY_DN16213_c0_g1;TRINITY_DN16487_c0_g1;TRINITY_DN16555_c0_g1;TRINITY_DN18564_c0_g1;TRINITY_DN18785_c0_g2;TRINITY_DN18861_c0_g2;TRINITY_DN18926_c0_g1;TRINITY_DN18983_c0_g2;TRINITY_DN1969_c0_g1;TRINITY_DN20988_c0_g1;TRINITY_DN21168_c0_g1;TRINITY_DN22085_c0_g4;TRINITY_DN22803_c0_g1;TRINITY_DN25046_c0_g1;TRINITY_DN25079_c0_g6;TRINITY_DN2864_c0_g1;TRINITY_DN29039_c0_g5;TRINI…	24	0.0576077	0.142662
	GO:0010972	negative regulation of G2/M transition of mitotic cell cycle	TRINITY_DN18991_c0_g1;TRINITY_DN20256_c0_g1;TRINITY_DN22707_c2_g6;TRINITY_DN23584_c1_g3;TRINITY_DN31271_c0_g3	5	0.0577633	0.142662
	GO:1902750	negative regulation of cell cycle G2/M phase transition	TRINITY_DN18991_c0_g1;TRINITY_DN20256_c0_g1;TRINITY_DN22707_c2_g6;TRINITY_DN23584_c1_g3;TRINITY_DN31271_c0_g3	5	0.0577633	0.142662
	GO:0000412	histone peptidyl-prolyl isomerization	TRINITY_DN26957_c1_g2	1	0.0587659	0.142662
	GO:0000454	snoRNA guided rRNA pseudouridine synthesis	TRINITY_DN26266_c0_g7	1	0.0587659	0.142662
	GO:0001952	regulation of cell-matrix adhesion	TRINITY_DN22802_c0_g1	1	0.0587659	0.142662
	GO:0001963	synaptic transmission, dopaminergic	TRINITY_DN26207_c0_g2	1	0.0587659	0.142662
	GO:0002191	cap-dependent translational initiation	TRINITY_DN29193_c0_g4	1	0.0587659	0.142662
	GO:0002225	positive regulation of antimicrobial peptide production	TRINITY_DN8335_c0_g1	1	0.0587659	0.142662
	GO:0002702	positive regulation of production of molecular mediator of immune response	TRINITY_DN8335_c0_g1	1	0.0587659	0.142662
	GO:0002760	positive regulation of antimicrobial humoral response	TRINITY_DN8335_c0_g1	1	0.0587659	0.142662
	GO:0002775	antimicrobial peptide production	TRINITY_DN8335_c0_g1	1	0.0587659	0.142662
	GO:0002777	antimicrobial peptide biosynthetic process	TRINITY_DN8335_c0_g1	1	0.0587659	0.142662
	GO:0002784	regulation of antimicrobial peptide production	TRINITY_DN8335_c0_g1	1	0.0587659	0.142662
	GO:0002805	regulation of antimicrobial peptide biosynthetic process	TRINITY_DN8335_c0_g1	1	0.0587659	0.142662
	GO:0002807	positive regulation of antimicrobial peptide biosynthetic process	TRINITY_DN8335_c0_g1	1	0.0587659	0.142662
	GO:0002922	positive regulation of humoral immune response	TRINITY_DN8335_c0_g1	1	0.0587659	0.142662
	GO:0003009	skeletal muscle contraction	TRINITY_DN27945_c2_g2	1	0.0587659	0.142662
	GO:0003254	regulation of membrane depolarization	TRINITY_DN26416_c0_g2	1	0.0587659	0.142662
	GO:0003365	establishment of cell polarity involved in ameboidal cell migration	TRINITY_DN21248_c0_g1	1	0.0587659	0.142662
	GO:0003371	establishment or maintenance of cytoskeleton polarity involved in ameboidal cell migration	TRINITY_DN21248_c0_g1	1	0.0587659	0.142662
	GO:0003379	establishment of cell polarity involved in gastrulation cell migration	TRINITY_DN21248_c0_g1	1	0.0587659	0.142662
	GO:0003380	establishment or maintenance of cytoskeleton polarity involved in gastrulation	TRINITY_DN21248_c0_g1	1	0.0587659	0.142662
	GO:0006034	cuticle chitin metabolic process	TRINITY_DN26151_c0_g1	1	0.0587659	0.142662
	GO:0006036	cuticle chitin catabolic process	TRINITY_DN26151_c0_g1	1	0.0587659	0.142662
	GO:0006117	acetaldehyde metabolic process	TRINITY_DN21193_c0_g1	1	0.0587659	0.142662
	GO:0006210	thymine catabolic process	TRINITY_DN23267_c0_g1	1	0.0587659	0.142662
	GO:0006748	lipoamide metabolic process	TRINITY_DN23895_c0_g1	1	0.0587659	0.142662
	GO:0006843	mitochondrial citrate transport	TRINITY_DN22229_c0_g10	1	0.0587659	0.142662
	GO:0007042	lysosomal lumen acidification	TRINITY_DN23757_c0_g5	1	0.0587659	0.142662
	GO:0007060	male meiosis chromosome segregation	TRINITY_DN29193_c0_g4	1	0.0587659	0.142662
	GO:0007270	neuron-neuron synaptic transmission	TRINITY_DN26207_c0_g2	1	0.0587659	0.142662
	GO:0007280	pole cell migration	TRINITY_DN31271_c0_g3	1	0.0587659	0.142662
	GO:0007290	spermatid nucleus elongation	TRINITY_DN23071_c0_g2	1	0.0587659	0.142662
	GO:0007319	negative regulation of oskar mRNA translation	TRINITY_DN16487_c0_g1	1	0.0587659	0.142662
	GO:0007320	insemination	TRINITY_DN30957_c0_g3	1	0.0587659	0.142662
	GO:0007352	zygotic specification of dorsal/ventral axis	TRINITY_DN20256_c0_g1	1	0.0587659	0.142662
	GO:0007374	posterior midgut invagination	TRINITY_DN16842_c0_g1	1	0.0587659	0.142662
	GO:0007377	germ-band extension	TRINITY_DN16842_c0_g1	1	0.0587659	0.142662
	GO:0007394	dorsal closure, elongation of leading edge cells	TRINITY_DN7439_c0_g1	1	0.0587659	0.142662
	GO:0007395	dorsal closure, spreading of leading edge cells	TRINITY_DN16842_c0_g1	1	0.0587659	0.142662
	GO:0007398	ectoderm development	TRINITY_DN21248_c0_g1	1	0.0587659	0.142662
	GO:0007439	ectodermal digestive tract development	TRINITY_DN30335_c0_g1	1	0.0587659	0.142662
	GO:0007488	histoblast morphogenesis	TRINITY_DN17105_c0_g1	1	0.0587659	0.142662
	GO:0007503	fat body development	TRINITY_DN23232_c0_g1	1	0.0587659	0.142662
	GO:0007504	larval fat body development	TRINITY_DN23232_c0_g1	1	0.0587659	0.142662
	GO:0007553	regulation of ecdysteroid metabolic process	TRINITY_DN411_c0_g1	1	0.0587659	0.142662
	GO:0007554	regulation of ecdysteroid biosynthetic process	TRINITY_DN411_c0_g1	1	0.0587659	0.142662
	GO:0007559	histolysis	TRINITY_DN7523_c0_g1	1	0.0587659	0.142662
	GO:0007601	visual perception	TRINITY_DN10369_c0_g1	1	0.0587659	0.142662
	GO:0007603	phototransduction, visible light	TRINITY_DN4727_c0_g2	1	0.0587659	0.142662
	GO:0007637	proboscis extension reflex	TRINITY_DN21248_c0_g1	1	0.0587659	0.142662
	GO:0008052	sensory organ boundary specification	TRINITY_DN7439_c0_g1	1	0.0587659	0.142662
	GO:0008205	ecdysone metabolic process	TRINITY_DN19431_c0_g1	1	0.0587659	0.142662
	GO:0008293	torso signaling pathway	TRINITY_DN24911_c0_g3	1	0.0587659	0.142662
	GO:0008347	glial cell migration	TRINITY_DN16842_c0_g1	1	0.0587659	0.142662
	GO:0008631	intrinsic apoptotic signaling pathway in response to oxidative stress	TRINITY_DN21428_c0_g1	1	0.0587659	0.142662
	GO:0010080	regulation of floral meristem growth	TRINITY_DN20918_c0_g1	1	0.0587659	0.142662
	GO:0010451	floral meristem growth	TRINITY_DN20918_c0_g1	1	0.0587659	0.142662
	GO:0010470	regulation of gastrulation	TRINITY_DN21248_c0_g1	1	0.0587659	0.142662
	GO:0010715	regulation of extracellular matrix disassembly	TRINITY_DN27675_c0_g4	1	0.0587659	0.142662
	GO:0010716	negative regulation of extracellular matrix disassembly	TRINITY_DN27675_c0_g4	1	0.0587659	0.142662
	GO:0010797	regulation of multivesicular body size involved in endosome transport	TRINITY_DN24003_c0_g2	1	0.0587659	0.142662
	GO:0010918	positive regulation of mitochondrial membrane potential	TRINITY_DN30962_c0_g3	1	0.0587659	0.142662
	GO:0014821	phasic smooth muscle contraction	TRINITY_DN12154_c0_g1	1	0.0587659	0.142662
	GO:0014823	response to activity	TRINITY_DN29801_c0_g1	1	0.0587659	0.142662
	GO:0014850	response to muscle activity	TRINITY_DN29801_c0_g1	1	0.0587659	0.142662
	GO:0014873	response to muscle activity involved in regulation of muscle adaptation	TRINITY_DN29801_c0_g1	1	0.0587659	0.142662
	GO:0014874	response to stimulus involved in regulation of muscle adaptation	TRINITY_DN29801_c0_g1	1	0.0587659	0.142662
	GO:0015742	alpha-ketoglutarate transport	TRINITY_DN21136_c0_g1	1	0.0587659	0.142662
	GO:0016056	rhodopsin mediated signaling pathway	TRINITY_DN4727_c0_g2	1	0.0587659	0.142662
	GO:0016059	deactivation of rhodopsin mediated signaling	TRINITY_DN4727_c0_g2	1	0.0587659	0.142662
	GO:0016060	metarhodopsin inactivation	TRINITY_DN4727_c0_g2	1	0.0587659	0.142662
	GO:0016061	regulation of light-activated channel activity	TRINITY_DN4727_c0_g2	1	0.0587659	0.142662
	GO:0016062	adaptation of rhodopsin mediated signaling	TRINITY_DN4727_c0_g2	1	0.0587659	0.142662
	GO:0016242	negative regulation of macroautophagy	TRINITY_DN26957_c1_g2	1	0.0587659	0.142662
	GO:0016243	regulation of autophagosome size	TRINITY_DN21168_c0_g1	1	0.0587659	0.142662
	GO:0016271	tissue death	TRINITY_DN7523_c0_g1	1	0.0587659	0.142662
	GO:0016360	sensory organ precursor cell fate determination	TRINITY_DN7439_c0_g1	1	0.0587659	0.142662
	GO:0018293	protein-FAD linkage	TRINITY_DN33035_c0_g1	1	0.0587659	0.142662
	GO:0019080	viral gene expression	TRINITY_DN21168_c0_g1	1	0.0587659	0.142662
	GO:0019081	viral translation	TRINITY_DN21168_c0_g1	1	0.0587659	0.142662
	GO:0019859	thymine metabolic process	TRINITY_DN23267_c0_g1	1	0.0587659	0.142662
	GO:0021952	central nervous system projection neuron axonogenesis	TRINITY_DN10220_c0_g1	1	0.0587659	0.142662
	GO:0021954	central nervous system neuron development	TRINITY_DN10220_c0_g1	1	0.0587659	0.142662
	GO:0021955	central nervous system neuron axonogenesis	TRINITY_DN10220_c0_g1	1	0.0587659	0.142662
	GO:0022400	regulation of rhodopsin mediated signaling pathway	TRINITY_DN4727_c0_g2	1	0.0587659	0.142662
	GO:0022617	extracellular matrix disassembly	TRINITY_DN27675_c0_g4	1	0.0587659	0.142662
	GO:0030038	contractile actin filament bundle assembly	TRINITY_DN23743_c1_g3	1	0.0587659	0.142662
	GO:0030073	insulin secretion	TRINITY_DN26230_c0_g1	1	0.0587659	0.142662
	GO:0030241	skeletal muscle myosin thick filament assembly	TRINITY_DN27231_c1_g5	1	0.0587659	0.142662
	GO:0030277	maintenance of gastrointestinal epithelium	TRINITY_DN29282_c0_g1	1	0.0587659	0.142662
	GO:0030382	sperm mitochondrion organization	TRINITY_DN27628_c1_g1	1	0.0587659	0.142662
	GO:0030432	peristalsis	TRINITY_DN12154_c0_g1	1	0.0587659	0.142662
	GO:0030536	larval feeding behavior	TRINITY_DN23232_c0_g1	1	0.0587659	0.142662
	GO:0030708	germarium-derived female germ-line cyst encapsulation	TRINITY_DN29096_c1_g2	1	0.0587659	0.142662
	GO:0030720	oocyte localization involved in germarium-derived egg chamber formation	TRINITY_DN25046_c0_g1	1	0.0587659	0.142662
	GO:0030721	spectrosome organization	TRINITY_DN20256_c0_g1	1	0.0587659	0.142662
	GO:0032024	positive regulation of insulin secretion	TRINITY_DN26230_c0_g1	1	0.0587659	0.142662
	GO:0032367	intracellular cholesterol transport	TRINITY_DN20630_c0_g1	1	0.0587659	0.142662
	GO:0032460	negative regulation of protein oligomerization	TRINITY_DN2347_c0_g1	1	0.0587659	0.142662
	GO:0033301	cell cycle comprising mitosis without cytokinesis	TRINITY_DN10220_c0_g1	1	0.0587659	0.142662
	GO:0033574	response to testosterone	TRINITY_DN27106_c0_g5	1	0.0587659	0.142662
	GO:0034454	microtubule anchoring at centrosome	TRINITY_DN23071_c0_g2	1	0.0587659	0.142662
	GO:0034758	positive regulation of iron ion transport	TRINITY_DN22174_c0_g1	1	0.0587659	0.142662
	GO:0034761	positive regulation of iron ion transmembrane transport	TRINITY_DN22174_c0_g1	1	0.0587659	0.142662
	GO:0035026	leading edge cell differentiation	TRINITY_DN16842_c0_g1	1	0.0587659	0.142662
	GO:0035042	fertilization, exchange of chromosomal proteins	TRINITY_DN20329_c0_g1	1	0.0587659	0.142662
	GO:0035051	cardiocyte differentiation	TRINITY_DN29282_c0_g1	1	0.0587659	0.142662
	GO:0035070	salivary gland histolysis	TRINITY_DN7523_c0_g1	1	0.0587659	0.142662
	GO:0035186	syncytial blastoderm mitotic cell cycle	TRINITY_DN10220_c0_g1	1	0.0587659	0.142662
	GO:0035208	positive regulation of hemocyte proliferation	TRINITY_DN19943_c0_g1	1	0.0587659	0.142662
	GO:0035285	appendage segmentation	TRINITY_DN579_c0_g1	1	0.0587659	0.142662
	GO:0035298	regulation of Malpighian tubule size	TRINITY_DN16842_c0_g1	1	0.0587659	0.142662
	GO:0035567	non-canonical Wnt signaling pathway	TRINITY_DN20949_c0_g1	1	0.0587659	0.142662
	GO:0035751	regulation of lysosomal lumen pH	TRINITY_DN23757_c0_g5	1	0.0587659	0.142662
	GO:0035848	oviduct morphogenesis	TRINITY_DN29282_c0_g1	1	0.0587659	0.142662
	GO:0036011	imaginal disc-derived leg segmentation	TRINITY_DN579_c0_g1	1	0.0587659	0.142662
	GO:0036367	light adaption	TRINITY_DN4727_c0_g2	1	0.0587659	0.142662
	GO:0036499	PERK-mediated unfolded protein response	TRINITY_DN22559_c0_g1	1	0.0587659	0.142662
	GO:0039690	positive stranded viral RNA replication	TRINITY_DN26747_c0_g2	1	0.0587659	0.142662
	GO:0039694	viral RNA genome replication	TRINITY_DN26747_c0_g2	1	0.0587659	0.142662
	GO:0039703	RNA replication	TRINITY_DN26747_c0_g2	1	0.0587659	0.142662
	GO:0042249	establishment of planar polarity of embryonic epithelium	TRINITY_DN16842_c0_g1	1	0.0587659	0.142662
	GO:0042478	regulation of eye photoreceptor cell development	TRINITY_DN30811_c1_g9	1	0.0587659	0.142662
	GO:0042998	positive regulation of Golgi to plasma membrane protein transport	TRINITY_DN7439_c0_g1	1	0.0587659	0.142662
	GO:0043149	stress fiber assembly	TRINITY_DN23743_c1_g3	1	0.0587659	0.142662
	GO:0043277	apoptotic cell clearance	TRINITY_DN29836_c0_g1	1	0.0587659	0.142662
	GO:0043500	muscle adaptation	TRINITY_DN29801_c0_g1	1	0.0587659	0.142662
	GO:0043502	regulation of muscle adaptation	TRINITY_DN29801_c0_g1	1	0.0587659	0.142662
	GO:0043519	regulation of myosin II filament organization	TRINITY_DN21248_c0_g1	1	0.0587659	0.142662
	GO:0044034	multi-organism biosynthetic process	TRINITY_DN26747_c0_g2	1	0.0587659	0.142662
	GO:0044827	modulation by host of viral genome replication	TRINITY_DN21168_c0_g1	1	0.0587659	0.142662
	GO:0044829	positive regulation by host of viral genome replication	TRINITY_DN21168_c0_g1	1	0.0587659	0.142662
	GO:0045070	positive regulation of viral genome replication	TRINITY_DN21168_c0_g1	1	0.0587659	0.142662
	GO:0045314	regulation of compound eye photoreceptor development	TRINITY_DN30811_c1_g9	1	0.0587659	0.142662
	GO:0045456	ecdysteroid biosynthetic process	TRINITY_DN411_c0_g1	1	0.0587659	0.142662
	GO:0045725	positive regulation of glycogen biosynthetic process	TRINITY_DN21168_c0_g1	1	0.0587659	0.142662
	GO:0045745	positive regulation of G-protein coupled receptor protein signaling pathway	TRINITY_DN16088_c0_g1	1	0.0587659	0.142662
	GO:0045838	positive regulation of membrane potential	TRINITY_DN30962_c0_g3	1	0.0587659	0.142662
	GO:0045966	positive regulation of ecdysteroid metabolic process	TRINITY_DN411_c0_g1	1	0.0587659	0.142662
	GO:0045998	positive regulation of ecdysteroid biosynthetic process	TRINITY_DN411_c0_g1	1	0.0587659	0.142662
	GO:0046011	regulation of oskar mRNA translation	TRINITY_DN16487_c0_g1	1	0.0587659	0.142662
	GO:0046427	positive regulation of JAK-STAT cascade	TRINITY_DN27194_c0_g2	1	0.0587659	0.142662
	GO:0046627	negative regulation of insulin receptor signaling pathway	TRINITY_DN18991_c0_g1	1	0.0587659	0.142662
	GO:0046663	dorsal closure, leading edge cell differentiation	TRINITY_DN16842_c0_g1	1	0.0587659	0.142662
	GO:0046683	response to organophosphorus	TRINITY_DN24150_c0_g1	1	0.0587659	0.142662
	GO:0046692	sperm competition	TRINITY_DN30957_c0_g3	1	0.0587659	0.142662
	GO:0046693	sperm storage	TRINITY_DN30957_c0_g3	1	0.0587659	0.142662
	GO:0048104	establishment of body hair or bristle planar orientation	TRINITY_DN20949_c0_g1	1	0.0587659	0.142662
	GO:0048138	germ-line cyst encapsulation	TRINITY_DN29096_c1_g2	1	0.0587659	0.142662
	GO:0048139	female germ-line cyst encapsulation	TRINITY_DN29096_c1_g2	1	0.0587659	0.142662
	GO:0048383	mesectoderm development	TRINITY_DN21248_c0_g1	1	0.0587659	0.142662
	GO:0048388	endosomal lumen acidification	TRINITY_DN30039_c1_g4	1	0.0587659	0.142662
	GO:0048567	ectodermal digestive tract morphogenesis	TRINITY_DN30335_c0_g1	1	0.0587659	0.142662
	GO:0048621	post-embryonic digestive tract morphogenesis	TRINITY_DN29282_c0_g1	1	0.0587659	0.142662
	GO:0048841	regulation of axon extension involved in axon guidance	TRINITY_DN17105_c0_g1	1	0.0587659	0.142662
	GO:0048842	positive regulation of axon extension involved in axon guidance	TRINITY_DN17105_c0_g1	1	0.0587659	0.142662
	GO:0048846	axon extension involved in axon guidance	TRINITY_DN17105_c0_g1	1	0.0587659	0.142662
	GO:0050764	regulation of phagocytosis	TRINITY_DN29836_c0_g1	1	0.0587659	0.142662
	GO:0050766	positive regulation of phagocytosis	TRINITY_DN29836_c0_g1	1	0.0587659	0.142662
	GO:0050796	regulation of insulin secretion	TRINITY_DN26230_c0_g1	1	0.0587659	0.142662
	GO:0050881	musculoskeletal movement	TRINITY_DN27945_c2_g2	1	0.0587659	0.142662
	GO:0050908	detection of light stimulus involved in visual perception	TRINITY_DN10369_c0_g1	1	0.0587659	0.142662
	GO:0050921	positive regulation of chemotaxis	TRINITY_DN17105_c0_g1	1	0.0587659	0.142662
	GO:0050953	sensory perception of light stimulus	TRINITY_DN10369_c0_g1	1	0.0587659	0.142662
	GO:0050962	detection of light stimulus involved in sensory perception	TRINITY_DN10369_c0_g1	1	0.0587659	0.142662
	GO:0051149	positive regulation of muscle cell differentiation	TRINITY_DN23743_c1_g8	1	0.0587659	0.142662
	GO:0051155	positive regulation of striated muscle cell differentiation	TRINITY_DN23743_c1_g8	1	0.0587659	0.142662
	GO:0051642	centrosome localization	TRINITY_DN7439_c0_g1	1	0.0587659	0.142662
	GO:0051780	behavioral response to nutrient	TRINITY_DN21248_c0_g1	1	0.0587659	0.142662
	GO:0051882	mitochondrial depolarization	TRINITY_DN26416_c0_g2	1	0.0587659	0.142662
	GO:0051900	regulation of mitochondrial depolarization	TRINITY_DN26416_c0_g2	1	0.0587659	0.142662
	GO:0055006	cardiac cell development	TRINITY_DN29282_c0_g1	1	0.0587659	0.142662
	GO:0055007	cardiac muscle cell differentiation	TRINITY_DN29282_c0_g1	1	0.0587659	0.142662
	GO:0055013	cardiac muscle cell development	TRINITY_DN29282_c0_g1	1	0.0587659	0.142662
	GO:0060004	reflex	TRINITY_DN21248_c0_g1	1	0.0587659	0.142662
	GO:0060026	convergent extension	TRINITY_DN21248_c0_g1	1	0.0587659	0.142662
	GO:0060027	convergent extension involved in gastrulation	TRINITY_DN21248_c0_g1	1	0.0587659	0.142662
	GO:0060048	cardiac muscle contraction	TRINITY_DN27945_c2_g2	1	0.0587659	0.142662
	GO:0060066	oviduct development	TRINITY_DN29282_c0_g1	1	0.0587659	0.142662
	GO:0060071	Wnt signaling pathway, planar cell polarity pathway	TRINITY_DN20949_c0_g1	1	0.0587659	0.142662
	GO:0060218	hematopoietic stem cell differentiation	TRINITY_DN27009_c0_g3	1	0.0587659	0.142662
	GO:0060298	positive regulation of sarcomere organization	TRINITY_DN23743_c1_g8	1	0.0587659	0.142662
	GO:0060320	rejection of self pollen	TRINITY_DN21981_c0_g1	1	0.0587659	0.142662
	GO:0060571	morphogenesis of an epithelial fold	TRINITY_DN16842_c0_g1	1	0.0587659	0.142662
	GO:0060582	cell fate determination involved in pattern specification	TRINITY_DN7439_c0_g1	1	0.0587659	0.142662
	GO:0060612	adipose tissue development	TRINITY_DN23232_c0_g1	1	0.0587659	0.142662
	GO:0060729	intestinal epithelial structure maintenance	TRINITY_DN29282_c0_g1	1	0.0587659	0.142662
	GO:0060997	dendritic spine morphogenesis	TRINITY_DN10220_c0_g1	1	0.0587659	0.142662
	GO:0061709	reticulophagy	TRINITY_DN20312_c0_g2	1	0.0587659	0.142662
	GO:0061738	late endosomal microautophagy	TRINITY_DN22085_c0_g4	1	0.0587659	0.142662
	GO:0070863	positive regulation of protein exit from endoplasmic reticulum	TRINITY_DN20253_c0_g1	1	0.0587659	0.142662
	GO:0071394	cellular response to testosterone stimulus	TRINITY_DN27106_c0_g5	1	0.0587659	0.142662
	GO:0071542	dopaminergic neuron differentiation	TRINITY_DN26207_c0_g2	1	0.0587659	0.142662
	GO:0071896	protein localization to adherens junction	TRINITY_DN16842_c0_g1	1	0.0587659	0.142662
	GO:0072393	microtubule anchoring at microtubule organizing center	TRINITY_DN23071_c0_g2	1	0.0587659	0.142662
	GO:0075522	IRES-dependent viral translational initiation	TRINITY_DN21168_c0_g1	1	0.0587659	0.142662
	GO:0080164	regulation of nitric oxide metabolic process	TRINITY_DN28079_c0_g3	1	0.0587659	0.142662
	GO:0090004	positive regulation of establishment of protein localization to plasma membrane	TRINITY_DN7439_c0_g1	1	0.0587659	0.142662
	GO:0090031	positive regulation of steroid hormone biosynthetic process	TRINITY_DN411_c0_g1	1	0.0587659	0.142662
	GO:1900077	negative regulation of cellular response to insulin stimulus	TRINITY_DN18991_c0_g1	1	0.0587659	0.142662
	GO:1900366	negative regulation of defense response to insect	TRINITY_DN30780_c0_g3	1	0.0587659	0.142662
	GO:1900813	monodictyphenone metabolic process	TRINITY_DN18749_c1_g1	1	0.0587659	0.142662
	GO:1900815	monodictyphenone biosynthetic process	TRINITY_DN18749_c1_g1	1	0.0587659	0.142662
	GO:1901532	regulation of hematopoietic progenitor cell differentiation	TRINITY_DN27009_c0_g3	1	0.0587659	0.142662
	GO:1901838	positive regulation of transcription of nuclear large rRNA transcript from RNA polymerase I promoter	TRINITY_DN19115_c0_g1	1	0.0587659	0.142662
	GO:1902036	regulation of hematopoietic stem cell differentiation	TRINITY_DN27009_c0_g3	1	0.0587659	0.142662
	GO:1902175	regulation of oxidative stress-induced intrinsic apoptotic signaling pathway	TRINITY_DN21428_c0_g1	1	0.0587659	0.142662
	GO:1902284	neuron projection extension involved in neuron projection guidance	TRINITY_DN17105_c0_g1	1	0.0587659	0.142662
	GO:1902414	protein localization to cell junction	TRINITY_DN16842_c0_g1	1	0.0587659	0.142662
	GO:1902667	regulation of axon guidance	TRINITY_DN17105_c0_g1	1	0.0587659	0.142662
	GO:1902669	positive regulation of axon guidance	TRINITY_DN17105_c0_g1	1	0.0587659	0.142662
	GO:1902769	regulation of choline O-acetyltransferase activity	TRINITY_DN20542_c0_g1	1	0.0587659	0.142662
	GO:1903054	negative regulation of extracellular matrix organization	TRINITY_DN27675_c0_g4	1	0.0587659	0.142662
	GO:1903201	regulation of oxidative stress-induced cell death	TRINITY_DN21428_c0_g1	1	0.0587659	0.142662
	GO:1903332	regulation of protein folding	TRINITY_DN2347_c0_g1	1	0.0587659	0.142662
	GO:1903334	positive regulation of protein folding	TRINITY_DN2347_c0_g1	1	0.0587659	0.142662
	GO:1903644	regulation of chaperone-mediated protein folding	TRINITY_DN2347_c0_g1	1	0.0587659	0.142662
	GO:1903646	positive regulation of chaperone-mediated protein folding	TRINITY_DN2347_c0_g1	1	0.0587659	0.142662
	GO:1903850	regulation of cristae formation	TRINITY_DN27833_c0_g3	1	0.0587659	0.142662
	GO:1904059	regulation of locomotor rhythm	TRINITY_DN16842_c0_g1	1	0.0587659	0.142662
	GO:1904894	positive regulation of STAT cascade	TRINITY_DN27194_c0_g2	1	0.0587659	0.142662
	GO:1990386	mitotic cleavage furrow ingression	TRINITY_DN27009_c0_g3	1	0.0587659	0.142662
	GO:2000169	regulation of peptidyl-cysteine S-nitrosylation	TRINITY_DN28079_c0_g3	1	0.0587659	0.142662
	GO:2000425	regulation of apoptotic cell clearance	TRINITY_DN29836_c0_g1	1	0.0587659	0.142662
	GO:2000427	positive regulation of apoptotic cell clearance	TRINITY_DN29836_c0_g1	1	0.0587659	0.142662
	GO:2001044	regulation of integrin-mediated signaling pathway	TRINITY_DN12127_c0_g1	1	0.0587659	0.142662
	GO:2001046	positive regulation of integrin-mediated signaling pathway	TRINITY_DN12127_c0_g1	1	0.0587659	0.142662
	GO:2001169	regulation of ATP biosynthetic process	TRINITY_DN26416_c0_g2	1	0.0587659	0.142662
	GO:2001171	positive regulation of ATP biosynthetic process	TRINITY_DN26416_c0_g2	1	0.0587659	0.142662
	GO:2001259	positive regulation of cation channel activity	TRINITY_DN4727_c0_g2	1	0.0587659	0.142662
	GO:0000375	RNA splicing, via transesterification reactions	TRINITY_DN11710_c0_g1;TRINITY_DN16213_c0_g1;TRINITY_DN16487_c0_g1;TRINITY_DN16555_c0_g1;TRINITY_DN18564_c0_g1;TRINITY_DN18785_c0_g2;TRINITY_DN18861_c0_g2;TRINITY_DN18926_c0_g1;TRINITY_DN18983_c0_g2;TRINITY_DN1969_c0_g1;TRINITY_DN20988_c0_g1;TRINITY_DN21168_c0_g1;TRINITY_DN22085_c0_g4;TRINITY_DN22803_c0_g1;TRINITY_DN25046_c0_g1;TRINITY_DN25079_c0_g6;TRINITY_DN2864_c0_g1;TRINITY_DN29039_c0_g5;TRINI…	24	0.0594489	0.142767
	GO:0006538	glutamate catabolic process	TRINITY_DN22331_c0_g1;TRINITY_DN30957_c0_g3	2	0.0594832	0.142767
	GO:0008406	gonad development	TRINITY_DN18861_c0_g2;TRINITY_DN579_c0_g1	2	0.0594832	0.142767
	GO:0010050	vegetative phase change	TRINITY_DN28509_c1_g1;TRINITY_DN28509_c1_g7	2	0.0594832	0.142767
	GO:0030516	regulation of axon extension	TRINITY_DN17105_c0_g1;TRINITY_DN21739_c0_g4	2	0.0594832	0.142767
	GO:0034755	iron ion transmembrane transport	TRINITY_DN20813_c0_g1;TRINITY_DN22174_c0_g1	2	0.0594832	0.142767
	GO:0042067	establishment of ommatidial planar polarity	TRINITY_DN26190_c0_g7;TRINITY_DN579_c0_g1	2	0.0594832	0.142767
	GO:0045137	development of primary sexual characteristics	TRINITY_DN18861_c0_g2;TRINITY_DN579_c0_g1	2	0.0594832	0.142767
	GO:0045773	positive regulation of axon extension	TRINITY_DN17105_c0_g1;TRINITY_DN21739_c0_g4	2	0.0594832	0.142767
	GO:0045793	positive regulation of cell size	TRINITY_DN20935_c0_g1;TRINITY_DN22763_c0_g4	2	0.0594832	0.142767
	GO:0048103	somatic stem cell division	TRINITY_DN17436_c0_g2;TRINITY_DN21248_c0_g1	2	0.0594832	0.142767
	GO:0060179	male mating behavior	TRINITY_DN20935_c0_g1;TRINITY_DN22763_c0_g4	2	0.0594832	0.142767
	GO:0061387	regulation of extent of cell growth	TRINITY_DN17105_c0_g1;TRINITY_DN21739_c0_g4	2	0.0594832	0.142767
	GO:0071688	striated muscle myosin thick filament assembly	TRINITY_DN27231_c1_g5;TRINITY_DN27691_c0_g4	2	0.0594832	0.142767
	GO:0071689	muscle thin filament assembly	TRINITY_DN27231_c1_g5;TRINITY_DN27691_c0_g4	2	0.0594832	0.142767
	GO:1901655	cellular response to ketone	TRINITY_DN13606_c0_g1;TRINITY_DN27106_c0_g5	2	0.0594832	0.142767
	GO:1903578	regulation of ATP metabolic process	TRINITY_DN26416_c0_g2;TRINITY_DN2894_c0_g1	2	0.0594832	0.142767
	GO:0055080	cation homeostasis	TRINITY_DN12050_c0_g1;TRINITY_DN12371_c0_g1;TRINITY_DN19510_c0_g1;TRINITY_DN19618_c0_g1;TRINITY_DN19959_c0_g3;TRINITY_DN20813_c0_g1;TRINITY_DN21351_c0_g1;TRINITY_DN22069_c0_g3;TRINITY_DN22790_c0_g1;TRINITY_DN23155_c0_g1;TRINITY_DN23436_c0_g5;TRINITY_DN23757_c0_g5;TRINITY_DN23811_c1_g7;TRINITY_DN23842_c0_g3;TRINITY_DN23842_c0_g4;TRINITY_DN24503_c0_g1;TRINITY_DN26416_c0_g2;TRINITY_DN27241_c1_g1;TRI…	26	0.0595087	0.142767
	GO:0030968	endoplasmic reticulum unfolded protein response	TRINITY_DN22559_c0_g1;TRINITY_DN22661_c0_g1;TRINITY_DN28806_c0_g3;TRINITY_DN30225_c0_g14;TRINITY_DN3082_c0_g1;TRINITY_DN8801_c0_g1	6	0.0608688	0.145934
	GO:0009698	phenylpropanoid metabolic process	TRINITY_DN21158_c0_g1;TRINITY_DN23854_c0_g8;TRINITY_DN24591_c0_g5;TRINITY_DN24646_c0_g1;TRINITY_DN25664_c0_g2;TRINITY_DN25941_c0_g1;TRINITY_DN26384_c0_g1;TRINITY_DN27796_c0_g2;TRINITY_DN28758_c0_g1;TRINITY_DN29136_c0_g1;TRINITY_DN31347_c0_g1;TRINITY_DN368_c0_g1	12	0.060955	0.14595
	GO:0009886	post-embryonic morphogenesis	TRINITY_DN16842_c0_g1;TRINITY_DN17105_c0_g1;TRINITY_DN19714_c0_g1;TRINITY_DN19714_c0_g3;TRINITY_DN20517_c0_g1;TRINITY_DN20949_c0_g1;TRINITY_DN23071_c0_g2;TRINITY_DN26190_c0_g7;TRINITY_DN29282_c0_g1;TRINITY_DN30780_c0_g3;TRINITY_DN579_c0_g1;TRINITY_DN7523_c0_g1	12	0.060955	0.14595
	GO:0051345	positive regulation of hydrolase activity	TRINITY_DN16555_c0_g1;TRINITY_DN19750_c0_g1;TRINITY_DN22085_c0_g10;TRINITY_DN22085_c0_g13;TRINITY_DN23071_c0_g2;TRINITY_DN3743_c0_g1;TRINITY_DN7523_c0_g1	7	0.0611667	0.146362
	GO:0090151	establishment of protein localization to mitochondrial membrane	TRINITY_DN20217_c0_g1;TRINITY_DN26390_c0_g4;TRINITY_DN6181_c0_g1;TRINITY_DN7214_c0_g1	4	0.0632641	0.151282
	GO:0031323	regulation of cellular metabolic process	TRINITY_DN10090_c0_g1;TRINITY_DN10220_c0_g1;TRINITY_DN11320_c0_g1;TRINITY_DN11710_c0_g1;TRINITY_DN13096_c0_g1;TRINITY_DN1405_c0_g1;TRINITY_DN15439_c0_g1;TRINITY_DN15557_c0_g1;TRINITY_DN16213_c0_g1;TRINITY_DN1627_c0_g1;TRINITY_DN16487_c0_g1;TRINITY_DN16555_c0_g1;TRINITY_DN16724_c0_g1;TRINITY_DN16842_c0_g1;TRINITY_DN17068_c0_g1;TRINITY_DN17075_c0_g1;TRINITY_DN17075_c0_g2;TRINITY_DN17436_c0_g2;TRINI…	164	0.0634224	0.151562
	GO:0044774	mitotic DNA integrity checkpoint	TRINITY_DN18991_c0_g1;TRINITY_DN20256_c0_g1;TRINITY_DN22707_c2_g6;TRINITY_DN23584_c1_g3;TRINITY_DN31271_c0_g3	5	0.063699	0.151941
	GO:0009310	amine catabolic process	TRINITY_DN21885_c0_g2;TRINITY_DN21885_c0_g5;TRINITY_DN32098_c0_g1	3	0.0639118	0.151941
	GO:0016203	muscle attachment	TRINITY_DN16842_c0_g1;TRINITY_DN22494_c0_g1;TRINITY_DN26190_c0_g7	3	0.0639118	0.151941
	GO:0031532	actin cytoskeleton reorganization	TRINITY_DN16842_c0_g1;TRINITY_DN25777_c2_g10;TRINITY_DN7439_c0_g1	3	0.0639118	0.151941
	GO:0042402	cellular biogenic amine catabolic process	TRINITY_DN21885_c0_g2;TRINITY_DN21885_c0_g5;TRINITY_DN32098_c0_g1	3	0.0639118	0.151941
	GO:0051220	cytoplasmic sequestering of protein	TRINITY_DN16442_c0_g1;TRINITY_DN18562_c0_g1;TRINITY_DN19548_c0_g1	3	0.0639118	0.151941
	GO:0072595	maintenance of protein localization in organelle	TRINITY_DN16442_c0_g1;TRINITY_DN18562_c0_g1;TRINITY_DN19548_c0_g1	3	0.0639118	0.151941
	GO:0080171	lytic vacuole organization	TRINITY_DN17075_c0_g1;TRINITY_DN17075_c0_g2;TRINITY_DN23757_c0_g5	3	0.0639118	0.151941
	GO:0009306	protein secretion	TRINITY_DN13325_c0_g2;TRINITY_DN19920_c0_g1;TRINITY_DN20253_c0_g1;TRINITY_DN20312_c0_g2;TRINITY_DN24540_c0_g4;TRINITY_DN26230_c0_g1;TRINITY_DN579_c0_g1	7	0.0657598	0.156233
	GO:0044247	cellular polysaccharide catabolic process	TRINITY_DN20828_c0_g1;TRINITY_DN24075_c0_g3;TRINITY_DN24075_c0_g5;TRINITY_DN24075_c0_g6;TRINITY_DN25652_c0_g1;TRINITY_DN26995_c0_g3	6	0.0660752	0.156779
	GO:0051123	RNA polymerase II transcriptional preinitiation complex assembly	TRINITY_DN10090_c0_g1;TRINITY_DN18778_c0_g1;TRINITY_DN18778_c0_g2;TRINITY_DN19115_c0_g1;TRINITY_DN26038_c0_g3;TRINITY_DN28338_c1_g3	6	0.0660752	0.156779
	GO:0032879	regulation of localization	TRINITY_DN10220_c0_g1;TRINITY_DN10369_c0_g1;TRINITY_DN12337_c0_g1;TRINITY_DN15772_c0_g2;TRINITY_DN16770_c0_g1;TRINITY_DN16842_c0_g1;TRINITY_DN17075_c0_g1;TRINITY_DN17075_c0_g2;TRINITY_DN17105_c0_g1;TRINITY_DN18642_c0_g1;TRINITY_DN20253_c0_g1;TRINITY_DN20891_c0_g1;TRINITY_DN21196_c0_g2;TRINITY_DN22174_c0_g1;TRINITY_DN26230_c0_g1;TRINITY_DN27009_c0_g3;TRINITY_DN29836_c0_g1;TRINITY_DN30679_c0_g3;TRI…	23	0.0662013	0.156977
	GO:0006979	response to oxidative stress	TRINITY_DN14647_c0_g1;TRINITY_DN16088_c0_g1;TRINITY_DN17302_c0_g1;TRINITY_DN17461_c0_g1;TRINITY_DN18806_c0_g1;TRINITY_DN19271_c0_g1;TRINITY_DN19645_c0_g1;TRINITY_DN20126_c0_g1;TRINITY_DN20301_c0_g2;TRINITY_DN20312_c0_g2;TRINITY_DN20984_c1_g3;TRINITY_DN21158_c0_g1;TRINITY_DN21428_c0_g1;TRINITY_DN22116_c1_g2;TRINITY_DN23556_c0_g4;TRINITY_DN24198_c0_g1;TRINITY_DN24540_c0_g4;TRINITY_DN24554_c0_g2;TRI…	36	0.0663032	0.157117
	GO:0006081	cellular aldehyde metabolic process	TRINITY_DN18606_c0_g2;TRINITY_DN20990_c0_g1;TRINITY_DN20990_c0_g2;TRINITY_DN21035_c1_g1;TRINITY_DN21193_c0_g1;TRINITY_DN21311_c0_g1;TRINITY_DN22125_c0_g1;TRINITY_DN23651_c0_g1;TRINITY_DN24198_c0_g1;TRINITY_DN26006_c0_g1;TRINITY_DN27688_c0_g3;TRINITY_DN32408_c0_g1;TRINITY_DN6924_c0_g1;TRINITY_DN9027_c0_g1	14	0.066655	0.157849
	GO:0000910	cytokinesis	TRINITY_DN16842_c0_g1;TRINITY_DN17105_c0_g1;TRINITY_DN22140_c0_g1;TRINITY_DN22140_c0_g2;TRINITY_DN24540_c0_g4;TRINITY_DN26230_c0_g1;TRINITY_DN27009_c0_g3;TRINITY_DN29193_c0_g4;TRINITY_DN30760_c0_g1;TRINITY_DN30760_c0_g3;TRINITY_DN30760_c0_g5;TRINITY_DN30760_c0_g6;TRINITY_DN30811_c1_g9;TRINITY_DN579_c0_g1;TRINITY_DN7439_c0_g1	15	0.0672872	0.159244
	GO:0009896	positive regulation of catabolic process	TRINITY_DN17075_c0_g1;TRINITY_DN17075_c0_g2;TRINITY_DN19972_c0_g1;TRINITY_DN19972_c0_g2;TRINITY_DN20828_c0_g1;TRINITY_DN24518_c0_g7;TRINITY_DN25652_c0_g1;TRINITY_DN33047_c0_g1	8	0.0682586	0.161439
	GO:0010948	negative regulation of cell cycle process	TRINITY_DN18991_c0_g1;TRINITY_DN20256_c0_g1;TRINITY_DN21541_c0_g1;TRINITY_DN21541_c0_g3;TRINITY_DN22617_c1_g9;TRINITY_DN22707_c2_g6;TRINITY_DN23584_c1_g3;TRINITY_DN29039_c0_g5;TRINITY_DN31271_c0_g3	9	0.0692106	0.163585
	GO:0006879	cellular iron ion homeostasis	TRINITY_DN12371_c0_g1;TRINITY_DN19618_c0_g1;TRINITY_DN20813_c0_g1;TRINITY_DN24503_c0_g1;TRINITY_DN28511_c0_g3	5	0.0699639	0.165259
	GO:0030003	cellular cation homeostasis	TRINITY_DN12050_c0_g1;TRINITY_DN12371_c0_g1;TRINITY_DN19510_c0_g1;TRINITY_DN19618_c0_g1;TRINITY_DN19959_c0_g3;TRINITY_DN20813_c0_g1;TRINITY_DN21351_c0_g1;TRINITY_DN22069_c0_g3;TRINITY_DN22790_c0_g1;TRINITY_DN23155_c0_g1;TRINITY_DN23436_c0_g5;TRINITY_DN23757_c0_g5;TRINITY_DN23811_c1_g7;TRINITY_DN23842_c0_g3;TRINITY_DN23842_c0_g4;TRINITY_DN24503_c0_g1;TRINITY_DN26416_c0_g2;TRINITY_DN27241_c1_g1;TRI…	23	0.0704137	0.166214
	GO:0017148	negative regulation of translation	TRINITY_DN15439_c0_g1;TRINITY_DN16487_c0_g1;TRINITY_DN23792_c0_g1;TRINITY_DN25046_c0_g1;TRINITY_DN26022_c1_g5;TRINITY_DN28509_c1_g1;TRINITY_DN28509_c1_g7	7	0.0705554	0.166442
	GO:0006582	melanin metabolic process	TRINITY_DN16284_c0_g1;TRINITY_DN16842_c0_g1;TRINITY_DN18749_c1_g1;TRINITY_DN21362_c0_g1	4	0.0709575	0.166748
	GO:0019430	removal of superoxide radicals	TRINITY_DN17461_c0_g1;TRINITY_DN23556_c0_g4;TRINITY_DN31775_c0_g1;TRINITY_DN9369_c0_g1	4	0.0709575	0.166748
	GO:0033559	unsaturated fatty acid metabolic process	TRINITY_DN17246_c0_g1;TRINITY_DN19180_c0_g2;TRINITY_DN20935_c0_g1;TRINITY_DN22763_c0_g4	4	0.0709575	0.166748
	GO:0048066	developmental pigmentation	TRINITY_DN20253_c0_g1;TRINITY_DN218_c0_g1;TRINITY_DN25487_c0_g2;TRINITY_DN31532_c1_g2	4	0.0709575	0.166748
	GO:0071450	cellular response to oxygen radical	TRINITY_DN17461_c0_g1;TRINITY_DN23556_c0_g4;TRINITY_DN31775_c0_g1;TRINITY_DN9369_c0_g1	4	0.0709575	0.166748
	GO:0071451	cellular response to superoxide	TRINITY_DN17461_c0_g1;TRINITY_DN23556_c0_g4;TRINITY_DN31775_c0_g1;TRINITY_DN9369_c0_g1	4	0.0709575	0.166748
	GO:0072594	establishment of protein localization to organelle	TRINITY_DN10087_c0_g1;TRINITY_DN10220_c0_g1;TRINITY_DN1162_c0_g1;TRINITY_DN16444_c0_g1;TRINITY_DN16660_c0_g1;TRINITY_DN17753_c0_g1;TRINITY_DN19630_c0_g1;TRINITY_DN20050_c0_g1;TRINITY_DN20050_c0_g2;TRINITY_DN20217_c0_g1;TRINITY_DN20256_c0_g1;TRINITY_DN20312_c0_g2;TRINITY_DN20424_c0_g2;TRINITY_DN22707_c2_g6;TRINITY_DN23155_c0_g8;TRINITY_DN24385_c0_g6;TRINITY_DN24911_c0_g3;TRINITY_DN26190_c0_g7;TRIN…	32	0.0711004	0.166977
	GO:0043085	positive regulation of catalytic activity	TRINITY_DN10220_c0_g1;TRINITY_DN16555_c0_g1;TRINITY_DN16842_c0_g1;TRINITY_DN19750_c0_g1;TRINITY_DN22085_c0_g10;TRINITY_DN22085_c0_g13;TRINITY_DN23071_c0_g2;TRINITY_DN24685_c0_g2;TRINITY_DN27906_c2_g2;TRINITY_DN3743_c0_g1;TRINITY_DN7523_c0_g1;TRINITY_DN8068_c0_g1;TRINITY_DN9116_c0_g1	13	0.0717237	0.168333
	GO:0034504	protein localization to nucleus	TRINITY_DN10220_c0_g1;TRINITY_DN16660_c0_g1;TRINITY_DN20256_c0_g1;TRINITY_DN22707_c2_g6;TRINITY_DN24385_c0_g6;TRINITY_DN24911_c0_g3;TRINITY_DN26190_c0_g7;TRINITY_DN26913_c0_g2;TRINITY_DN28749_c0_g4;TRINITY_DN4572_c0_g1;TRINITY_DN8335_c0_g1	11	0.071863	0.168445
	GO:1901990	regulation of mitotic cell cycle phase transition	TRINITY_DN16555_c0_g1;TRINITY_DN18991_c0_g1;TRINITY_DN20256_c0_g1;TRINITY_DN21541_c0_g1;TRINITY_DN21541_c0_g3;TRINITY_DN22617_c1_g9;TRINITY_DN22707_c2_g6;TRINITY_DN23584_c1_g3;TRINITY_DN24518_c0_g7;TRINITY_DN29039_c0_g5;TRINITY_DN31271_c0_g3	11	0.071863	0.168445
	GO:0009966	regulation of signal transduction	TRINITY_DN10220_c0_g1;TRINITY_DN12127_c0_g1;TRINITY_DN13606_c0_g1;TRINITY_DN1405_c0_g1;TRINITY_DN16088_c0_g1;TRINITY_DN16842_c0_g1;TRINITY_DN17436_c0_g2;TRINITY_DN18806_c0_g1;TRINITY_DN18882_c0_g1;TRINITY_DN18991_c0_g1;TRINITY_DN19618_c0_g1;TRINITY_DN20256_c0_g1;TRINITY_DN20329_c0_g1;TRINITY_DN20517_c0_g1;TRINITY_DN20979_c0_g1;TRINITY_DN21428_c0_g1;TRINITY_DN21541_c0_g1;TRINITY_DN21541_c0_g3;TRIN…	30	0.0725507	0.169948
	GO:0007008	outer mitochondrial membrane organization	TRINITY_DN26390_c0_g4;TRINITY_DN31927_c0_g1;TRINITY_DN7214_c0_g1	3	0.074337	0.173579
	GO:0017062	respiratory chain complex III assembly	TRINITY_DN12247_c0_g1;TRINITY_DN19637_c0_g1;TRINITY_DN4886_c0_g1	3	0.074337	0.173579
	GO:0040001	establishment of mitotic spindle localization	TRINITY_DN16284_c0_g1;TRINITY_DN23071_c0_g2;TRINITY_DN4572_c0_g1	3	0.074337	0.173579
	GO:0045824	negative regulation of innate immune response	TRINITY_DN14647_c0_g1;TRINITY_DN20217_c0_g1;TRINITY_DN25652_c0_g1	3	0.074337	0.173579
	GO:0051098	regulation of binding	TRINITY_DN22140_c0_g1;TRINITY_DN22140_c0_g2;TRINITY_DN24582_c0_g1	3	0.074337	0.173579
	GO:0000075	cell cycle checkpoint	TRINITY_DN18991_c0_g1;TRINITY_DN20256_c0_g1;TRINITY_DN22617_c1_g9;TRINITY_DN22707_c2_g6;TRINITY_DN23584_c1_g3;TRINITY_DN29039_c0_g5;TRINITY_DN31271_c0_g3	7	0.0755536	0.175238
	GO:0008361	regulation of cell size	TRINITY_DN17105_c0_g1;TRINITY_DN20935_c0_g1;TRINITY_DN21739_c0_g4;TRINITY_DN22763_c0_g4;TRINITY_DN23412_c0_g2;TRINITY_DN23459_c0_g2;TRINITY_DN26446_c0_g1	7	0.0755536	0.175238
	GO:0000905	sporocarp development involved in asexual reproduction	TRINITY_DN19638_c0_g1;TRINITY_DN33256_c0_g1	2	0.076288	0.175238
	GO:0001732	formation of cytoplasmic translation initiation complex	TRINITY_DN28049_c0_g4;TRINITY_DN29886_c1_g5	2	0.076288	0.175238
	GO:0005997	xylulose metabolic process	TRINITY_DN18899_c0_g2;TRINITY_DN7735_c0_g1	2	0.076288	0.175238
	GO:0006106	fumarate metabolic process	TRINITY_DN20865_c0_g1;TRINITY_DN30957_c0_g3	2	0.076288	0.175238
	GO:0007548	sex differentiation	TRINITY_DN18861_c0_g2;TRINITY_DN579_c0_g1	2	0.076288	0.175238
	GO:0008612	peptidyl-lysine modification to peptidyl-hypusine	TRINITY_DN28437_c1_g1;TRINITY_DN28437_c1_g6	2	0.076288	0.175238
	GO:0009118	regulation of nucleoside metabolic process	TRINITY_DN26416_c0_g2;TRINITY_DN2894_c0_g1	2	0.076288	0.175238
	GO:0009616	virus induced gene silencing	TRINITY_DN28509_c1_g1;TRINITY_DN28509_c1_g7	2	0.076288	0.175238
	GO:0009821	alkaloid biosynthetic process	TRINITY_DN29711_c0_g1;TRINITY_DN29711_c0_g2	2	0.076288	0.175238
	GO:0031102	neuron projection regeneration	TRINITY_DN17105_c0_g1;TRINITY_DN21739_c0_g4	2	0.076288	0.175238
	GO:0031103	axon regeneration	TRINITY_DN17105_c0_g1;TRINITY_DN21739_c0_g4	2	0.076288	0.175238
	GO:0034767	positive regulation of ion transmembrane transport	TRINITY_DN22174_c0_g1;TRINITY_DN4727_c0_g2	2	0.076288	0.175238
	GO:0035075	response to ecdysone	TRINITY_DN13606_c0_g1;TRINITY_DN21851_c0_g1	2	0.076288	0.175238
	GO:0036314	response to sterol	TRINITY_DN13606_c0_g1;TRINITY_DN21851_c0_g1	2	0.076288	0.175238
	GO:0045199	maintenance of epithelial cell apical/basal polarity	TRINITY_DN16842_c0_g1;TRINITY_DN20979_c0_g1	2	0.076288	0.175238
	GO:0045807	positive regulation of endocytosis	TRINITY_DN27009_c0_g3;TRINITY_DN29836_c0_g1	2	0.076288	0.175238
	GO:0048678	response to axon injury	TRINITY_DN17105_c0_g1;TRINITY_DN21739_c0_g4	2	0.076288	0.175238
	GO:0050772	positive regulation of axonogenesis	TRINITY_DN17105_c0_g1;TRINITY_DN21739_c0_g4	2	0.076288	0.175238
	GO:0052018	modulation by symbiont of RNA levels in host	TRINITY_DN28509_c1_g1;TRINITY_DN28509_c1_g7	2	0.076288	0.175238
	GO:0052249	modulation of RNA levels in other organism involved in symbiotic interaction	TRINITY_DN28509_c1_g1;TRINITY_DN28509_c1_g7	2	0.076288	0.175238
	GO:0060047	heart contraction	TRINITY_DN24129_c0_g1;TRINITY_DN27945_c2_g2	2	0.076288	0.175238
	GO:0060070	canonical Wnt signaling pathway	TRINITY_DN16842_c0_g1;TRINITY_DN17436_c0_g2	2	0.076288	0.175238
	GO:0072553	terminal button organization	TRINITY_DN9314_c0_g1;TRINITY_DN9369_c0_g1	2	0.076288	0.175238
	GO:0097193	intrinsic apoptotic signaling pathway	TRINITY_DN21428_c0_g1;TRINITY_DN30225_c0_g14	2	0.076288	0.175238
	GO:0033043	regulation of organelle organization	TRINITY_DN16284_c0_g1;TRINITY_DN16842_c0_g1;TRINITY_DN17105_c0_g1;TRINITY_DN17107_c0_g1;TRINITY_DN17461_c0_g1;TRINITY_DN17978_c0_g1;TRINITY_DN20253_c0_g1;TRINITY_DN20329_c0_g1;TRINITY_DN20671_c0_g1;TRINITY_DN21168_c0_g1;TRINITY_DN21248_c0_g1;TRINITY_DN21739_c0_g4;TRINITY_DN22050_c1_g1;TRINITY_DN22050_c1_g7;TRINITY_DN22140_c0_g1;TRINITY_DN22140_c0_g2;TRINITY_DN22617_c1_g9;TRINITY_DN23170_c0_g1;TRI…	30	0.076353	0.175278
	GO:0032543	mitochondrial translation	TRINITY_DN11120_c0_g1;TRINITY_DN12131_c0_g1;TRINITY_DN15439_c0_g1;TRINITY_DN15994_c0_g1;TRINITY_DN16516_c0_g1;TRINITY_DN18198_c0_g1;TRINITY_DN20329_c0_g1;TRINITY_DN21064_c0_g1;TRINITY_DN31110_c0_g17;TRINITY_DN32803_c0_g1;TRINITY_DN4276_c0_g1;TRINITY_DN9521_c0_g1	12	0.0771681	0.177038
	GO:0042398	cellular modified amino acid biosynthetic process	TRINITY_DN18392_c0_g1;TRINITY_DN18609_c0_g1;TRINITY_DN19346_c0_g2;TRINITY_DN21229_c0_g1;TRINITY_DN29502_c0_g1;TRINITY_DN9131_c0_g1	6	0.0772427	0.177099
	GO:0031669	cellular response to nutrient levels	TRINITY_DN11320_c0_g1;TRINITY_DN12337_c0_g1;TRINITY_DN17347_c0_g1;TRINITY_DN20133_c0_g1;TRINITY_DN20828_c0_g1;TRINITY_DN21168_c0_g1;TRINITY_DN24723_c0_g2;TRINITY_DN26208_c0_g2;TRINITY_DN26266_c0_g7;TRINITY_DN26507_c0_g9;TRINITY_DN26575_c0_g3;TRINITY_DN27814_c0_g4;TRINITY_DN29337_c0_g2;TRINITY_DN30956_c0_g2;TRINITY_DN4572_c0_g1;TRINITY_DN8701_c0_g1;TRINITY_DN8801_c0_g1	17	0.07825	0.179296
	GO:0070727	cellular macromolecule localization	TRINITY_DN10087_c0_g1;TRINITY_DN10220_c0_g1;TRINITY_DN1162_c0_g1;TRINITY_DN13325_c0_g2;TRINITY_DN1627_c0_g1;TRINITY_DN16442_c0_g1;TRINITY_DN16444_c0_g1;TRINITY_DN16487_c0_g1;TRINITY_DN16660_c0_g1;TRINITY_DN16842_c0_g1;TRINITY_DN16851_c0_g2;TRINITY_DN17075_c0_g1;TRINITY_DN17075_c0_g2;TRINITY_DN17105_c0_g1;TRINITY_DN17107_c0_g1;TRINITY_DN17753_c0_g1;TRINITY_DN18562_c0_g1;TRINITY_DN19548_c0_g1;TRINI…	65	0.0787899	0.180421
	GO:0000082	G1/S transition of mitotic cell cycle	TRINITY_DN16555_c0_g1;TRINITY_DN21541_c0_g1;TRINITY_DN21541_c0_g3;TRINITY_DN29039_c0_g5	4	0.0791049	0.180917
	GO:0043243	positive regulation of protein complex disassembly	TRINITY_DN28437_c1_g1;TRINITY_DN28437_c1_g6;TRINITY_DN28801_c0_g5;TRINITY_DN7369_c0_g1	4	0.0791049	0.180917
	GO:0017004	cytochrome complex assembly	TRINITY_DN12247_c0_g1;TRINITY_DN16293_c0_g1;TRINITY_DN1877_c0_g1;TRINITY_DN19637_c0_g1;TRINITY_DN20304_c0_g1;TRINITY_DN26223_c0_g1;TRINITY_DN4886_c0_g1	7	0.0807542	0.184495
	GO:0016054	organic acid catabolic process	TRINITY_DN20225_c0_g1;TRINITY_DN20365_c0_g4;TRINITY_DN20494_c0_g1;TRINITY_DN20635_c0_g1;TRINITY_DN20938_c0_g1;TRINITY_DN20990_c0_g1;TRINITY_DN20990_c0_g2;TRINITY_DN21885_c0_g2;TRINITY_DN21885_c0_g5;TRINITY_DN22125_c0_g1;TRINITY_DN22331_c0_g1;TRINITY_DN22442_c0_g1;TRINITY_DN23267_c0_g1;TRINITY_DN23401_c0_g4;TRINITY_DN23895_c0_g1;TRINITY_DN24104_c1_g1;TRINITY_DN24198_c0_g1;TRINITY_DN27148_c0_g1;TRI…	22	0.0808202	0.184495
	GO:0046395	carboxylic acid catabolic process	TRINITY_DN20225_c0_g1;TRINITY_DN20365_c0_g4;TRINITY_DN20494_c0_g1;TRINITY_DN20635_c0_g1;TRINITY_DN20938_c0_g1;TRINITY_DN20990_c0_g1;TRINITY_DN20990_c0_g2;TRINITY_DN21885_c0_g2;TRINITY_DN21885_c0_g5;TRINITY_DN22125_c0_g1;TRINITY_DN22331_c0_g1;TRINITY_DN22442_c0_g1;TRINITY_DN23267_c0_g1;TRINITY_DN23401_c0_g4;TRINITY_DN23895_c0_g1;TRINITY_DN24104_c1_g1;TRINITY_DN24198_c0_g1;TRINITY_DN27148_c0_g1;TRI…	22	0.0808202	0.184495
	GO:0043436	oxoacid metabolic process	TRINITY_DN10220_c0_g1;TRINITY_DN10908_c0_g2;TRINITY_DN11721_c0_g1;TRINITY_DN12562_c0_g1;TRINITY_DN14496_c0_g1;TRINITY_DN15557_c0_g1;TRINITY_DN15849_c0_g1;TRINITY_DN17246_c0_g1;TRINITY_DN17773_c0_g1;TRINITY_DN17937_c0_g2;TRINITY_DN18164_c0_g1;TRINITY_DN18164_c0_g2;TRINITY_DN18392_c0_g1;TRINITY_DN18606_c0_g2;TRINITY_DN18609_c0_g1;TRINITY_DN18749_c1_g1;TRINITY_DN19028_c0_g2;TRINITY_DN19180_c0_g2;TRI…	116	0.082188	0.187501
[truncated: 3,748 more rows]
