# Supplementary material for: Exogenous Melatonin Attenuates Post-Harvest Decay by Increasing Antioxidant Activity in Wax Apple (Syzygium samarangense)
Source: Front Plant Sci. 2020 Sep 11;11:569779. doi: 10.3389/fpls.2020.569779 (PMC7517787; doi:10.3389/fpls.2020.569779)
Supplement: Supplementary file 1 [file DataSheet_1.zip › Supplementary Materials/Supplementary Table S5. Expression data of the significantly DEGs.xls]

## Sheet: Sheet1
Supplementary Table S5. Expression data of the significantly DEGs.
Gene ID	CK1_TPM	CK2_TPM	CK3_TPM	MT1_TPM	MT2_TPM	MT3_TPM	CK	MT
TRINITY_DN30237_c0_g3	1.56	2.58	1.47	0	0	0	1.87	0
TRINITY_DN20126_c0_g1	0	0	0	1.13	5.58	3.77	0	3.49
TRINITY_DN11737_c0_g1	4.97	6.3	2.65	0	0	0	4.64	0
TRINITY_DN26948_c0_g5	0.68	1.07	0.21	4.88	5.61	4.22	0.65	4.9
TRINITY_DN27428_c1_g3	10.93	19.4	18.58	4.77	4.15	3.59	16.3	4.17
TRINITY_DN24554_c0_g2	3.36	0.36	1.29	0.18	0.17	0.22	1.67	0.19
TRINITY_DN24143_c0_g2	0.42	0.61	1.26	0.2	1.89	32.63	0.76	11.57
TRINITY_DN27796_c0_g2	254.77	175.18	451.41	160.12	95.01	146.31	293.79	133.81
TRINITY_DN21158_c0_g1	1.03	0.35	4.91	0.54	0.17	0.38	2.1	0.36
TRINITY_DN27231_c1_g3	0	0	0	0.66	6.01	5.23	0	3.97
TRINITY_DN17461_c0_g1	0	0	0	1.11	7.15	6.25	0	4.84
TRINITY_DN25563_c2_g4	0	0	0	0.89	5.3	6.93	0	4.37
TRINITY_DN9369_c0_g1	0	0	0	1.08	7.77	6.96	0	5.27
TRINITY_DN22736_c0_g1	0.04	0	0	7.15	20.01	26.3	0.01	17.82
TRINITY_DN21785_c0_g2	0.02	0.02	0.07	4.01	23.06	20.22	0.04	15.76
TRINITY_DN24150_c0_g1	0.02	0.02	0	2.73	3.72	22.92	0.01	9.79
TRINITY_DN23531_c0_g1	0	0.16	0.22	9.05	4.57	4.64	0.13	6.09
TRINITY_DN26718_c0_g4	1.15	10	3.2	0	0	0	4.78	0
TRINITY_DN22556_c0_g1	0	0	0	11.51	10.46	37.84	0	19.94
TRINITY_DN19922_c0_g1	0	0	0.04	1.37	3.14	5.5	0.01	3.34
TRINITY_DN21869_c0_g1	0	0	0	0.61	4.22	1.62	0	2.15
TRINITY_DN20478_c0_g1	0.01	0	0	0.37	3.72	1.72	0	1.94
TRINITY_DN30679_c0_g3	0	0	0	0.74	4.44	3.67	0	2.95
TRINITY_DN22068_c0_g1	0	0	0	3.53	1.89	27.47	0	10.96
TRINITY_DN21128_c0_g1	0	0.06	0	1.14	4.95	11.07	0.02	5.72
TRINITY_DN22015_c2_g1	0	0	0	0.88	2.86	2.6	0	2.11
TRINITY_DN29203_c0_g4	0	0	0	0.75	1.51	4.53	0	2.26
TRINITY_DN31252_c0_g2	1.8	5.99	1.36	0	0	0	3.05	0
TRINITY_DN7735_c0_g1	0	0	0	1.62	0.96	5.91	0	2.83
TRINITY_DN30335_c0_g1	0	0	0	0.19	4.77	3.48	0	2.81
TRINITY_DN20365_c0_g4	0	0	0	7.44	7.05	5.08	0	6.52
TRINITY_DN20103_c0_g1	0	0	0	0.09	8.47	4.08	0	4.21
TRINITY_DN32631_c0_g1	0	0	0	0.84	4.41	4.57	0	3.27
TRINITY_DN25107_c1_g3	53.81	54.56	125.58	15.21	10.15	21.57	77.98	15.64
TRINITY_DN7461_c0_g2	0.64	2.21	1.28	0	0	0.05	1.38	0.02
TRINITY_DN16775_c0_g2	0	0	0	0.15	3.01	2.82	0	1.99
TRINITY_DN17937_c0_g2	0	0	0	0.29	2.24	1.94	0	1.49
TRINITY_DN13053_c0_g2	0	0	0	0.41	3.31	4.02	0	2.58
TRINITY_DN4428_c0_g1	1.23	6.89	4.69	0.29	0	0.12	4.27	0.14
TRINITY_DN16775_c0_g3	0	0	0.2	1.03	5.88	5.87	0.07	4.26
TRINITY_DN21784_c0_g1	1.85	8.49	4.32	0.06	0.03	0.65	4.89	0.25
TRINITY_DN29747_c1_g7	0.5	0.76	0.92	3.86	2.11	3.03	0.73	3
TRINITY_DN29728_c0_g1	100.65	35.73	10.38	6.45	5.85	17.01	48.92	9.77
TRINITY_DN24238_c0_g1	0.5	0.73	0.59	1.78	2.26	1.76	0.61	1.93
TRINITY_DN18934_c0_g1	47.22	4.66	2.48	1.63	1.23	4.02	18.12	2.29
TRINITY_DN29747_c1_g2	0.64	1.12	1.46	5.86	2.62	4.86	1.07	4.45
TRINITY_DN1584_c0_g1	0	0	0	17.71	206.36	77.34	0	100.47
TRINITY_DN4673_c0_g1	0	0	0	2.56	14.04	7.77	0	8.12
TRINITY_DN21428_c0_g1	0.02	0	0	2.31	15.77	8.91	0.01	9
TRINITY_DN23895_c0_g1	0	0	0	1.2	6.47	5.36	0	4.34
TRINITY_DN22116_c1_g2	0	0	0	2.3	21.41	19.82	0	14.51
TRINITY_DN30090_c0_g2	0	0	0	1.33	4.33	5.44	0	3.7
TRINITY_DN31932_c0_g1	0	0	0	7.05	52.48	39.39	0	32.97
TRINITY_DN27231_c1_g3	0	0	0	0.66	6.01	5.23	0	3.97
TRINITY_DN29836_c0_g1	0	0	0	0.54	3.88	2.04	0	2.15
TRINITY_DN25563_c2_g4	0	0	0	0.89	5.3	6.93	0	4.37
TRINITY_DN14647_c0_g1	0	0	0	0.77	9.28	5.04	0	5.03
TRINITY_DN16369_c0_g1	0	0	0	1.14	8.16	4.06	0	4.45
TRINITY_DN3700_c0_g1	3.14	8.79	3.68	0	0	0.32	5.2	0.11
TRINITY_DN31775_c0_g1	1.44	4.87	2.73	0.09	0	0.08	3.01	0.06
TRINITY_DN16302_c0_g1	0	0	0	0.39	5.93	1.69	0	2.67
TRINITY_DN1696_c0_g1	0	0	0	1.12	6.35	3.74	0	3.74
TRINITY_DN21196_c0_g2	5.94	5.11	2.73	0.2	0.27	1.2	4.59	0.56
TRINITY_DN24808_c1_g2	1.08	2.26	0.74	2.77	12.47	5.1	1.36	6.78
TRINITY_DN22736_c0_g1	0.04	0	0	7.15	20.01	26.3	0.01	17.82
TRINITY_DN21785_c0_g2	0.02	0.02	0.07	4.01	23.06	20.22	0.04	15.76
TRINITY_DN26006_c0_g1	0	0	0	2.66	7.14	19.45	0	9.75
TRINITY_DN22116_c1_g2	0	0	0	2.3	21.41	19.82	0	14.51
TRINITY_DN21193_c0_g1	0	0	0	1.07	7.23	5.23	0	4.51
TRINITY_DN31932_c0_g1	0	0	0	7.05	52.48	39.39	0	32.97
TRINITY_DN25685_c1_g4	0	0	0.02	1	3.33	6.41	0.01	3.58
TRINITY_DN1584_c0_g1	0	0	0	17.71	206.36	77.34	0	100.47
TRINITY_DN24150_c0_g1	0.02	0.02	0	2.73	3.72	22.92	0.01	9.79
TRINITY_DN20935_c0_g1	0	0.02	0	0.97	1.81	3.67	0.01	2.15
TRINITY_DN27231_c1_g3	0	0	0	0.66	6.01	5.23	0	3.97
TRINITY_DN23531_c0_g1	0	0.16	0.22	9.05	4.57	4.64	0.13	6.09
TRINITY_DN30237_c0_g3	1.56	2.58	1.47	0	0	0	1.87	0
TRINITY_DN26718_c0_g4	1.15	10	3.2	0	0	0	4.78	0
TRINITY_DN23267_c0_g1	0	0	0	0.58	4.55	2.16	0	2.43
TRINITY_DN1441_c0_g1	0.58	9.34	4.39	0	0	0	4.77	0
TRINITY_DN19922_c0_g1	0	0	0.04	1.37	3.14	5.5	0.01	3.34
TRINITY_DN26876_c0_g8	1.63	2.51	1.93	0.04	0	0	2.02	0.01
TRINITY_DN17461_c0_g1	0	0	0	1.11	7.15	6.25	0	4.84
TRINITY_DN23303_c0_g1	0	0	0	0.49	7.8	3.86	0	4.05
TRINITY_DN19750_c0_g1	0	0	0	0.62	4.44	3.2	0	2.75
TRINITY_DN21869_c0_g1	0	0	0	0.61	4.22	1.62	0	2.15
TRINITY_DN25563_c2_g4	0	0	0	0.89	5.3	6.93	0	4.37
TRINITY_DN20922_c0_g1	0	0	0	1.13	1.03	3.53	0	1.9
TRINITY_DN17246_c0_g1	0	0	0	2.01	7	12.74	0	7.25
TRINITY_DN23401_c0_g4	0	0	0	0.66	5.4	4.13	0	3.4
TRINITY_DN22694_c0_g1	0.04	0	0	1.73	2.09	13.87	0.01	5.9
TRINITY_DN30679_c0_g3	0	0	0	0.74	4.44	3.67	0	2.95
TRINITY_DN26004_c1_g2	0	0	0	0.88	1.32	8.81	0	3.67
TRINITY_DN9369_c0_g1	0	0	0	1.08	7.77	6.96	0	5.27
TRINITY_DN29203_c0_g4	0	0	0	0.75	1.51	4.53	0	2.26
TRINITY_DN22763_c0_g2	0.02	0	0	0.31	6.94	2.1	0.01	3.12
TRINITY_DN9783_c0_g1	0.04	0	0	0.74	5.16	4.27	0.01	3.39
TRINITY_DN20482_c0_g3	1.2	3.49	1.93	0.02	0.02	0.13	2.21	0.06
TRINITY_DN20126_c0_g1	0	0	0	1.13	5.58	3.77	0	3.49
TRINITY_DN20558_c0_g1	0	0.07	0.11	2.8	2.64	55.18	0.06	20.21
TRINITY_DN31252_c0_g2	1.8	5.99	1.36	0	0	0	3.05	0
TRINITY_DN26876_c0_g6	1.66	5.3	2.98	0	0.09	0	3.31	0.03
TRINITY_DN20365_c0_g4	0	0	0	7.44	7.05	5.08	0	6.52
TRINITY_DN21182_c0_g1	0	0	0	0.63	21.99	0.43	0	7.68
TRINITY_DN3700_c0_g1	3.14	8.79	3.68	0	0	0.32	5.2	0.11
TRINITY_DN22763_c0_g4	1.67	1.23	1.67	2.25	3.66	7.81	1.52	4.57
TRINITY_DN19190_c0_g3	0	0	0	1.07	2.39	2.07	0	1.84
TRINITY_DN20103_c0_g1	0	0	0	0.09	8.47	4.08	0	4.21
TRINITY_DN32631_c0_g1	0	0	0	0.84	4.41	4.57	0	3.27
TRINITY_DN25107_c1_g3	53.81	54.56	125.58	15.21	10.15	21.57	77.98	15.64
TRINITY_DN16775_c0_g2	0	0	0	0.15	3.01	2.82	0	1.99
TRINITY_DN12380_c0_g1	2.61	8.98	5.59	0	0	0.49	5.73	0.16
TRINITY_DN17937_c0_g2	0	0	0	0.29	2.24	1.94	0	1.49
TRINITY_DN13053_c0_g2	0	0	0	0.41	3.31	4.02	0	2.58
TRINITY_DN16775_c0_g3	0	0	0.2	1.03	5.88	5.87	0.07	4.26
TRINITY_DN29136_c0_g1	90.12	29.15	9.5	3.21	3.07	11.26	42.92	5.85
TRINITY_DN19071_c0_g2	1.87	2.46	0.89	0.14	0	0.4	1.74	0.18
TRINITY_DN24198_c0_g1	6.36	5.74	3.73	0.33	0.09	1.54	5.28	0.65
TRINITY_DN24554_c0_g2	3.36	0.36	1.29	0.18	0.17	0.22	1.67	0.19
TRINITY_DN27254_c0_g5	0.77	2.06	0.91	0.61	0.76	254.29	1.25	85.22
TRINITY_DN19071_c0_g1	1.99	2.24	1.84	0.24	0.38	0.5	2.02	0.37
TRINITY_DN29747_c1_g7	0.5	0.76	0.92	3.86	2.11	3.03	0.73	3
TRINITY_DN29728_c0_g1	100.65	35.73	10.38	6.45	5.85	17.01	48.92	9.77
TRINITY_DN28758_c0_g1	47.72	25.22	6.81	1.86	2.23	7.84	26.58	3.98
TRINITY_DN24238_c0_g1	0.5	0.73	0.59	1.78	2.26	1.76	0.61	1.93
TRINITY_DN26759_c0_g2	3.4	2.82	3.41	2.69	9.77	11.17	3.21	7.88
TRINITY_DN27164_c0_g5	30.11	17.3	34.1	7.46	14.2	12.56	27.17	11.41
TRINITY_DN21424_c1_g4	32.38	53.18	45.87	194.34	112.99	43.62	43.81	116.98
TRINITY_DN29747_c1_g2	0.64	1.12	1.46	5.86	2.62	4.86	1.07	4.45
TRINITY_DN20806_c0_g1	12.02	17.5	4.19	16.38	66.78	29.79	11.24	37.65
TRINITY_DN27796_c0_g2	254.77	175.18	451.41	160.12	95.01	146.31	293.79	133.81
TRINITY_DN21158_c0_g1	1.03	0.35	4.91	0.54	0.17	0.38	2.1	0.36
TRINITY_DN26876_c0_g7	15.64	5.94	1.49	0.76	1.13	2.55	7.69	1.48
TRINITY_DN30957_c0_g3	0	0	0.02	0.49	5.16	2.83	0.01	2.83
TRINITY_DN20365_c0_g4	0	0	0	7.44	7.05	5.08	0	6.52
TRINITY_DN27148_c0_g1	2.04	4.3	2.21	0	0.06	0.23	2.85	0.1
TRINITY_DN22116_c1_g2	0	0	0	2.3	21.41	19.82	0	14.51
TRINITY_DN25563_c2_g4	0	0	0	0.89	5.3	6.93	0	4.37
TRINITY_DN14647_c0_g1	0	0	0	0.77	9.28	5.04	0	5.03
TRINITY_DN24554_c0_g2	3.36	0.36	1.29	0.18	0.17	0.22	1.67	0.19
TRINITY_DN29940_c0_g4	584.05	886.75	163.68	2452.34	2797.09	988.75	544.83	2079.39
TRINITY_DN27818_c0_g3	147.1	137.9	155.99	73.97	50.34	94.02	147	72.78
TRINITY_DN27796_c0_g2	254.77	175.18	451.41	160.12	95.01	146.31	293.79	133.81
TRINITY_DN21158_c0_g1	1.03	0.35	4.91	0.54	0.17	0.38	2.1	0.36
TRINITY_DN27818_c0_g1	733.08	1187.27	194.9	2501.18	3027.19	1055.81	705.08	2194.73
TRINITY_DN26004_c1_g2	0	0	0	0.88	1.32	8.81	0	3.67
TRINITY_DN20959_c0_g1	0	0	0	0.81	8.47	4.99	0	4.76
TRINITY_DN20959_c0_g2	0	0	0	1.16	4.76	2.8	0	2.91
TRINITY_DN23743_c1_g3	0.03	0.06	0.03	4.94	153.32	0.46	0.04	52.91
TRINITY_DN23531_c0_g1	0	0.16	0.22	9.05	4.57	4.64	0.13	6.09
TRINITY_DN28073_c0_g4	0	0	0	0.39	4.13	2.44	0	2.32
TRINITY_DN17461_c0_g1	0	0	0	1.11	7.15	6.25	0	4.84
TRINITY_DN18280_c0_g1	0	0	0	1.23	9.36	4.85	0	5.15
